# Supplementary material for: Identification of Novel Interspersed DNA Repetitive Elements in the Trypanosoma cruzi Genome Associated with the 3′UTRs of Surface Multigenic Families
Source: Genes (Basel). 2020 Oct 21;11(10):1235. doi: 10.3390/genes11101235 (PMC7593948; doi:10.3390/genes11101235)
Supplement: Supplementary file 1 [file genes-11-01235-s001.zip]

Archive with 23 entries (22 files):
- Supplementary File 9.jpg
- __MACOSX/
- __MACOSX/._Supplementary File 9.jpg
- Supplementary File 8.xlsx
- __MACOSX/._Supplementary File 8.xlsx
- Supplementary File 4.xlsx
- __MACOSX/._Supplementary File 4.xlsx
- Supplementary File 5.jpg
- __MACOSX/._Supplementary File 5.jpg
- Supplementary File 11.xlsx
- __MACOSX/._Supplementary File 11.xlsx
- Supplementary File 6.jpg
- __MACOSX/._Supplementary File 6.jpg
- Supplementary File 7.jpg
- __MACOSX/._Supplementary File 7.jpg
- Supplementary File 2.xlsx
- __MACOSX/._Supplementary File 2.xlsx
- Supplementary File 10.jpg
- __MACOSX/._Supplementary File 10.jpg
- Supplementary File 1.txt
- __MACOSX/._Supplementary File 1.txt
- Supplementary File 3.xlsx
- __MACOSX/._Supplementary File 3.xlsx
