# Supplementary material for: Identification of Novel Interspersed DNA Repetitive Elements in the Trypanosoma cruzi Genome Associated with the 3′UTRs of Surface Multigenic Families
Source: Genes (Basel). 2020 Oct 21;11(10):1235. doi: 10.3390/genes11101235 (PMC7593948; doi:10.3390/genes11101235)
Supplement: Supplementary file 1 [file genes-11-01235-s001.zip › Supplementary File 8.xlsx]

## Sheet: Up and Downstream genes %
	Number of genes upstream to 241 nt repeat									Number of genes downstream to 241 nt repeat
	Uptream Genes	CLBrener_P	CLBrener_S	Y C6	Dm28c	TCC	BrA4	Mainkellei		Downstream genes	CLBrener_P	CLBrener_S	Y C6	Dm28c	TCC	BrA4	Mainkellei
	TS	225	203	501	592	496	656	60		trans-sialidase	56	51	131	38	58	191	5
	MASP	110	96	147	170	218	116	5		Mucin-associated surface protein (MASP)	39	13	39	225	195	70	14
	Mucin	22	14	16	6	23	4	1		mucin TcMUC	40	39	71	65	54	59	2
	GP63	14	14	55	36	55	58	2		surface protease GP63, putative	7	1	3	9	2	68	2
	90 kDa surface protein	12	14	26	0	0	18	1		90 kDa surface protein, putative	1	3	0	0	0	0	0
	DGF-1	1	0	0	0	0	0	1		dispersed gene family protein 1 (DGF-1), putative	25	24	57	26	53	35	3
	RHS	4	1	4	3	6	4	0		retrotransposon hot spot (RHS) protein, putative	42	27	103	131	154	69	2
	elongation factor 1-gamma (EF-1-gamma), putative	0	0	0	0	0	0	0		elongation factor 1-gamma (EF-1-gamma), putative	23	16	12			12	0
	hypothetical protein	29	9	26	13	10	28	7		hypothetical protein/conserved hypothetical protein	119	122	271	74	94	284	5
	Others	3	2	3	9	17	6	1		Others	7	5	10	26	67	5	3
	unspecified product	0	0	0	340	367	0	2		unspecified product	0	0	2	376	311	0	2
	TOTAL	420	353	778	1169	1192	890	80		Total	359	301	699	970	988	793	38
	Upstream genes distribution (%)									Downstream genes distribution (%)
	Uptream Genes	CLBrener_P	CLBrener_S	Y C6	Dm28c	TCC	BrA4	Mainkellei		Downstream genes	CLBrener_P	CLBrener_S	Y C6	Dm28c	TCC	BrA4	Mainkellei
	TS	0.536	0.575	0.644	0.506	0.416	0.737079	0.75		TS	0.156	0.169	0.187	0.039	0.059	0.240858	0.131579
	MASP	0.262	0.272	0.189	0.145	0.183	0.130337	0.0625		MASP	0.109	0.043	0.056	0.232	0.197	0.0882724	0.368421
	Mucin	0.052	0.04	0.021	0.005	0.019	0.00449438	0.0125		Mucin	0.111	0.13	0.102	0.067	0.055	0.074401	0.0526316
	GP63	0.033	0.04	0.071	0.031	0.046	0.0651685	0.025		GP63	0.019	0.003	0.004	0.009	0.002	0.0857503	0.0526316
	90 kDa surface protein	0.029	0.04	0.033	0	0	0.0202247	0.0125		90 kDa surface protein	0.003	0.01	0	0	0	0	0
	DGF-1	0.002	0	0	0	0	0	0.0125		DGF-1	0.07	0.08	0.082	0.027	0.054	0.0441362	0.0789474
	RHS	0.01	0.003	0.005	0.003	0.005	0.00449438	0		RHS	0.117	0.09	0.147	0.135	0.156	0.0870113	0.0526316
	EF-1-gamma	0	0	0	0	0	0	0		EF-1-gamma	0.064	0.053	0.017	0	0	0.0151324	0
	hypothetical protein	0.069	0.025	0.033	0.011	0.008	0.0314607	0.0875		hypothetical protein	0.331	0.405	0.388	0.076	0.095	0.358134	0.131579
	Others	0.007	0.006	0.004	0.008	0.014	0.00674157	0.0125		Others	0.019	0.017	0.014	0.027	0.068	0.00630517	0.0789474
	unspecified product	0	0	0	0.291	0.308	0	0.025		unspecified product	0	0	0.003	0.388	0.315	0	0.0526316
	T. cruzi Sylvio X10/1
		Number of genes		Percentage
	Genes flanking the 241 nt repeat	Upstream	Downstream	Upstream	Downstream
	trans-sialidase	3	1	0.0109091	0.00381679
	BNR repeat-like domain	137	73	0.498182	0.278626
	RHS	14	9	0.0509091	0.0343511
	Concanavalin A-like lectin/glucanases superfamily	55	38	0.2	0.145038
	Elongation factor 1 gamma, conserved domain	13	6	0.0472727	0.0229008
	dispersed gene family protein 1 (DGF-1), putative (fragment)	13	0	0.0472727	0
	Leishmanolysin	21	22	0.0763636	0.0839695
	Others	19	21	0.0690909	0.0801527
	unspecified product	0	92	0	0.351145
	Total	275	262

## Sheet: % genes on genome
		Percentage of genes from genome
		Dm28c	Y C6	TCC	CLBrener_S	CLBrener_P
	TS	0.0801591	0.130026	0.061088	0.0520008	0.0547452
	MASP	0.054573	0.09101	0.0454576	0.0501133	0.0451108
	Mucin	0.0262139	0.0611287	0.0307146	0.0316157	0.0297137
	GP63	0.0197781	0.0364552	0.0242304	0.0162325	0.0144066
	90 kDa surface protein	0	0.00324426	0	0.00198188	0.00126058
	DGF-1	0.00732524	0.0226244	0.0107501	0.0164213	0.0168377
	RHS	0.0373587	0.0630069	0.0381203	0.0215176	0.0247614
	elongation factor 1-gamma (EF-1-gamma), putative	0.0013604	0.00725689	0.00232066	0.00547376	0.00567261
	hypothetical protein	0.373273	0.58243	0.371408	0.383163	0.384297
	Outros	0	0	0	0	0
	unspecified product	0.111972	0.00537864	0.101154	0.00018875	0

## Sheet: genes from genome close to 241
	Percentage of genes from genome found upstream to 241 ntrepeat
		Dm28c	Y C6	TCC	CLBrener_S	CLBrener_P
	TS	0.386423	0.328956	0.277095	0.368421	0.370066
	MASP	0.162991	0.137899	0.163664	0.180791	0.219561
	Mucin	0.011976	0.0223464	0.0255556	0.041791	0.0666667
	GP63	0.0952381	0.128806	0.0774648	0.0813953	0.0875
	90 kDa surface protein	0	0.684211	0	0.666667	0.857143
	DGF-1	0	0	0	0	0.00534759
	RHS	0.00420168	0.00542005	0.00537153	0.00438596	0.0145455
	hypothetical protein	0.00182226	0.0038112	0.000918864	0.00221675	0.00679475
	unspecified product	0.158879	0	0.123819	0	0
	Percentage of genes from genome found downstream to 241 ntrepeat
		Dm28c	Y C6	TCC	CLBrener_S	CLBrener_P
	trans-sialidase	0.0248042	0.0860144	0.0324022	0.092559	0.0921053
	Mucin-associated surface protein (MASP)	0.215724	0.0365854	0.146396	0.0244821	0.0778443
	mucin TcMUC	0.129741	0.099162	0.06	0.116418	0.121212
	surface protease GP63, putative	0.0238095	0.00702576	0.0028169	0.00581395	0.04375
	90 kDa surface protein, putative	0	0	0	0.142857	0.0714286
	dispersed gene family protein 1 (DGF-1), putative	0.185714	0.215094	0.168254	0.137931	0.13369
	retrotransposon hot spot (RHS) protein, putative	0.183473	0.139566	0.137869	0.118421	0.152727
	elongation factor 1-gamma (EF-1-gamma), putative	0	0.141176	0	0.275862	0.365079
	hypothetical protein/conserved hypothetical protein	0.0103729	0.0397244	0.00863732	0.0300493	0.0278819
	unspecified product	0.175701	0.031746	0.104926	0	0
