# Supplementary material for: Identification of Novel Interspersed DNA Repetitive Elements in the Trypanosoma cruzi Genome Associated with the 3′UTRs of Surface Multigenic Families
Source: Genes (Basel). 2020 Oct 21;11(10):1235. doi: 10.3390/genes11101235 (PMC7593948; doi:10.3390/genes11101235)
Supplement: Supplementary file 1 [file genes-11-01235-s001.zip › Supplementary File 4.xlsx]

## Sheet: Dm28c
None

## Sheet: Y
chr_blast_hit	start_blast_hit	end_blast_hit	chr_annot	start_annot	end_annot	region_annot	feature_annot	gene_id	size	description	chr_left_annot	start_left_annot	end_left_annot	region_left_annot	feature_left_annot	gene_id_left_annot	description	chr_rigth_annot	start_rigth_annot	end_rigth_annot	region_rigth_annot	feature_rigth_annot	gene_id_rigth_annot	description
TcYC6_Chr18	654497	654737	TcYC6_Chr18	654319	654642	-	CDS	TcYC6_0017810	145	hypothetical protein	TcYC6_Chr18	652767	654318	--	non_coding	no_gene_id	NA	TcYC6_Chr18	654643	654954	--	non_coding	no_gene_id	NA
TcYC6_Chr20	59988	60227	TcYC6_Chr20	60081	60458	+	CDS	TcYC6_0025760	146	hypothetical protein	TcYC6_Chr20	59649	60080	++	non_coding	no_gene_id	NA	TcYC6_Chr20	60459	63366	++	non_coding	no_gene_id	NA
TcYC6_Chr1	433123	433273	TcYC6_Chr1	433028	433444	-	CDS	TcYC6_0036820	150	hypothetical protein	TcYC6_Chr1	432774	433027	+-	non_coding	no_gene_id	NA	TcYC6_Chr1	433445	434481	--	non_coding	no_gene_id	NA
TcYC6_Chr3	530432	530671	TcYC6_Chr3	530282	530701	+	CDS	TcYC6_0118500	239	hypothetical protein	TcYC6_Chr3	529208	530281	++	non_coding	no_gene_id	NA	TcYC6_Chr3	530702	531018	+-	non_coding	no_gene_id	NA

## Sheet: TCC
None

## Sheet: CL Brener S
chr_blast_hit	start_blast_hit	end_blast_hit	chr_annot	start_annot	end_annot	region_annot	feature_annot	gene_id	size	description	chr_left_annot	start_left_annot	end_left_annot	region_left_annot	feature_left_annot	gene_id_left_annot	description	chr_rigth_annot	start_rigth_annot	end_rigth_annot	region_rigth_annot	feature_rigth_annot	gene_id_rigth_annot	description
TcChr17-S	136988	137218	TcChr17-S	136718	137248	-	CDS	TcCLB.508903.100	230	ATPase, putative	TcChr17-S	135277	136717	--	non_coding	no_gene_id	NA	TcChr17-S	137249	137424	--	non_coding	no_gene_id	NA
TcChr41-S	22222	22452	TcChr41-S	21901	22362	-	CDS	TcCLB.511121.30	140	hypothetical protein	TcChr41-S	18215	21900	--	non_coding	no_gene_id	NA	TcChr41-S	22363	22903	--	non_coding	no_gene_id	NA
TcChr28-S	283258	283498	TcChr28-S	282923	283402	-	CDS	TcCLB.511785.5	144	hypothetical protein	TcChr28-S	280454	282922	--	non_coding	no_gene_id	NA	TcChr28-S	283403	284003	--	non_coding	no_gene_id	NA
TcChr41-S	321471	321621	TcChr41-S	321336	321821	-	CDS	TcCLB.510061.20	150	hypothetical protein	TcChr41-S	321122	321335	+-	non_coding	no_gene_id	NA	TcChr41-S	321822	324017	--	non_coding	no_gene_id	NA
TcChr40-S	1235669	1235883	TcChr40-S	1235511	1236176	+	CDS	TcCLB.510275.272	214	hypothetical protein	TcChr40-S	1235389	1235510	++	non_coding	no_gene_id	NA	TcChr40-S	1236177	1237141	++	non_coding	no_gene_id	NA
TcChr40-S	1561435	1561673	TcChr40-S	1560959	1561666	+	CDS	TcCLB.510281.10	231	hypothetical protein	TcChr40-S	1560120	1560958	-+	non_coding	no_gene_id	NA	TcChr40-S	1561667	1561961	+-	non_coding	no_gene_id	NA
TcChr41-S	1329659	1329898	TcChr41-S	1329554	1330207	-	CDS	TcCLB.507953.60	239	hypothetical protein	TcChr41-S	1329138	1329553	+-	non_coding	no_gene_id	NA	TcChr41-S	1330208	1332369	--	non_coding	no_gene_id	NA
TcChr40-S	1280634	1280873	TcChr40-S	1280484	1280903	+	CDS	TcCLB.508157.40	239	hypothetical protein	TcChr40-S	1279866	1280483	++	non_coding	no_gene_id	NA	TcChr40-S	1280904	1281220	+-	non_coding	no_gene_id	NA
TcChr40-S	1251480	1251719	TcChr40-S	1251325	1252032	+	CDS	TcCLB.510275.355	239	hypothetical protein	TcChr40-S	1251197	1251324	++	non_coding	no_gene_id	NA	TcChr40-S	1252033	1253017	++	non_coding	no_gene_id	NA
TcChr21-S	69774	69937	TcChr21-S	67145	69937	-	CDS	TcCLB.404711.10	163	trans-sialidase (pseudogene), putative	TcChr21-S	64693	67144	+-	non_coding	no_gene_id	NA	TcChr21-S	69938	73354	--	non_coding	no_gene_id	NA
TcChr14-S	35910	36143	TcChr14-S	34740	36638	-	CDS	TcCLB.504127.30	233	trans-sialidase (pseudogene), putative	TcChr14-S	34174	34739	--	non_coding	no_gene_id	NA	TcChr14-S	36639	36734	--	non_coding	no_gene_id	NA

## Sheet: CL Brener P
chr_blast_hit	start_blast_hit	end_blast_hit	chr_annot	start_annot	end_annot	region_annot	feature_annot	gene_id	size	description	chr_left_annot	start_left_annot	end_left_annot	region_left_annot	feature_left_annot	gene_id_left_annot	description	chr_rigth_annot	start_rigth_annot	end_rigth_annot	region_rigth_annot	feature_rigth_annot	gene_id_rigth_annot	description
TcChr41-P	695368	695601	TcChr41-P	695117	695557	+	CDS	TcCLB.507935.20	189	ATPase (pseudogene), putative	TcChr41-P	694974	695116	++	non_coding	no_gene_id	NA	TcChr41-P	695558	696376	++	non_coding	no_gene_id	NA
TcChr9-P	20618	20857	TcChr9-P	20378	20989	-	CDS	TcCLB.505997.70	239	ATPase, putative	TcChr9-P	18789	20377	--	non_coding	no_gene_id	NA	TcChr9-P	20990	21058	--	non_coding	no_gene_id	NA
TcChr9-P	405957	406197	TcChr9-P	405779	406102	-	CDS	TcCLB.508999.110	145	hypothetical protein	TcChr9-P	404245	405778	--	non_coding	no_gene_id	NA	TcChr9-P	406103	406414	--	non_coding	no_gene_id	NA
TcChr38-P	804263	804499	TcChr38-P	804104	804526	-	CDS	TcCLB.507071.340	236	hypothetical protein	TcChr38-P	796860	804103	--	non_coding	no_gene_id	NA	TcChr38-P	804527	804990	--	non_coding	no_gene_id	NA
TcChr24-P	456992	457231	TcChr24-P	456446	457396	-	CDS	TcCLB.509527.130	239	hypothetical protein	TcChr24-P	456099	456445	--	non_coding	no_gene_id	NA	TcChr24-P	457397	457456	--	non_coding	no_gene_id	NA
TcChr23-P	558221	558457	TcChr23-P	558315	558701	+	CDS	TcCLB.508005.10	142	hypothetical protein	TcChr23-P	555949	558314	++	non_coding	no_gene_id	NA	TcChr23-P	558702	560197	++	non_coding	no_gene_id	NA
TcChr23-P	168885	169112	TcChr23-P	168765	169112	+	CDS	TcCLB.503417.50	227	hypothetical protein	TcChr23-P	166894	168764	-+	non_coding	no_gene_id	NA	TcChr23-P	169113	169684	+-	non_coding	no_gene_id	NA
TcChr41-P	871464	871697	TcChr41-P	870805	871704	+	CDS	TcCLB.508873.25	233	hypothetical protein	TcChr41-P	868978	870804	++	non_coding	no_gene_id	NA	TcChr41-P	871705	872215	+-	non_coding	no_gene_id	NA
TcChr41-P	709139	709374	TcChr41-P	708776	709381	+	CDS	TcCLB.508869.10	235	hypothetical protein	TcChr30-P	708150	709148	-	CDS	TcCLB.510437.40	cytosolic malate dehydrogenase, putative	TcChr30-P	709382	709990	-	CDS	TcCLB.510437.30	hypothetical protein, conserved
TcChr17-P	303846	304005	TcChr17-P	303718	304005	+	CDS	TcCLB.507095.10	159	hypothetical protein (fragment)	TcChr17-P	303320	303717	++	non_coding	no_gene_id	NA	TcChr17-P	304006	304115	+-	non_coding	no_gene_id	NA
