# Supplementary material for: Identification of Novel Interspersed DNA Repetitive Elements in the Trypanosoma cruzi Genome Associated with the 3′UTRs of Surface Multigenic Families
Source: Genes (Basel). 2020 Oct 21;11(10):1235. doi: 10.3390/genes11101235 (PMC7593948; doi:10.3390/genes11101235)
Supplement: Supplementary file 1 [file genes-11-01235-s001.zip › Supplementary File 11.xlsx]

## Sheet: Terms
dup	region between upstream gene and 241 nt repeat
Epi_dup	Data from epimastigote RNA seq for dup region
Tripo_dup	Data from trypomastigote RNA seq for dup region
Start	First nucleotide of dup
End	Last nucleotide of dup
% Coverage	Percentage of dup region covered by RNA seq reads
chr_blast_hit	chromosome were 241 nt was found by Blast-n
start_blast_hit	first nucleotide of 241 nt repeat
end_blast_hit	last nucleotide of 241 nt repeat
chr_annot	chromosome of annotated region were 241 nt is inserted
start_annot	first nucleotide of annotated region were 241 nt is inserted
end_annot	last nucleotide of annotated region were 241 nt is inserted
region_annot	sense (+) or anti-sense (-) transcription of left and right genes of the annotated region
%Coverage	"0" is 0 % and "1" is 100 %

## Sheet: CLBrener S
Epi_dup						Tripo_dup						Repeat
Chromosome		Start	End	%Coverage		Chromosome		Start	End	%Coverage		chr_blast_hit	start_blast_hit	end_blast_hit	chr_annot	start_annot	end_annot	region_annot
TcChr11	S	52030	52233	1		TcChr11	S	52030	52233	0.999998		TcChr11-S	51789	52030	TcChr11-S	50075	52232	--
TcChr11	S	61589	61843	0.999999		TcChr11	S	61589	61843	1		TcChr11-S	61351	61589	TcChr11-S	59969	61842	--
TcChr12	S	26954	27168	1		TcChr12	S	26954	27168	1		TcChr12-S	26715	26954	TcChr12-S	23421	27167	--
TcChr12	S	93926	94266	1		TcChr12	S	93926	94266	1		TcChr12-S	93688	93926	TcChr12-S	91783	94265	--
TcChr14	S	341700	341906	1		TcChr14	S	341700	341906	1		TcChr14-S	341460	341700	TcChr14-S	341239	341905	--
TcChr14	S	345307	350921	1		TcChr14	S	345307	350921	1		TcChr14-S	345075	345307	TcChr14-S	344246	350920	--
TcChr14	S	465457	465730	0.999999		TcChr14	S	465457	465730	0.999999		TcChr14-S	465248	465457	TcChr14-S	464650	465729	--
TcChr15	S	406937	407386	1		TcChr15	S	406937	407386	1.00001		TcChr15-S	406697	406937	TcChr15-S	405329	407385	--
TcChr16	S	0	638948	1.00009		TcChr16	S	0	638948	1.00026		TcChr16-S	29350	29587	TcChr16-S	28719	29865	--
TcChr16	S	78609	80458	1		TcChr16	S	78609	80458	0.999994		TcChr16-S	86388	86629	TcChr16-S	84718	87177	--
TcChr16	S	86629	87178	1		TcChr16	S	86629	87178	1		TcChr16-S	114006	114243	TcChr16-S	113672	114771	--
TcChr16	S	114243	114772	1		TcChr16	S	114243	114772	1		TcChr16-S	121907	122145	TcChr16-S	121581	122369	--
TcChr17	S	0	646890	0.99996		TcChr17	S	0	646890	0.999704		TcChr17-S	16054	16294	TcChr17-S	12192	16503	--
TcChr17	S	16294	16504	1		TcChr17	S	16294	16504	1		TcChr17-S	29102	29341	TcChr17-S	27310	29547	--
TcChr17	S	29341	29548	1		TcChr17	S	29341	29548	0.999999		TcChr17-S	34707	34946	TcChr17-S	33236	35155	--
TcChr17	S	34946	35156	1		TcChr17	S	34946	35156	0.999999		TcChr17-S	40224	40456	TcChr17-S	38517	40662	--
TcChr17	S	40456	40663	1		TcChr17	S	40456	40663	0.999999		TcChr17-S	159093	159323	TcChr17-S	157452	159505	--
TcChr17	S	159323	159506	1		TcChr17	S	159323	159506	1		TcChr17-S	301118	301334	TcChr17-S	299474	301436	--
TcChr17	S	301334	301437	1		TcChr17	S	301334	301437	1		TcChr17-S	313113	313343	TcChr17-S	311651	313522	--
TcChr18	S	50776	50976	1		TcChr18	S	50776	50976	1		TcChr18-S	50542	50776	TcChr18-S	46359	50975	--
TcChr18	S	78512	78709	1		TcChr18	S	78512	78709	0.999992		TcChr18-S	78275	78512	TcChr18-S	77700	78708	--
TcChr18	S	380993	381493	1		TcChr18	S	380993	381493	1		TcChr18-S	380756	380993	TcChr18-S	375324	381492	--
TcChr18	S	385856	386312	1		TcChr18	S	385856	386312	1		TcChr18-S	385618	385856	TcChr18-S	382432	386311	--
TcChr18	S	421321	421607	1		TcChr18	S	421321	421607	1		TcChr18-S	421085	421321	TcChr18-S	419868	421606	--
TcChr18	S	498145	498617	1		TcChr18	S	498145	498617	0.999997		TcChr18-S	497905	498145	TcChr18-S	494128	498616	--
TcChr18	S	535343	535703	1		TcChr18	S	535343	535703	1		TcChr18-S	535106	535343	TcChr18-S	533903	535702	--
TcChr18	S	543514	543966	1		TcChr18	S	543514	543966	1		TcChr18-S	543273	543514	TcChr18-S	542730	543965	--
TcChr18	S	563117	563344	1		TcChr18	S	563117	563344	1		TcChr18-S	562880	563117	TcChr18-S	561673	563343	--
TcChr19	S	1590	1761	1		TcChr19	S	1590	1761	1		TcChr19-S	24017	24252	TcChr19-S	21888	24535	--
TcChr19	S	24252	24536	1		TcChr19	S	24252	24536	0.999998		TcChr19-S	34345	34577	TcChr19-S	30563	34754	--
TcChr19	S	34577	34755	1		TcChr19	S	34577	34755	1		TcChr19-S	90761	90999	TcChr19-S	89111	91158	--
TcChr20	S	546836	548948	1		TcChr20	S	546836	548948	1		TcChr20-S	577803	578043	TcChr20-S	576694	578297	--
TcChr20	S	561704	562441	1		TcChr20	S	561704	562441	1.00001		TcChr20-S	593737	593978	TcChr20-S	591643	594228	--
TcChr20	S	578043	578298	1		TcChr20	S	578043	578298	1		TcChr20-S	605873	606114	TcChr20-S	603845	606375	--
TcChr20	S	606114	606376	1		TcChr20	S	606114	606376	1		TcChr20-S	630882	631122	TcChr20-S	628875	631381	--
TcChr21	S	45866	49106	0.999999		TcChr21	S	45866	49106	0.999994		TcChr21-S	188584	188733	TcChr21-S	188240	188964	--
TcChr23	S	171819	173664	1		TcChr23	S	171819	173664	0.999996		TcChr23-S	501350	501493	TcChr23-S	500791	501762	--
TcChr23	S	570290	572120	0.999996		TcChr23	S	570290	572120	0.999977		TcChr24-S	10755	10985	TcChr24-S	8278	11162	--
TcChr23	S	575122	576201	1.00001		TcChr23	S	575122	576201	1.00001		TcChr24-S	197139	197372	TcChr24-S	196659	197726	--
TcChr24	S	10985	11163	1		TcChr24	S	10985	11163	1		TcChr24-S	201314	201549	TcChr24-S	200478	201760	--
TcChr24	S	197372	197727	1		TcChr24	S	197372	197727	1		TcChr24-S	238387	238620	TcChr24-S	237134	238826	--
TcChr24	S	201549	201761	1		TcChr24	S	201549	201761	1		TcChr24-S	647093	647329	TcChr24-S	641579	647632	--
TcChr26	S	251018	252143	1		TcChr26	S	251018	252143	1.00001		TcChr28-S	218670	218907	TcChr28-S	216637	219354	--
TcChr26	S	763907	766362	1		TcChr26	S	763907	766362	0.999999		TcChr28-S	258522	258759	TcChr28-S	255059	259280	--
TcChr28	S	218907	219355	1		TcChr28	S	218907	219355	0.999993		TcChr28-S	310204	310440	TcChr28-S	307905	310969	--
TcChr28	S	258759	259281	1		TcChr28	S	258759	259281	0.999998		TcChr28-S	349741	349980	TcChr28-S	347061	350181	--
TcChr28	S	310440	310970	1		TcChr28	S	310440	310970	1		TcChr28-S	393564	393806	TcChr28-S	390899	394089	--
TcChr28	S	411768	413892	0.999999		TcChr28	S	411768	413892	0.999993		TcChr28-S	462117	462356	TcChr28-S	459417	462871	--
TcChr28	S	462356	462872	1		TcChr28	S	462356	462872	1		TcChr28-S	602251	602492	TcChr28-S	599653	602780	--
TcChr28	S	472768	475824	1		TcChr28	S	472768	475824	0.999999		TcChr28-S	621864	622013	TcChr28-S	619209	622270	--
TcChr28	S	622013	622271	1		TcChr28	S	622013	622271	1		TcChr29-S	15255	15497	TcChr29-S	11688	15879	--
TcChr28	S	674108	675095	1		TcChr28	S	674108	675095	1.00001		TcChr29-S	47610	47848	TcChr29-S	46734	48173	--
TcChr29	S	15497	15880	1		TcChr29	S	15497	15880	1		TcChr29-S	62073	62310	TcChr29-S	59140	62843	--
TcChr29	S	416878	422386	1		TcChr29	S	416878	422386	1.00001		TcChr29-S	509805	510045	TcChr29-S	508561	510294	--
TcChr29	S	428992	433637	1		TcChr29	S	428992	433637	1.00001		TcChr29-S	518075	518315	TcChr29-S	516833	518563	--
TcChr29	S	510045	510295	1		TcChr29	S	510045	510295	1		TcChr29-S	526425	526665	TcChr29-S	525296	526913	--
TcChr29	S	518315	518564	1		TcChr29	S	518315	518564	1		TcChr29-S	534604	534843	TcChr29-S	533361	535092	--
TcChr29	S	526665	526914	1		TcChr29	S	526665	526914	1		TcChr29-S	542973	543212	TcChr29-S	541727	543821	--
TcChr29	S	534843	535093	1		TcChr29	S	534843	535093	1		TcChr29-S	550232	550472	TcChr29-S	548989	551381	--
TcChr30	S	797096	798498	1		TcChr30	S	797096	798498	1		TcChr31-S	12492	12731	TcChr31-S	8590	13073	--
TcChr31	S	12731	13074	1		TcChr31	S	12731	13074	1.00001		TcChr31-S	243734	243973	TcChr31-S	224207	244451	--
TcChr34	S	1035872	1038261	1		TcChr34	S	1035872	1038261	1		TcChr35-S	10030	10267	TcChr35-S	8254	10472	--
TcChr36	S	248737	261194	1		TcChr36	S	248737	261194	1		TcChr37-S	49121	49359	TcChr37-S	45869	49748	--
TcChr38	S	403689	404595	1		TcChr38	S	403689	404595	1.00001		TcChr38-S	411152	411392	TcChr38-S	410236	411639	--
TcChr38	S	434199	435106	0.999997		TcChr38	S	434199	435106	0.99999		TcChr38-S	444944	445182	TcChr38-S	443637	445457	--
TcChr38	S	466525	469161	1		TcChr38	S	466525	469161	1		TcChr38-S	473863	474101	TcChr38-S	472561	474387	--
TcChr38	S	474101	474388	1		TcChr38	S	474101	474388	0.999999		TcChr38-S	480175	480416	TcChr38-S	478866	480706	--
TcChr38	S	480416	480707	1		TcChr38	S	480416	480707	0.999998		TcChr38-S	491683	491920	TcChr38-S	490377	492403	--
TcChr39	S	1835984	1840004	1		TcChr39	S	1835984	1840004	1.00001		TcChr3-S	187682	187825	TcChr3-S	186488	188092	--
TcChr4	S	163300	163401	1		TcChr4	S	163300	163401	1		TcChr40-S	62267	62417	TcChr40-S	58312	62691	--
TcChr40	S	47869	49294	1		TcChr40	S	47869	49294	1		TcChr40-S	1149191	1149429	TcChr40-S	1148057	1149577	--
TcChr40	S	62417	62692	1		TcChr40	S	62417	62692	1		TcChr40-S	1170996	1171237	TcChr40-S	1168420	1171385	--
TcChr40	S	1185378	1186812	1		TcChr40	S	1185378	1186812	1.00001		TcChr40-S	1304119	1304358	TcChr40-S	1301476	1304745	--
TcChr40	S	1264125	1264703	1		TcChr40	S	1264125	1264703	0.999998		TcChr40-S	1327818	1328058	TcChr40-S	1326527	1328286	--
TcChr40	S	1317786	1318076	1		TcChr40	S	1317786	1318076	1		TcChr40-S	1395606	1395846	TcChr40-S	1392970	1396081	--
TcChr40	S	1328058	1328287	1		TcChr40	S	1328058	1328287	0.999999		TcChr40-S	1406119	1406279	TcChr40-S	1404527	1406587	--
TcChr40	S	1424728	1426182	1		TcChr40	S	1424728	1426182	1.00002		TcChr40-S	1481602	1481843	TcChr40-S	1480544	1482128	--
TcChr40	S	1468229	1469540	1		TcChr40	S	1468229	1469540	1		TcChr40-S	1509157	1509396	TcChr40-S	1507853	1509680	--
TcChr40	S	1481843	1482129	1		TcChr40	S	1481843	1482129	0.999999		TcChr40-S	1521263	1521504	TcChr40-S	1517208	1521902	--
TcChr40	S	1495015	1496304	1		TcChr40	S	1495015	1496304	1		TcChr40-S	1545378	1545613	TcChr40-S	1542964	1546001	--
TcChr40	S	1509396	1509681	1		TcChr40	S	1509396	1509681	1		TcChr40-S	1550172	1550409	TcChr40-S	1548862	1550628	--
TcChr40	S	1521504	1521903	1		TcChr40	S	1521504	1521903	1		TcChr40-S	1566924	1567161	TcChr40-S	1565615	1567396	--
TcChr40	S	1545613	1546002	1		TcChr40	S	1545613	1546002	1		TcChr40-S	1575195	1575431	TcChr40-S	1573902	1575671	--
TcChr40	S	1575431	1575672	1		TcChr40	S	1575431	1575672	1		TcChr40-S	1608781	1609019	TcChr40-S	1607448	1609261	--
TcChr40	S	1597149	1598459	1		TcChr40	S	1597149	1598459	1.00001		TcChr40-S	1655807	1656043	TcChr40-S	1654502	1656319	--
TcChr40	S	1609019	1609262	1		TcChr40	S	1609019	1609262	1		TcChr40-S	1687338	1687574	TcChr40-S	1684950	1687961	--
TcChr40	S	1633557	1634881	1		TcChr40	S	1633557	1634881	1.00001		TcChr40-S	1692095	1692332	TcChr40-S	1690793	1692542	--
TcChr40	S	1692332	1692543	1		TcChr40	S	1692332	1692543	0.999998		TcChr41-S	336091	336316	TcChr41-S	334492	336678	--
TcChr40	S	1714336	1716442	1		TcChr40	S	1714336	1716442	0.999994		TcChr41-S	357619	357860	TcChr41-S	355917	357986	--
TcChr40	S	1726622	1727928	1		TcChr40	S	1726622	1727928	1		TcChr41-S	362500	362738	TcChr41-S	360950	362868	--
TcChr41	S	336316	336679	1		TcChr41	S	336316	336679	0.999998		TcChr41-S	391921	392162	TcChr41-S	390328	392383	--
TcChr41	S	357860	357987	1		TcChr41	S	357860	357987	0.999998		TcChr41-S	431847	432082	TcChr41-S	430216	432292	--
TcChr41	S	392162	392384	1		TcChr41	S	392162	392384	0.999999		TcChr41-S	562566	562806	TcChr41-S	560448	563162	--
TcChr41	S	432082	432293	1		TcChr41	S	432082	432293	0.999998		TcChr41-S	565894	566134	TcChr41-S	565359	566337	--
TcChr41	S	685466	687517	1		TcChr41	S	685466	687517	1.00001		TcChr41-S	969229	969473	TcChr41-S	967594	969913	--
TcChr41	S	706324	706751	1		TcChr41	S	706324	706751	0.999998		TcChr41-S	973557	973800	TcChr41-S	972439	974236	--
TcChr41	S	763297	763795	1		TcChr41	S	763297	763795	0.999999		TcChr41-S	977869	978109	TcChr41-S	976757	978542	--
TcChr41	S	969473	969914	1		TcChr41	S	969473	969914	1		TcChr41-S	982188	982427	TcChr41-S	981066	982857	--
TcChr41	S	973800	974237	1		TcChr41	S	973800	974237	0.99999		TcChr41-S	986503	986743	TcChr41-S	985523	987175	--
TcChr41	S	978109	978543	1		TcChr41	S	978109	978543	0.999984		TcChr41-S	990389	990626	TcChr41-S	989440	990857	--
TcChr41	S	990626	990858	1		TcChr41	S	990626	990858	0.999998		TcChr41-S	1106402	1106642	TcChr41-S	1105685	1107151	--
TcChr41	S	1016517	1016742	1		TcChr41	S	1016517	1016742	0.999998		TcChr41-S	1121766	1122003	TcChr41-S	1121484	1122539	--
TcChr41	S	1030101	1030524	1		TcChr41	S	1030101	1030524	1		TcChr41-S	1126328	1126565	TcChr41-S	1125326	1126763	--
TcChr41	S	1106642	1107152	1		TcChr41	S	1106642	1107152	1.00001		TcChr41-S	1142258	1142498	TcChr41-S	1141565	1144756	--
TcChr41	S	1122003	1122540	1		TcChr41	S	1122003	1122540	1		TcChr41-S	1144286	1144523	TcChr41-S	1141565	1144756	--
TcChr41	S	1161601	1164810	0.999998		TcChr41	S	1161601	1164810	0.999988		TcChr41-S	1185270	1185510	TcChr41-S	1184702	1186052	--
TcChr41	S	1185510	1186053	1		TcChr41	S	1185510	1186053	0.999996		TcChr41-S	1251323	1251561	TcChr41-S	1249826	1252075	--
TcChr41	S	1295549	1295896	1		TcChr41	S	1295549	1295896	0.999998		TcChr41-S	1337003	1337243	TcChr41-S	1335912	1337477	--
TcChr41	S	1324877	1326369	1		TcChr41	S	1324877	1326369	0.999992		TcChr41-S	1380731	1380971	TcChr41-S	1379805	1381345	--
TcChr41	S	1337243	1337478	1		TcChr41	S	1337243	1337478	0.999999		TcChr41-S	1436961	1437202	TcChr41-S	1436531	1437625	--
TcChr41	S	1380971	1381346	1		TcChr41	S	1380971	1381346	1		TcChr41-S	1477890	1478128	TcChr41-S	1476852	1478511	--
TcChr41	S	1478128	1478512	1		TcChr41	S	1478128	1478512	1.00001		TcChr41-S	1509110	1509344	TcChr41-S	1507468	1509875	--
TcChr41	S	1498592	1500022	1		TcChr41	S	1498592	1500022	0.999999		TcChr41-S	1513732	1513969	TcChr41-S	1512530	1514172	--
TcChr41	S	1513969	1514173	1		TcChr41	S	1513969	1514173	1		TcChr41-S	1557818	1558055	TcChr41-S	1557312	1558234	--
TcChr41	S	1531053	1532690	1		TcChr41	S	1531053	1532690	1		TcChr41-S	1591226	1591466	TcChr41-S	1590300	1591839	--
TcChr41	S	1610923	1615157	1		TcChr41	S	1610923	1615157	1		TcChr41-S	1702779	1703019	TcChr41-S	1700994	1703298	--
TcChr41	S	1620546	1624217	0.999999		TcChr41	S	1620546	1624217	0.999998		TcChr41-S	1713294	1713534	TcChr41-S	1711510	1713735	--
TcChr41	S	1703019	1703299	1		TcChr41	S	1703019	1703299	0.999998		TcChr41-S	1770619	1770858	TcChr41-S	1767156	1771255	--
TcChr41	S	1807418	1811647	1		TcChr41	S	1807418	1811647	1.00001		TcChr41-S	1860521	1860758	TcChr41-S	1859853	1861266	--
TcChr41	S	1817199	1820808	1		TcChr41	S	1817199	1820808	1.00001		TcChr41-S	1883666	1883906	TcChr41-S	1882440	1884422	--
TcChr41	S	1825729	1826156	1		TcChr41	S	1825729	1826156	0.999997		TcChr41-S	1903556	1903797	TcChr41-S	1901874	1904308	--
TcChr41	S	1964769	1966264	1		TcChr41	S	1964769	1966264	1		TcChr41-S	1998835	1999074	TcChr41-S	1998161	1999606	--
TcChr41	S	1969509	1970468	1		TcChr41	S	1969509	1970468	1		TcChr41-S	2015232	2015469	TcChr41-S	2014287	2015672	--
TcChr41	S	1984843	1987328	0.999999		TcChr41	S	1984843	1987328	0.999997		TcChr41-S	2047841	2048081	TcChr41-S	2046739	2048280	--
TcChr41	S	1999074	1999607	1		TcChr41	S	1999074	1999607	0.999999		TcChr41-S	2055898	2056138	TcChr41-S	2054735	2056685	--
TcChr41	S	2015469	2015673	1		TcChr41	S	2015469	2015673	1		TcChr41-S	2072681	2072920	TcChr41-S	2070948	2073436	--
TcChr41	S	2048081	2048281	1		TcChr41	S	2048081	2048281	1		TcChr41-S	2095589	2095829	TcChr41-S	2094122	2096333	--
TcChr41	S	2056138	2056686	1		TcChr41	S	2056138	2056686	1		TcChr41-S	2123480	2123720	TcChr41-S	2123062	2124245	--
TcChr41	S	2072920	2073437	1		TcChr41	S	2072920	2073437	0.999995		TcChr41-S	2127771	2128009	TcChr41-S	2126664	2128232	--
TcChr41	S	2095829	2096334	1		TcChr41	S	2095829	2096334	1		TcChr41-S	2141441	2141679	TcChr41-S	2140727	2142209	--
TcChr41	S	2123720	2124246	1		TcChr41	S	2123720	2124246	0.999995		TcChr41-S	2146441	2146679	TcChr41-S	2144975	2146915	--
TcChr41	S	2141679	2142210	1		TcChr41	S	2141679	2142210	0.999997		TcChr41-S	2177707	2177946	TcChr41-S	2174414	2178146	--
TcChr41	S	2146679	2146916	1		TcChr41	S	2146679	2146916	0.999999		TcChr41-S	2188064	2188301	TcChr41-S	2184399	2188576	--
TcChr41	S	2170044	2173505	0.999999		TcChr41	S	2170044	2173505	0.999998		TcChr41-S	2198196	2198438	TcChr41-S	2194889	2198633	--
TcChr41	S	2177946	2178147	0.999999		TcChr41	S	2177946	2178147	0.999995		TcChr4-S	157444	157682	TcChr4-S	156882	158600	--
TcChr41	S	2188301	2188577	1		TcChr41	S	2188301	2188577	1		TcChr4-S	163129	163300	TcChr4-S	162482	163400	--
TcChr41	S	2198438	2198634	1		TcChr41	S	2198438	2198634	0.999992		TcChr4-S	172304	172542	TcChr4-S	171001	172799	--
TcChr6	S	3252	3609	0.999999		TcChr6	S	3252	3609	0.999995		TcChr6-S	3012	3252	TcChr6-S	1561	3608	--
TcChr6	S	8002	8359	1		TcChr6	S	8002	8359	0.999997		TcChr6-S	7763	8002	TcChr6-S	6313	8358	--
TcChr7	S	6367	6725	1		TcChr7	S	6367	6725	1		TcChr7-S	6129	6367	TcChr7-S	4582	6724	--
TcChr7	S	11258	11467	1		TcChr7	S	11258	11467	1		TcChr7-S	11021	11258	TcChr7-S	9516	11466	--
TcChr7	S	40754	40902	1		TcChr7	S	40754	40902	1		TcChr7-S	40514	40754	TcChr7-S	36840	40901	--
TcChr7	S	45006	45276	1		TcChr7	S	45006	45276	0.999999		TcChr7-S	44769	45006	TcChr7-S	43305	45275	--
TcChr7	S	52299	52652	1		TcChr7	S	52299	52652	1.00001		TcChr7-S	52060	52299	TcChr7-S	50523	52651	--
TcChr7	S	56529	56687	1		TcChr7	S	56529	56687	0.999999		TcChr7-S	56292	56529	TcChr7-S	54908	56686	--
TcChr7	S	81250	81607	1		TcChr7	S	81250	81607	0.999996		TcChr7-S	81011	81250	TcChr7-S	79562	81606	--
TcChr7	S	89303	90201	1		TcChr7	S	89303	90201	1		TcChr7-S	89062	89303	TcChr7-S	87611	90200	--
TcChr11	S	507624	507916	1		TcChr11	S	507624	507916	1		TcChr11-S	507916	508155	TcChr11-S	507625	511999	++
TcChr13	S	535975	536246	1		TcChr13	S	535975	536246	0.999998		TcChr13-S	536246	536476	TcChr13-S	535976	537907	++
TcChr14	S	245264	245444	1		TcChr14	S	245264	245444	1		TcChr14-S	245444	245676	TcChr14-S	245265	246214	++
TcChr14	S	581462	581692	1		TcChr14	S	581462	581692	0.999999		TcChr14-S	581692	581930	TcChr14-S	581463	586128	++
TcChr15	S	107074	107314	1		TcChr15	S	107074	107314	1		TcChr15-S	107314	107547	TcChr15-S	107075	109112	++
TcChr15	S	119436	119668	1		TcChr15	S	119436	119668	0.999992		TcChr15-S	119668	119909	TcChr15-S	119437	120918	++
TcChr15	S	145383	145848	1		TcChr15	S	145383	145848	0.999995		TcChr15-S	145848	146081	TcChr15-S	145384	147581	++
TcChr16	S	67859	68175	1		TcChr16	S	67859	68175	1		TcChr16-S	68175	68416	TcChr16-S	67860	70114	++
TcChr16	S	400277	400458	1		TcChr16	S	400277	400458	1		TcChr16-S	400458	400696	TcChr16-S	400278	401603	++
TcChr16	S	459000	459176	1		TcChr16	S	459000	459176	0.999997		TcChr16-S	459176	459415	TcChr16-S	459001	479793	++
TcChr16	S	482055	482229	1		TcChr16	S	482055	482229	0.999996		TcChr16-S	482229	482467	TcChr16-S	482056	483402	++
TcChr16	S	598973	599182	1		TcChr16	S	598973	599182	1		TcChr16-S	599182	599420	TcChr16-S	598974	603988	++
TcChr18	S	226708	226978	1		TcChr18	S	226708	226978	0.999999		TcChr18-S	226978	227218	TcChr18-S	226709	228750	++
TcChr18	S	234515	234773	1		TcChr18	S	234515	234773	1		TcChr18-S	234773	235010	TcChr18-S	234516	237980	++
TcChr18	S	238922	239385	1		TcChr18	S	238922	239385	1		TcChr18-S	239385	239617	TcChr18-S	238923	242331	++
TcChr18	S	262330	262574	1		TcChr18	S	262330	262574	1		TcChr18-S	262574	262811	TcChr18-S	262331	263440	++
TcChr18	S	355891	356169	1		TcChr18	S	355891	356169	0.999999		TcChr18-S	356169	356408	TcChr18-S	355892	359043	++
TcChr18	S	359976	360430	1		TcChr18	S	359976	360430	0.999996		TcChr18-S	360430	360667	TcChr18-S	359977	361312	++
TcChr18	S	368785	369236	1		TcChr18	S	368785	369236	1		TcChr18-S	369236	369476	TcChr18-S	368786	370587	++
TcChr18	S	395123	395624	1		TcChr18	S	395123	395624	0.999998		TcChr18-S	395624	395865	TcChr18-S	395124	397289	++
TcChr18	S	408192	408675	1		TcChr18	S	408192	408675	1		TcChr18-S	408675	408913	TcChr18-S	408193	409842	++
TcChr18	S	468388	468610	1		TcChr18	S	468388	468610	1		TcChr18-S	468610	468851	TcChr18-S	468389	470156	++
TcChr18	S	510558	511052	1		TcChr18	S	510558	511052	1		TcChr18-S	511052	511290	TcChr18-S	510559	511605	++
TcChr18	S	603523	604011	1		TcChr18	S	603523	604011	1		TcChr18-S	604011	604251	TcChr18-S	603524	604795	++
TcChr18	S	612409	612883	1		TcChr18	S	612409	612883	0.999999		TcChr18-S	612883	613122	TcChr18-S	612410	614352	++
TcChr19	S	528637	528812	1		TcChr19	S	528637	528812	1		TcChr19-S	528812	529052	TcChr19-S	528638	529985	++
TcChr19	S	646319	646580	1		TcChr19	S	646319	646580	0.999998		TcChr19-S	646580	646816	TcChr19-S	646320	648549	++
TcChr2	S	124228	124464	1		TcChr2	S	124228	124464	1		TcChr20-S	473491	473731	TcChr20-S	472776	474884	++
TcChr20	S	2784	671453	1.00007		TcChr20	S	2784	671453	1.00005		TcChr20-S	487874	488115	TcChr20-S	487531	490803	++
TcChr20	S	472775	473491	1		TcChr20	S	472775	473491	0.999997		TcChr20-S	511070	511311	TcChr20-S	510850	512419	++
TcChr20	S	487530	487874	1		TcChr20	S	487530	487874	1		TcChr20-S	526804	527045	TcChr20-S	526429	528817	++
TcChr20	S	510849	511070	1		TcChr20	S	510849	511070	1		TcChr20-S	536789	537030	TcChr20-S	536568	540330	++
TcChr20	S	526428	526804	1		TcChr20	S	526428	526804	1		TcChr20-S	546596	546836	TcChr20-S	546371	548947	++
TcChr20	S	536567	536789	1		TcChr20	S	536567	536789	1		TcChr20-S	561463	561704	TcChr20-S	561206	562440	++
TcChr20	S	616628	617147	1		TcChr20	S	616628	617147	1		TcChr20-S	645129	645370	TcChr20-S	644759	645734	++
TcChr20	S	628874	630882	1		TcChr20	S	628874	630882	0.999996		TcChr20-S	652417	652656	TcChr20-S	652211	654110	++
TcChr20	S	644758	645129	1		TcChr20	S	644758	645129	1		TcChr21-S	17754	17995	TcChr21-S	17414	20467	++
TcChr20	S	652210	652417	1		TcChr20	S	652210	652417	0.999998		TcChr21-S	45628	45866	TcChr21-S	45279	49105	++
TcChr21	S	188239	188584	1		TcChr21	S	188239	188584	1.00001		TcChr22-S	682457	682696	TcChr22-S	682196	685981	++
TcChr22	S	1561	704149	0.999909		TcChr22	S	1561	704149	0.999949		TcChr22-S	692748	692985	TcChr22-S	692574	696139	++
TcChr22	S	682195	682457	1		TcChr22	S	682195	682457	1		TcChr23-S	171581	171819	TcChr23-S	171303	173663	++
TcChr22	S	692573	692748	1		TcChr22	S	692573	692748	1		TcChr23-S	184925	185162	TcChr23-S	184675	186738	++
TcChr23	S	500790	501350	1		TcChr23	S	500790	501350	0.999998		TcChr23-S	574884	575122	TcChr23-S	574604	576200	++
TcChr24	S	237133	238387	0.999999		TcChr24	S	237133	238387	0.999997		TcChr24-S	765751	765990	TcChr24-S	765510	769331	++
TcChr24	S	641578	647093	0.999999		TcChr24	S	641578	647093	0.999995		TcChr25-S	381289	381437	TcChr25-S	381076	382178	++
TcChr24	S	765509	765751	1		TcChr24	S	765509	765751	0.999999		TcChr25-S	388513	388664	TcChr25-S	388288	389496	++
TcChr25	S	381075	381289	1		TcChr25	S	381075	381289	1		TcChr25-S	399777	400017	TcChr25-S	399550	400728	++
TcChr25	S	388287	388513	1		TcChr25	S	388287	388513	1		TcChr25-S	410812	410961	TcChr25-S	410580	411710	++
TcChr25	S	399549	399777	1		TcChr25	S	399549	399777	1		TcChr25-S	418114	418264	TcChr25-S	417886	418958	++
TcChr25	S	410579	410812	1		TcChr25	S	410579	410812	0.999995		TcChr25-S	425402	425641	TcChr25-S	425185	426276	++
TcChr25	S	417885	418114	1		TcChr25	S	417885	418114	0.999997		TcChr25-S	445190	445431	TcChr25-S	444962	446128	++
TcChr25	S	425184	425402	1		TcChr25	S	425184	425402	1.00001		TcChr25-S	456662	456901	TcChr25-S	456440	457539	++
TcChr25	S	444961	445190	1		TcChr25	S	444961	445190	0.999998		TcChr25-S	464010	464159	TcChr25-S	463779	464501	++
TcChr25	S	456439	456662	1		TcChr25	S	456439	456662	0.999999		TcChr26-S	210264	210413	TcChr26-S	209692	211814	++
TcChr25	S	463778	464010	1		TcChr25	S	463778	464010	0.999996		TcChr26-S	213539	213688	TcChr26-S	212967	215277	++
TcChr26	S	209691	210264	1		TcChr26	S	209691	210264	1		TcChr26-S	221702	221851	TcChr26-S	221441	223123	++
TcChr26	S	212966	213539	1		TcChr26	S	212966	213539	1		TcChr26-S	224945	225094	TcChr26-S	224375	226946	++
TcChr26	S	221440	221702	1		TcChr26	S	221440	221702	1		TcChr26-S	228207	228356	TcChr26-S	227637	229925	++
TcChr26	S	224374	224945	1		TcChr26	S	224374	224945	0.999994		TcChr26-S	236323	236472	TcChr26-S	235875	237501	++
TcChr26	S	227636	228207	0.999999		TcChr26	S	227636	228207	0.999994		TcChr26-S	239587	239734	TcChr26-S	239017	241293	++
TcChr26	S	235874	236323	1		TcChr26	S	235874	236323	1		TcChr26-S	250871	251018	TcChr26-S	250299	252142	++
TcChr26	S	239016	239587	1		TcChr26	S	239016	239587	0.999993		TcChr26-S	763678	763907	TcChr26-S	763389	766361	++
TcChr28	S	347060	349741	1		TcChr28	S	347060	349741	1		TcChr28-S	411530	411768	TcChr28-S	411250	413891	++
TcChr28	S	390898	393564	1		TcChr28	S	390898	393564	1		TcChr28-S	428723	428960	TcChr28-S	428402	430273	++
TcChr28	S	428401	428723	1		TcChr28	S	428401	428723	1		TcChr28-S	472533	472768	TcChr28-S	472190	475823	++
TcChr28	S	599652	602251	1		TcChr28	S	599652	602251	1		TcChr28-S	673880	674108	TcChr28-S	673602	675094	++
TcChr29	S	46733	47610	1		TcChr29	S	46733	47610	1		TcChr29-S	84084	84326	TcChr29-S	83788	85360	++
TcChr29	S	59139	62073	1		TcChr29	S	59139	62073	1		TcChr29-S	416638	416878	TcChr29-S	416339	422385	++
TcChr29	S	541726	542973	0.999997		TcChr29	S	541726	542973	0.999996		TcChr2-S	116798	117030	TcChr2-S	116618	119064	++
TcChr29	S	548988	550232	1		TcChr29	S	548988	550232	1.00001		TcChr2-S	124464	124703	TcChr2-S	124229	128262	++
TcChr30	S	11391	870934	1.00024		TcChr30	S	11391	870934	1.0002		TcChr30-S	796858	797096	TcChr30-S	796647	798497	++
TcChr31	S	224206	243734	0.999999		TcChr31	S	224206	243734	0.999998		TcChr31-S	909668	909909	TcChr31-S	909503	913925	++
TcChr31	S	909502	909668	1		TcChr31	S	909502	909668	1		TcChr31-S	929279	929516	TcChr31-S	929053	933349	++
TcChr31	S	929052	929279	1		TcChr31	S	929052	929279	1		TcChr33-S	247081	247323	TcChr33-S	246844	248954	++
TcChr33	S	246843	247081	1		TcChr33	S	246843	247081	1		TcChr33-S	452757	452996	TcChr33-S	452518	454781	++
TcChr33	S	452517	452757	1		TcChr33	S	452517	452757	1		TcChr33-S	800923	801160	TcChr33-S	800724	803290	++
TcChr34	S	909033	909208	1		TcChr34	S	909033	909208	1		TcChr34-S	1028882	1029120	TcChr34-S	1028710	1029767	++
TcChr34	S	1028709	1028882	1		TcChr34	S	1028709	1028882	1		TcChr34-S	1035634	1035872	TcChr34-S	1035282	1038260	++
TcChr37	S	45868	49121	0.999999		TcChr37	S	45868	49121	0.999993		TcChr37-S	688322	688562	TcChr37-S	688175	690218	++
TcChr37	S	688174	688322	1		TcChr37	S	688174	688322	1		TcChr37-S	1350761	1351001	TcChr37-S	1350500	1354321	++
TcChr37	S	1350499	1350761	1		TcChr37	S	1350499	1350761	1		TcChr38-S	387008	387249	TcChr38-S	386515	394713	++
TcChr38	S	386514	387008	1		TcChr38	S	386514	387008	1		TcChr38-S	396799	397040	TcChr38-S	396301	398093	++
TcChr38	S	396300	396799	1		TcChr38	S	396300	396799	0.999996		TcChr38-S	403449	403689	TcChr38-S	403202	404594	++
TcChr38	S	410235	411152	0.999998		TcChr38	S	410235	411152	0.999994		TcChr38-S	427663	427904	TcChr38-S	427391	428884	++
TcChr38	S	427390	427663	1		TcChr38	S	427390	427663	1		TcChr38-S	433959	434199	TcChr38-S	433447	435105	++
TcChr38	S	443636	444944	0.999999		TcChr38	S	443636	444944	0.999995		TcChr38-S	466285	466525	TcChr38-S	466039	469160	++
TcChr38	S	490376	491683	0.999994		TcChr38	S	490376	491683	0.99999		TcChr38-S	1079609	1079850	TcChr38-S	1079388	1087266	++
TcChr38	S	1079387	1079609	1		TcChr38	S	1079387	1079609	0.999999		TcChr38-S	1089534	1089775	TcChr38-S	1089025	1091080	++
TcChr38	S	1089024	1089534	1		TcChr38	S	1089024	1089534	1		TcChr38-S	1102563	1102803	TcChr38-S	1102344	1104101	++
TcChr38	S	1102343	1102563	1		TcChr38	S	1102343	1102563	1		TcChr38-S	1115410	1115648	TcChr38-S	1115183	1116686	++
TcChr38	S	1115182	1115410	1		TcChr38	S	1115182	1115410	1		TcChr38-S	1123693	1123932	TcChr38-S	1123470	1125232	++
TcChr38	S	1123469	1123693	1		TcChr38	S	1123469	1123693	1		TcChr38-S	1131500	1131740	TcChr38-S	1131216	1133402	++
TcChr38	S	1131215	1131500	1		TcChr38	S	1131215	1131500	1		TcChr38-S	1139820	1140060	TcChr38-S	1139597	1141356	++
TcChr38	S	1139596	1139820	1		TcChr38	S	1139596	1139820	1		TcChr38-S	1152515	1152752	TcChr38-S	1152307	1160242	++
TcChr38	S	1152306	1152515	1		TcChr38	S	1152306	1152515	1		TcChr38-S	1161923	1162162	TcChr38-S	1161419	1163458	++
TcChr38	S	1161418	1161923	1		TcChr38	S	1161418	1161923	1		TcChr38-S	1169820	1170061	TcChr38-S	1169592	1171372	++
TcChr38	S	1169591	1169820	1		TcChr38	S	1169591	1169820	0.999999		TcChr38-S	1181916	1182153	TcChr38-S	1181629	1184849	++
TcChr38	S	1181628	1181916	1		TcChr38	S	1181628	1181916	1		TcChr38-S	1190162	1190402	TcChr38-S	1189939	1191706	++
TcChr38	S	1189938	1190162	1		TcChr38	S	1189938	1190162	1		TcChr38-S	1194837	1195074	TcChr38-S	1194159	1196230	++
TcChr38	S	1194158	1194837	1		TcChr38	S	1194158	1194837	1.00001		TcChr39-S	1035947	1036188	TcChr39-S	1035714	1038855	++
TcChr39	S	1035713	1035947	1		TcChr39	S	1035713	1035947	0.999999		TcChr39-S	1066112	1066352	TcChr39-S	1065878	1067667	++
TcChr39	S	1065877	1066112	1		TcChr39	S	1065877	1066112	0.999999		TcChr39-S	1835749	1835984	TcChr39-S	1835457	1840003	++
TcChr4	S	156881	157444	1		TcChr4	S	156881	157444	1		TcChr40-S	47630	47869	TcChr40-S	47380	49293	++
TcChr4	S	171000	172304	1		TcChr4	S	171000	172304	1		TcChr40-S	1142474	1142706	TcChr40-S	1142021	1144762	++
TcChr40	S	1142020	1142474	1		TcChr40	S	1142020	1142474	1		TcChr40-S	1185140	1185378	TcChr40-S	1184681	1186811	++
TcChr40	S	1148056	1149191	1		TcChr40	S	1148056	1149191	1		TcChr40-S	1198106	1198347	TcChr40-S	1197873	1200232	++
TcChr40	S	1168419	1170996	1		TcChr40	S	1168419	1170996	0.999997		TcChr40-S	1263888	1264125	TcChr40-S	1263504	1264702	++
TcChr40	S	1197872	1198106	1		TcChr40	S	1197872	1198106	0.999999		TcChr40-S	1317547	1317786	TcChr40-S	1317330	1318075	++
TcChr40	S	1301475	1304119	1		TcChr40	S	1301475	1304119	0.999999		TcChr40-S	1339594	1339834	TcChr40-S	1339198	1342478	++
TcChr40	S	1339197	1339594	1		TcChr40	S	1339197	1339594	1		TcChr40-S	1424488	1424728	TcChr40-S	1424208	1426181	++
TcChr40	S	1392969	1395606	1		TcChr40	S	1392969	1395606	1		TcChr40-S	1463590	1463830	TcChr40-S	1463357	1464671	++
TcChr40	S	1404526	1406119	0.999999		TcChr40	S	1404526	1406119	0.999986		TcChr40-S	1467989	1468229	TcChr40-S	1467452	1469539	++
TcChr40	S	1463356	1463590	1		TcChr40	S	1463356	1463590	0.999999		TcChr40-S	1494775	1495015	TcChr40-S	1494492	1496303	++
TcChr40	S	1548861	1550172	1		TcChr40	S	1548861	1550172	1.00001		TcChr40-S	1589375	1589615	TcChr40-S	1588978	1590900	++
TcChr40	S	1565614	1566924	1		TcChr40	S	1565614	1566924	1.00001		TcChr40-S	1596912	1597149	TcChr40-S	1596626	1598458	++
TcChr40	S	1588977	1589375	1		TcChr40	S	1588977	1589375	1		TcChr40-S	1633319	1633557	TcChr40-S	1633034	1634880	++
TcChr40	S	1654501	1655807	1		TcChr40	S	1654501	1655807	1		TcChr40-S	1714100	1714336	TcChr40-S	1713824	1716441	++
TcChr40	S	1684949	1687338	1		TcChr40	S	1684949	1687338	1		TcChr40-S	1726386	1726622	TcChr40-S	1726110	1727927	++
TcChr41	S	360949	362500	1		TcChr41	S	360949	362500	0.999993		TcChr41-S	464975	465215	TcChr41-S	464769	466539	++
TcChr41	S	464768	464975	1		TcChr41	S	464768	464975	0.999997		TcChr41-S	602546	602786	TcChr41-S	602340	604901	++
TcChr41	S	565358	565894	1		TcChr41	S	565358	565894	1.00001		TcChr41-S	634092	634332	TcChr41-S	633558	636008	++
TcChr41	S	623863	624391	1		TcChr41	S	623863	624391	0.999992		TcChr41-S	663623	663864	TcChr41-S	663115	667466	++
TcChr41	S	633557	634092	1		TcChr41	S	633557	634092	1.00001		TcChr41-S	685229	685466	TcChr41-S	684783	687516	++
TcChr41	S	640295	642145	1		TcChr41	S	640295	642145	0.999991		TcChr41-S	706084	706324	TcChr41-S	705563	706750	++
TcChr41	S	663114	663623	1		TcChr41	S	663114	663623	0.999999		TcChr41-S	763058	763297	TcChr41-S	762519	763794	++
TcChr41	S	981065	982188	1		TcChr41	S	981065	982188	1.00001		TcChr41-S	1016280	1016517	TcChr41-S	1015762	1016741	++
TcChr41	S	1125325	1126328	1		TcChr41	S	1125325	1126328	0.999997		TcChr41-S	1161362	1161601	TcChr41-S	1161130	1164809	++
TcChr41	S	1141564	1142258	1		TcChr41	S	1141564	1142258	1		TcChr41-S	1166500	1166740	TcChr41-S	1165968	1167505	++
TcChr41	S	1165967	1166500	1		TcChr41	S	1165967	1166500	1		TcChr41-S	1202548	1202788	TcChr41-S	1202334	1204090	++
TcChr41	S	1202333	1202548	1		TcChr41	S	1202333	1202548	1		TcChr41-S	1258382	1258621	TcChr41-S	1257867	1261556	++
TcChr41	S	1249825	1251323	1		TcChr41	S	1249825	1251323	1.00001		TcChr41-S	1290671	1290911	TcChr41-S	1290308	1292115	++
TcChr41	S	1257866	1258382	1		TcChr41	S	1257866	1258382	1		TcChr41-S	1295311	1295549	TcChr41-S	1294765	1295895	++
TcChr41	S	1290307	1290671	1		TcChr41	S	1290307	1290671	1		TcChr41-S	1324637	1324877	TcChr41-S	1324431	1326368	++
TcChr41	S	1372261	1375676	1		TcChr41	S	1372261	1375676	0.999998		TcChr41-S	1460280	1460519	TcChr41-S	1459768	1461212	++
TcChr41	S	1436530	1436961	1		TcChr41	S	1436530	1436961	1		TcChr41-S	1498352	1498592	TcChr41-S	1497989	1500021	++
TcChr41	S	1459767	1460280	1		TcChr41	S	1459767	1460280	0.999995		TcChr41-S	1502894	1503131	TcChr41-S	1502363	1503589	++
TcChr41	S	1502362	1502894	1		TcChr41	S	1502362	1502894	1		TcChr41-S	1530813	1531053	TcChr41-S	1530592	1532689	++
TcChr41	S	1535465	1536011	1		TcChr41	S	1535465	1536011	0.999999		TcChr41-S	1610683	1610923	TcChr41-S	1610145	1615156	++
TcChr41	S	1557311	1557818	1		TcChr41	S	1557311	1557818	1		TcChr41-S	1620306	1620546	TcChr41-S	1620102	1624216	++
TcChr41	S	1590299	1591226	1		TcChr41	S	1590299	1591226	0.999991		TcChr41-S	1674038	1674276	TcChr41-S	1673449	1674790	++
TcChr41	S	1673448	1674038	1		TcChr41	S	1673448	1674038	0.999995		TcChr41-S	1739779	1740019	TcChr41-S	1739253	1740775	++
TcChr41	S	1711509	1713294	1		TcChr41	S	1711509	1713294	0.999998		TcChr41-S	1798649	1798889	TcChr41-S	1798126	1799491	++
TcChr41	S	1739252	1739779	1		TcChr41	S	1739252	1739779	0.999999		TcChr41-S	1807178	1807418	TcChr41-S	1806637	1811646	++
TcChr41	S	1767155	1770619	1		TcChr41	S	1767155	1770619	1.00001		TcChr41-S	1816959	1817199	TcChr41-S	1816760	1820807	++
TcChr41	S	1798125	1798649	1		TcChr41	S	1798125	1798649	1		TcChr41-S	1825489	1825729	TcChr41-S	1825290	1826155	++
TcChr41	S	1859852	1860521	1		TcChr41	S	1859852	1860521	1		TcChr41-S	1938084	1938324	TcChr41-S	1937905	1939307	++
TcChr41	S	1882439	1883666	1		TcChr41	S	1882439	1883666	1		TcChr41-S	1945424	1945665	TcChr41-S	1944922	1946004	++
TcChr41	S	1901873	1903556	1		TcChr41	S	1901873	1903556	1		TcChr41-S	1964529	1964769	TcChr41-S	1964000	1966263	++
TcChr41	S	1937904	1938084	1		TcChr41	S	1937904	1938084	1		TcChr41-S	1969269	1969509	TcChr41-S	1968765	1970467	++
TcChr6	S	365808	366082	1		TcChr6	S	365808	366082	0.999999		TcChr6-S	366082	366312	TcChr6-S	365809	367784	++

## Sheet: CL Brener P
Epi_dup						Tripo_dup						Repeat
Chromosome		Start	End	%Coverage		Chromosome		Start	End	%Coverage		chr_blast_hit	start_blast_hit	end_blast_hit	chr_annot	start_annot	end_annot	region_annot
TcChr12	P	92788	92984	1		TcChr12	P	92788	92984	0.999995		TcChr12-P	92554	92788	TcChr12-P	89161	92983	--
TcChr14	P	37423	37995	1		TcChr14	P	37423	37995	1.00003		TcChr14-P	37193	37423	TcChr14-P	35472	37994	--
TcChr14	P	343042	343257	1		TcChr14	P	343042	343257	1.00001		TcChr14-P	342806	343042	TcChr14-P	341161	343256	--
TcChr14	P	345820	346040	1		TcChr14	P	345820	346040	1.00001		TcChr14-P	345583	345820	TcChr14-P	344358	346039	--
TcChr14	P	348645	348860	1		TcChr14	P	348645	348860	1		TcChr14-P	348409	348645	TcChr14-P	348044	348859	--
TcChr15	P	191200	191453	1		TcChr15	P	191200	191453	1		TcChr15-P	190965	191200	TcChr15-P	188434	191452	--
TcChr15	P	461094	461294	1		TcChr15	P	461094	461294	1		TcChr15-P	460858	461094	TcChr15-P	458222	461293	--
TcChr15	P	526501	526820	1		TcChr15	P	526501	526820	1		TcChr15-P	526265	526501	TcChr15-P	524976	526819	--
TcChr15	P	533752	534017	1		TcChr15	P	533752	534017	1		TcChr15-P	533515	533752	TcChr15-P	532920	534016	--
TcChr15	P	540540	540844	1		TcChr15	P	540540	540844	1		TcChr15-P	540304	540540	TcChr15-P	539704	540843	--
TcChr15	P	591932	592146	1		TcChr15	P	591932	592146	1		TcChr15-P	591695	591932	TcChr15-P	590415	592145	--
TcChr16	P	10694	10931	1		TcChr16	P	10694	10931	1		TcChr16-P	10459	10694	TcChr16-P	9778	10930	--
TcChr16	P	18486	18763	1		TcChr16	P	18486	18763	1		TcChr16-P	18247	18486	TcChr16-P	17746	18762	--
TcChr16	P	28636	28909	1		TcChr16	P	28636	28909	0.999999		TcChr16-P	28400	28636	TcChr16-P	27682	28908	--
TcChr16	P	83783	84020	1		TcChr16	P	83783	84020	0.999999		TcChr16-P	83554	83783	TcChr16-P	79886	84019	--
TcChr16	P	109318	109790	0.999999		TcChr16	P	109318	109790	0.999995		TcChr16-P	109081	109318	TcChr16-P	107571	109789	--
TcChr16	P	121646	122324	1		TcChr16	P	121646	122324	1		TcChr16-P	121408	121646	TcChr16-P	120501	122323	--
TcChr17	P	301682	301785	1		TcChr17	P	301682	301785	1		TcChr17-P	301466	301682	TcChr17-P	299940	301784	--
TcChr17	P	305581	306221	1		TcChr17	P	305581	306221	1		TcChr17-P	305409	305581	TcChr17-P	305307	306220	--
TcChr18	P	68046	68592	1		TcChr18	P	68046	68592	0.999999		TcChr18-P	67809	68046	TcChr18-P	67209	68591	--
TcChr18	P	75081	76430	1		TcChr18	P	75081	76430	1.00001		TcChr18-P	74844	75081	TcChr18-P	71685	76429	--
TcChr18	P	79692	80040	1		TcChr18	P	79692	80040	1		TcChr18-P	79454	79692	TcChr18-P	78902	80039	--
TcChr18	P	371328	371611	1		TcChr18	P	371328	371611	1		TcChr18-P	371089	371328	TcChr18-P	369902	371610	--
TcChr18	P	453696	453903	1		TcChr18	P	453696	453903	1		TcChr18-P	453457	453696	TcChr18-P	449680	453902	--
TcChr20	P	519481	520707	1		TcChr20	P	519481	520707	1		TcChr21-P	184544	184779	TcChr21-P	184269	185056	--
TcChr21	P	184779	185057	1		TcChr21	P	184779	185057	1		TcChr21-P	191302	191541	TcChr21-P	190898	191839	--
TcChr21	P	191541	191840	1		TcChr21	P	191541	191840	1		TcChr21-P	202415	202649	TcChr21-P	201910	202902	--
TcChr21	P	202649	202903	1		TcChr21	P	202649	202903	0.999999		TcChr21-P	217850	218092	TcChr21-P	215905	218442	--
TcChr21	P	218092	218443	1		TcChr21	P	218092	218443	0.999999		TcChr21-P	224966	225197	TcChr21-P	224525	225771	--
TcChr21	P	225197	225772	1		TcChr21	P	225197	225772	0.999987		TcChr21-P	228254	228489	TcChr21-P	226927	229062	--
TcChr21	P	228489	229063	1		TcChr21	P	228489	229063	1.00002		TcChr21-P	230947	231137	TcChr21-P	230218	231710	--
TcChr21	P	231137	231711	1		TcChr21	P	231137	231711	1.00001		TcChr21-P	234106	234342	TcChr21-P	233124	234583	--
TcChr21	P	234342	234584	1		TcChr21	P	234342	234584	1		TcChr21-P	245774	246011	TcChr21-P	242631	246271	--
TcChr22	P	231426	235735	0.999999		TcChr22	P	231426	235735	0.999999		TcChr23-P	177394	177632	TcChr23-P	176080	177889	--
TcChr24	P	598	921	1		TcChr24	P	598	921	1.00001		TcChr24-P	4626	4859	TcChr24-P	3231	5181	--
TcChr24	P	4859	5182	1		TcChr24	P	4859	5182	1		TcChr24-P	65433	65666	TcChr24-P	59801	65944	--
TcChr24	P	65666	65945	1		TcChr24	P	65666	65945	0.999999		TcChr24-P	123006	123239	TcChr24-P	116359	123450	--
TcChr24	P	123239	123451	1		TcChr24	P	123239	123451	1		TcChr24-P	202968	203206	TcChr24-P	201287	203494	--
TcChr24	P	203206	203495	1		TcChr24	P	203206	203495	0.999999		TcChr24-P	233190	233423	TcChr24-P	231984	233635	--
TcChr24	P	233423	233636	1		TcChr24	P	233423	233636	0.999997		TcChr24-P	556467	556708	TcChr24-P	550962	557000	--
TcChr24	P	556708	557001	1		TcChr24	P	556708	557001	1		TcChr24-P	571311	571546	TcChr24-P	569097	571896	--
TcChr24	P	571546	571897	0.999999		TcChr24	P	571546	571897	0.999999		TcChr24-P	611504	611742	TcChr24-P	610072	612035	--
TcChr24	P	611742	612036	1		TcChr24	P	611742	612036	1.00001		TcChr24-P	626550	626788	TcChr24-P	625479	627019	--
TcChr24	P	626788	627020	1		TcChr24	P	626788	627020	0.999995		TcChr25-P	12480	12721	TcChr25-P	9110	13165	--
TcChr25	P	12721	13166	1		TcChr25	P	12721	13166	1		TcChr25-P	64653	64892	TcChr25-P	62928	65096	--
TcChr28	P	3704	3882	1		TcChr28	P	3704	3882	1		TcChr28-P	215397	215635	TcChr28-P	214443	215883	--
TcChr28	P	230071	232769	1		TcChr28	P	230071	232769	0.999997		TcChr28-P	261702	261942	TcChr28-P	260225	262195	--
TcChr28	P	318235	320734	1		TcChr28	P	318235	320734	1		TcChr28-P	366747	366984	TcChr28-P	364065	367492	--
TcChr28	P	366984	367493	0.999998		TcChr28	P	366984	367493	0.999991		TcChr28-P	384337	384577	TcChr28-P	382759	385092	--
TcChr28	P	384577	385093	1		TcChr28	P	384577	385093	1.00001		TcChr28-P	412172	412409	TcChr28-P	409475	412923	--
TcChr28	P	437722	438475	1		TcChr28	P	437722	438475	0.999995		TcChr28-P	448787	449027	TcChr28-P	447198	449384	--
TcChr28	P	449027	449385	1		TcChr28	P	449027	449385	1		TcChr28-P	472944	473184	TcChr28-P	470293	473426	--
TcChr28	P	473184	473427	1		TcChr28	P	473184	473427	1		TcChr28-P	487357	487593	TcChr28-P	486731	488106	--
TcChr28	P	487593	488107	1		TcChr28	P	487593	488107	1		TcChr28-P	493167	493406	TcChr28-P	491546	495282	--
TcChr28	P	493406	495283	1		TcChr28	P	493406	495283	1.00002		TcChr28-P	505491	505726	TcChr28-P	504447	506106	--
TcChr28	P	505726	506107	1		TcChr28	P	505726	506107	1		TcChr28-P	537446	537683	TcChr28-P	534899	538067	--
TcChr28	P	537683	538068	1		TcChr28	P	537683	538068	0.999999		TcChr28-P	542407	542646	TcChr28-P	539262	543025	--
TcChr28	P	542646	543026	1		TcChr28	P	542646	543026	1		TcChr28-P	574101	574339	TcChr28-P	571447	574720	--
TcChr28	P	574339	574721	1		TcChr28	P	574339	574721	1		TcChr28-P	602727	602964	TcChr28-P	600091	603338	--
TcChr28	P	602964	603339	1		TcChr28	P	602964	603339	1		TcChr28-P	616089	616237	TcChr28-P	614409	616618	--
TcChr28	P	616237	616619	1		TcChr28	P	616237	616619	1		TcChr28-P	623856	624094	TcChr28-P	618615	624447	--
TcChr29	P	15534	22609	0.999997		TcChr29	P	15534	22609	0.999987		TcChr29-P	79278	79518	TcChr29-P	78789	79807	--
TcChr29	P	153342	153649	1		TcChr29	P	153342	153649	0.999999		TcChr29-P	164240	164472	TcChr29-P	159848	164777	--
TcChr29	P	164472	164778	1		TcChr29	P	164472	164778	1		TcChr29-P	177214	177452	TcChr29-P	176434	177753	--
TcChr29	P	177452	177754	1		TcChr29	P	177452	177754	1		TcChr29-P	196818	197054	TcChr29-P	193647	197363	--
TcChr29	P	247045	247920	1		TcChr29	P	247045	247920	1		TcChr29-P	289896	290134	TcChr29-P	287089	290444	--
TcChr29	P	298132	298298	1		TcChr29	P	298132	298298	1		TcChr29-P	304890	305124	TcChr29-P	304221	305426	--
TcChr29	P	345894	347815	1		TcChr29	P	345894	347815	1		TcChr29-P	365098	365335	TcChr29-P	363877	365717	--
TcChr29	P	396583	398058	1		TcChr29	P	396583	398058	1.00001		TcChr29-P	536958	537193	TcChr29-P	535779	537428	--
TcChr29	P	537193	537429	1		TcChr29	P	537193	537429	1		TcChr29-P	545052	545288	TcChr29-P	543871	545517	--
TcChr31	P	15840	16113	1		TcChr31	P	15840	16113	0.999999		TcChr31-P	15603	15840	TcChr31-P	7458	16112	--
TcChr31	P	73729	73994	1		TcChr31	P	73729	73994	1		TcChr31-P	73490	73729	TcChr31-P	71777	73993	--
TcChr31	P	227030	227192	1		TcChr31	P	227030	227192	0.999999		TcChr31-P	226793	227030	TcChr31-P	211190	227191	--
TcChr32	P	63736	64094	1		TcChr32	P	63736	64094	1		TcChr32-P	63587	63736	TcChr32-P	61864	64093	--
TcChr33	P	0	1040255	1.00008		TcChr33	P	0	1040255	1.00032		TcChr33-P	49546	49778	TcChr33-P	48076	49948	--
TcChr35	P	30300	30504	1		TcChr35	P	30300	30504	1.00001		TcChr35-P	30060	30300	TcChr35-P	29071	30503	--
TcChr35	P	48726	48939	1		TcChr35	P	48726	48939	0.999995		TcChr35-P	48487	48726	TcChr35-P	46654	48938	--
TcChr35	P	68356	68619	1		TcChr35	P	68356	68619	1		TcChr35-P	68119	68356	TcChr35-P	66351	68618	--
TcChr37	P	67060	67336	1		TcChr37	P	67060	67336	1		TcChr37-P	66823	67060	TcChr37-P	65058	67335	--
TcChr38	P	410289	413169	0.999998		TcChr38	P	410289	413169	0.999994		TcChr38-P	410052	410289	TcChr38-P	407550	413168	--
TcChr38	P	415306	415784	1		TcChr38	P	415306	415784	1.00001		TcChr38-P	415072	415306	TcChr38-P	414036	415783	--
TcChr38	P	419760	420292	1		TcChr38	P	419760	420292	1		TcChr38-P	419523	419760	TcChr38-P	416891	420291	--
TcChr38	P	431904	432381	1		TcChr38	P	431904	432381	0.999996		TcChr38-P	431665	431904	TcChr38-P	427906	432380	--
TcChr38	P	439739	439932	1		TcChr38	P	439739	439932	0.999999		TcChr38-P	439505	439739	TcChr38-P	432942	439931	--
TcChr38	P	455169	455630	1		TcChr38	P	455169	455630	1		TcChr38-P	454931	455169	TcChr38-P	449665	455629	--
TcChr38	P	459592	460051	0.999999		TcChr38	P	459592	460051	0.999991		TcChr38-P	459354	459592	TcChr38-P	458056	460050	--
TcChr38	P	523722	524292	1		TcChr38	P	523722	524292	1		TcChr38-P	523513	523722	TcChr38-P	522764	524291	--
TcChr38	P	526980	527442	1		TcChr38	P	526980	527442	0.999999		TcChr38-P	526741	526980	TcChr38-P	525549	527441	--
TcChr38	P	558365	558616	1		TcChr38	P	558365	558616	1		TcChr38-P	558128	558365	TcChr38-P	552849	558615	--
TcChr38	P	597996	598465	1		TcChr38	P	597996	598465	1		TcChr38-P	597757	597996	TcChr38-P	597227	598464	--
TcChr38	P	608166	608675	1		TcChr38	P	608166	608675	0.999995		TcChr38-P	607936	608166	TcChr38-P	605836	608674	--
TcChr38	P	672096	672559	1		TcChr38	P	672096	672559	1		TcChr38-P	671859	672096	TcChr38-P	671357	672558	--
TcChr38	P	681758	681955	1		TcChr38	P	681758	681955	0.999999		TcChr38-P	681520	681758	TcChr38-P	674116	681954	--
TcChr38	P	719055	719244	1		TcChr38	P	719055	719244	0.999999		TcChr38-P	718815	719055	TcChr38-P	712891	719243	--
TcChr38	P	891914	892445	1		TcChr38	P	891914	892445	1		TcChr38-P	891674	891914	TcChr38-P	884302	892444	--
TcChr38	P	985356	985546	1		TcChr38	P	985356	985546	1		TcChr38-P	985117	985356	TcChr38-P	981808	985545	--
TcChr38	P	1004919	1005114	1		TcChr38	P	1004919	1005114	1		TcChr38-P	1004680	1004919	TcChr38-P	997274	1005113	--
TcChr38	P	1012953	1013150	1		TcChr38	P	1012953	1013150	0.999997		TcChr38-P	1012715	1012953	TcChr38-P	1011972	1013149	--
TcChr38	P	1021062	1021526	1		TcChr38	P	1021062	1021526	1		TcChr38-P	1020823	1021062	TcChr38-P	1018269	1021525	--
TcChr38	P	1031311	1031508	1		TcChr38	P	1031311	1031508	0.999999		TcChr38-P	1031072	1031311	TcChr38-P	1027130	1031507	--
TcChr38	P	1074476	1074937	1		TcChr38	P	1074476	1074937	1		TcChr38-P	1074238	1074476	TcChr38-P	1072639	1074936	--
TcChr38	P	1088221	1088787	1		TcChr38	P	1088221	1088787	1		TcChr38-P	1087990	1088221	TcChr38-P	1080606	1088786	--
TcChr38	P	1098022	1098211	1		TcChr38	P	1098022	1098211	0.999999		TcChr38-P	1097783	1098022	TcChr38-P	1090386	1098210	--
TcChr38	P	1136816	1137286	1		TcChr38	P	1136816	1137286	1		TcChr38-P	1136578	1136816	TcChr38-P	1133116	1137285	--
TcChr38	P	1143187	1143692	1		TcChr38	P	1143187	1143692	1		TcChr38-P	1142952	1143187	TcChr38-P	1142590	1143691	--
TcChr38	P	1147571	1147775	1		TcChr38	P	1147571	1147775	1		TcChr38-P	1147332	1147571	TcChr38-P	1146723	1147774	--
TcChr38	P	1155712	1155972	1		TcChr38	P	1155712	1155972	1		TcChr38-P	1155475	1155712	TcChr38-P	1154178	1155971	--
TcChr39	P	830895	831167	1		TcChr39	P	830895	831167	1		TcChr39-P	830748	830895	TcChr39-P	828778	831166	--
TcChr4	P	185622	186272	1		TcChr4	P	185622	186272	1		TcChr40-P	7635	7873	TcChr40-P	6222	8074	--
TcChr40	P	7873	8075	1		TcChr40	P	7873	8075	1		TcChr40-P	17214	17453	TcChr40-P	15478	17800	--
TcChr40	P	17453	17801	1		TcChr40	P	17453	17801	1.00001		TcChr40-P	28995	29229	TcChr40-P	27219	29588	--
TcChr40	P	29229	29589	1		TcChr40	P	29229	29589	1.00001		TcChr40-P	1146478	1146718	TcChr40-P	1145007	1147091	--
TcChr40	P	1146718	1147092	1		TcChr40	P	1146718	1147092	1		TcChr40-P	1168412	1168651	TcChr40-P	1166329	1169279	--
TcChr40	P	1699464	1699897	1		TcChr40	P	1699464	1699897	1.00001		TcChr40-P	1719660	1719893	TcChr40-P	1717945	1720252	--
TcChr41	P	336327	337195	1		TcChr41	P	336327	337195	1		TcChr41-P	566366	566603	TcChr41-P	564264	566830	--
TcChr41	P	627190	629325	1		TcChr41	P	627190	629325	1		TcChr41-P	636344	636584	TcChr41-P	635501	641241	--
TcChr41	P	636584	641242	1		TcChr41	P	636584	641242	1		TcChr41-P	667813	668049	TcChr41-P	664296	668568	--
TcChr41	P	668049	668569	1		TcChr41	P	668049	668569	1		TcChr41-P	672222	672457	TcChr41-P	670989	672980	--
TcChr41	P	691230	692251	1		TcChr41	P	691230	692251	0.999997		TcChr41-P	716220	716457	TcChr41-P	710219	716973	--
TcChr41	P	716457	716974	1		TcChr41	P	716457	716974	1		TcChr41-P	720722	720960	TcChr41-P	717565	721446	--
TcChr41	P	740333	743320	1		TcChr41	P	740333	743320	1		TcChr41-P	745534	745771	TcChr41-P	744622	746269	--
TcChr41	P	772953	773208	1		TcChr41	P	772953	773208	1		TcChr41-P	804829	805065	TcChr41-P	802152	805328	--
TcChr41	P	805065	805329	1		TcChr41	P	805065	805329	1		TcChr41-P	810961	811196	TcChr41-P	810445	811719	--
TcChr41	P	811196	811720	1		TcChr41	P	811196	811720	1		TcChr41-P	824968	825203	TcChr41-P	824327	825717	--
TcChr41	P	825203	825718	1		TcChr41	P	825203	825718	0.99999		TcChr41-P	837623	837863	TcChr41-P	831523	838056	--
TcChr41	P	837863	838057	1		TcChr41	P	837863	838057	1		TcChr41-P	853808	854044	TcChr41-P	852918	854568	--
TcChr41	P	854044	854569	1		TcChr41	P	854044	854569	1		TcChr41-P	858386	858621	TcChr41-P	855202	858834	--
TcChr41	P	858621	858835	1		TcChr41	P	858621	858835	1		TcChr41-P	877462	877701	TcChr41-P	875999	877991	--
TcChr41	P	877701	877992	1		TcChr41	P	877701	877992	0.999999		TcChr41-P	888907	889146	TcChr41-P	886829	889655	--
TcChr41	P	919972	922449	1		TcChr41	P	919972	922449	1		TcChr41-P	927278	927516	TcChr41-P	924254	928049	--
TcChr41	P	927516	928050	1		TcChr41	P	927516	928050	1		TcChr41-P	931888	932127	TcChr41-P	930231	932426	--
TcChr41	P	932127	932427	1		TcChr41	P	932127	932427	0.999998		TcChr41-P	947835	948074	TcChr41-P	946348	948301	--
TcChr41	P	948074	948302	1		TcChr41	P	948074	948302	1		TcChr41-P	964949	965183	TcChr41-P	964350	965374	--
TcChr41	P	1029526	1032938	1		TcChr41	P	1029526	1032938	1		TcChr41-P	1042351	1042589	TcChr41-P	1040615	1042835	--
TcChr41	P	1042589	1042836	1		TcChr41	P	1042589	1042836	1		TcChr41-P	1059844	1060083	TcChr41-P	1057233	1060309	--
TcChr41	P	1060083	1060310	1		TcChr41	P	1060083	1060310	1		TcChr41-P	1074354	1074595	TcChr41-P	1071423	1074849	--
TcChr41	P	1074595	1074850	1		TcChr41	P	1074595	1074850	1		TcChr41-P	1093484	1093724	TcChr41-P	1092023	1093945	--
TcChr41	P	1093724	1093946	1		TcChr41	P	1093724	1093946	1		TcChr41-P	1116763	1117003	TcChr41-P	1113040	1117268	--
TcChr41	P	1117003	1117269	1		TcChr41	P	1117003	1117269	1		TcChr41-P	1130995	1131225	TcChr41-P	1129041	1131463	--
TcChr41	P	1688197	1688206	1		TcChr41	P	1688197	1688206	1		TcChr41-P	1696213	1696453	TcChr41-P	1694722	1697236	--
TcChr41	P	1696453	1697237	1		TcChr41	P	1696453	1697237	0.999996		TcChr41-P	1712108	1712347	TcChr41-P	1711246	1712858	--
TcChr41	P	1782186	1782673	1		TcChr41	P	1782186	1782673	1.00001		TcChr41-P	1797441	1797681	TcChr41-P	1795789	1797938	--
TcChr41	P	1797681	1797939	1		TcChr41	P	1797681	1797939	1		TcChr41-P	1808911	1809150	TcChr41-P	1808331	1809394	--
TcChr41	P	1900929	1903139	1		TcChr41	P	1900929	1903139	1		TcChr41-P	1910972	1911210	TcChr41-P	1909431	1911737	--
TcChr41	P	1911210	1911738	1		TcChr41	P	1911210	1911738	0.999995		TcChr41-P	1916201	1916438	TcChr41-P	1915100	1916676	--
TcChr41	P	1916438	1916677	1		TcChr41	P	1916438	1916677	1		TcChr41-P	1927764	1928002	TcChr41-P	1921339	1928367	--
TcChr41	P	1939786	1940303	1		TcChr41	P	1939786	1940303	0.999998		TcChr41-P	1951420	1951656	TcChr41-P	1948346	1952179	--
TcChr41	P	1951656	1952180	1		TcChr41	P	1951656	1952180	1		TcChr41-P	1958001	1958235	TcChr41-P	1957674	1958707	--
TcChr41	P	1958235	1958708	1		TcChr41	P	1958235	1958708	1		TcChr41-P	1963084	1963323	TcChr41-P	1962153	1963550	--
TcChr41	P	2034949	2036846	0.999999		TcChr41	P	2034949	2036846	0.999996		TcChr41-P	2043963	2044202	TcChr41-P	2043222	2044398	--
TcChr41	P	2044202	2044399	1		TcChr41	P	2044202	2044399	0.999998		TcChr41-P	2052844	2053077	TcChr41-P	2049688	2053543	--
TcChr41	P	2053077	2053544	1		TcChr41	P	2053077	2053544	0.999996		TcChr41-P	2057160	2057398	TcChr41-P	2055770	2057610	--
TcChr41	P	2081012	2081539	1		TcChr41	P	2081012	2081539	0.999995		TcChr41-P	2099004	2099243	TcChr41-P	2098146	2099462	--
TcChr41	P	2132655	2133174	1		TcChr41	P	2132655	2133174	1		TcChr41-P	2136456	2136692	TcChr41-P	2133735	2137183	--
TcChr41	P	2162434	2164835	1		TcChr41	P	2162434	2164835	1		TcChr41-P	2168585	2168824	TcChr41-P	2167273	2169062	--
TcChr41	P	2168824	2169063	1		TcChr41	P	2168824	2169063	1		TcChr41-P	2176525	2176766	TcChr41-P	2173430	2176947	--
TcChr41	P	2176766	2176948	1		TcChr41	P	2176766	2176948	0.999999		TcChr41-P	2186555	2186792	TcChr41-P	2183479	2187289	--
TcChr41	P	2186792	2187290	1		TcChr41	P	2186792	2187290	0.999997		TcChr41-P	2190531	2190766	TcChr41-P	2189978	2190955	--
TcChr6	P	7827	8169	1		TcChr6	P	7827	8169	1.00001		TcChr6-P	7587	7827	TcChr6-P	6146	8168	--
TcChr7	P	79992	80149	1		TcChr7	P	79992	80149	1		TcChr7-P	79765	79992	TcChr7-P	76294	80148	--
TcChr7	P	376453	376740	1		TcChr7	P	376453	376740	0.999997		TcChr7-P	376227	376453	TcChr7-P	374730	376739	--
TcChr8	P	4998	5315	1		TcChr8	P	4998	5315	1		TcChr8-P	4760	4998	TcChr8-P	3015	5314	--
TcChr8	P	350315	350539	1		TcChr8	P	350315	350539	1		TcChr8-P	350081	350315	TcChr8-P	346851	350538	--
TcChr11	P	498396	498582	1		TcChr11	P	498396	498582	0.999998		TcChr11-P	498582	498813	TcChr11-P	498397	502037	++
TcChr12	P	472444	472904	1		TcChr12	P	472444	472904	1		TcChr12-P	472904	473134	TcChr12-P	472445	474627	++
TcChr12	P	480713	480986	1		TcChr12	P	480713	480986	0.999999		TcChr12-P	480986	481220	TcChr12-P	480714	483722	++
TcChr12	P	521345	521534	1		TcChr12	P	521345	521534	0.999999		TcChr12-P	521534	521772	TcChr12-P	521346	523313	++
TcChr14	P	198326	198529	0.999999		TcChr14	P	198326	198529	0.999998		TcChr14-P	198529	198764	TcChr14-P	198327	199800	++
TcChr15	P	135805	135982	1		TcChr15	P	135805	135982	0.999999		TcChr15-P	135982	136221	TcChr15-P	135806	138116	++
TcChr15	P	244169	244329	1		TcChr15	P	244169	244329	1		TcChr15-P	244329	244567	TcChr15-P	244170	247889	++
TcChr15	P	400186	400395	1		TcChr15	P	400186	400395	1		TcChr15-P	400395	400629	TcChr15-P	400187	401260	++
TcChr15	P	474706	474931	1		TcChr15	P	474706	474931	0.999998		TcChr15-P	474931	475153	TcChr15-P	474707	476492	++
TcChr15	P	483696	483978	1		TcChr15	P	483696	483978	1		TcChr15-P	483978	484204	TcChr15-P	483697	484883	++
TcChr15	P	494627	494980	1		TcChr15	P	494627	494980	1		TcChr15-P	494980	495205	TcChr15-P	494628	496242	++
TcChr15	P	553480	553743	1		TcChr15	P	553480	553743	1		TcChr15-P	553743	553979	TcChr15-P	553481	555143	++
TcChr15	P	560388	560652	1		TcChr15	P	560388	560652	1		TcChr15-P	560652	560888	TcChr15-P	560389	563529	++
TcChr16	P	46924	47442	1		TcChr16	P	46924	47442	0.999999		TcChr16-P	47442	47678	TcChr16-P	46925	48360	++
TcChr16	P	71558	71820	1		TcChr16	P	71558	71820	1		TcChr16-P	71820	72059	TcChr16-P	71559	72585	++
TcChr16	P	394758	394933	1		TcChr16	P	394758	394933	1		TcChr16-P	395984	396134	TcChr16-P	394759	405727	++
TcChr16	P	394758	395984	1		TcChr16	P	394758	395984	1.00001		TcChr16-P	394933	395170	TcChr16-P	394759	405727	++
TcChr16	P	457048	457219	1		TcChr16	P	457048	457219	1		TcChr16-P	457219	457444	TcChr16-P	457049	457552	++
TcChr16	P	461012	461184	1		TcChr16	P	461012	461184	1		TcChr16-P	461184	461422	TcChr16-P	461013	464684	++
TcChr16	P	478312	479095	0.999999		TcChr16	P	478312	479095	0.999997		TcChr16-P	479095	479336	TcChr16-P	478313	480853	++
TcChr16	P	562767	562955	1		TcChr16	P	562767	562955	0.999998		TcChr16-P	562955	563169	TcChr16-P	562768	565557	++
TcChr16	P	603262	603468	1		TcChr16	P	603262	603468	1		TcChr16-P	603468	603688	TcChr16-P	603263	606949	++
TcChr16	P	619207	619563	1		TcChr16	P	619207	619563	1		TcChr16-P	619563	619799	TcChr16-P	619208	622098	++
TcChr17	P	636952	637128	0.999999		TcChr17	P	636952	637128	0.999997		TcChr17-P	637128	637360	TcChr17-P	636953	639172	++
TcChr17	P	642289	642494	0.999999		TcChr17	P	642289	642494	0.999995		TcChr17-P	642494	642734	TcChr17-P	642290	644493	++
TcChr18	P	187941	188224	1		TcChr18	P	187941	188224	1		TcChr18-P	188224	188463	TcChr18-P	187942	190099	++
TcChr18	P	192222	192689	1		TcChr18	P	192222	192689	1		TcChr18-P	192689	192927	TcChr18-P	192223	193475	++
TcChr18	P	198843	199093	1		TcChr18	P	198843	199093	1		TcChr18-P	199093	199331	TcChr18-P	198844	202118	++
TcChr18	P	203123	203590	1		TcChr18	P	203123	203590	0.999999		TcChr18-P	203590	203827	TcChr18-P	203124	204666	++
TcChr18	P	222070	222343	1		TcChr18	P	222070	222343	0.999999		TcChr18-P	222343	222577	TcChr18-P	222071	223855	++
TcChr18	P	228042	228505	1		TcChr18	P	228042	228505	1		TcChr18-P	228505	228738	TcChr18-P	228043	231409	++
TcChr18	P	256062	256338	1		TcChr18	P	256062	256338	1		TcChr18-P	256338	256577	TcChr18-P	256063	257507	++
TcChr18	P	298950	299411	1		TcChr18	P	298950	299411	1		TcChr18-P	299411	299647	TcChr18-P	298951	300381	++
TcChr18	P	309384	309718	1		TcChr18	P	309384	309718	0.999999		TcChr18-P	309718	309953	TcChr18-P	309385	310677	++
TcChr18	P	313725	314192	1		TcChr18	P	313725	314192	0.999999		TcChr18-P	314192	314431	TcChr18-P	313726	314968	++
TcChr18	P	316903	317371	1		TcChr18	P	316903	317371	1.00001		TcChr18-P	317371	317609	TcChr18-P	316904	318474	++
TcChr18	P	350497	353723	1		TcChr18	P	350497	353723	1		TcChr18-P	353723	353962	TcChr18-P	350498	357745	++
TcChr18	P	387675	387958	1		TcChr18	P	387675	387958	1		TcChr18-P	387958	388194	TcChr18-P	387676	390965	++
TcChr18	P	408107	408384	1		TcChr18	P	408107	408384	1		TcChr18-P	408384	408621	TcChr18-P	408108	410219	++
TcChr18	P	476059	476322	1		TcChr18	P	476059	476322	1		TcChr18-P	476322	476561	TcChr18-P	476060	478245	++
TcChr19	P	552888	553416	1		TcChr19	P	552888	553416	0.999996		TcChr19-P	553416	553652	TcChr19-P	552889	556375	++
TcChr2	P	100844	101036	1		TcChr2	P	100844	101036	0.999998		TcChr20-P	475239	475475	TcChr20-P	475013	477171	++
TcChr20	P	475012	475239	1		TcChr20	P	475012	475239	1		TcChr20-P	479393	479632	TcChr20-P	479218	480068	++
TcChr20	P	479217	479393	1		TcChr20	P	479217	479393	0.999999		TcChr20-P	507096	507336	TcChr20-P	506907	508044	++
TcChr20	P	506906	507096	1		TcChr20	P	506906	507096	1		TcChr20-P	512930	513172	TcChr20-P	512576	513712	++
TcChr20	P	512575	512930	1		TcChr20	P	512575	512930	1		TcChr20-P	519242	519481	TcChr20-P	519005	520706	++
TcChr21	P	242630	245774	1		TcChr21	P	242630	245774	1.00001		TcChr22-P	226314	226548	TcChr22-P	225839	228250	++
TcChr22	P	225838	226314	0.999999		TcChr22	P	225838	226314	0.999994		TcChr22-P	231195	231426	TcChr22-P	231017	235734	++
TcChr23	P	176079	177394	1		TcChr23	P	176079	177394	1.00002		TcChr23-P	189782	190020	TcChr23-P	189629	191303	++
TcChr23	P	189628	189782	1		TcChr23	P	189628	189782	1		TcChr23-P	201539	201778	TcChr23-P	200908	203084	++
TcChr23	P	200907	201539	1		TcChr23	P	200907	201539	1		TcChr23-P	556307	556543	TcChr23-P	555949	558314	++
TcChr23	P	555948	556307	1		TcChr23	P	555948	556307	1		TcChr23-P	574518	574705	TcChr23-P	574160	575725	++
TcChr23	P	574159	574518	1		TcChr23	P	574159	574518	1		TcChr23-P	605216	605455	TcChr23-P	604954	607076	++
TcChr23	P	604953	605216	1		TcChr23	P	604953	605216	1		TcChr23-P	632999	633236	TcChr23-P	632800	634828	++
TcChr25	P	62927	64653	1		TcChr25	P	62927	64653	1		TcChr25-P	378878	379114	TcChr25-P	378615	379620	++
TcChr25	P	378614	378878	1		TcChr25	P	378614	378878	1		TcChr25-P	390015	390254	TcChr25-P	389748	393927	++
TcChr25	P	404953	405219	1		TcChr25	P	404953	405219	1		TcChr25-P	421580	421816	TcChr25-P	421320	422296	++
TcChr25	P	421319	421580	1		TcChr25	P	421319	421580	0.999999		TcChr25-P	432687	432923	TcChr25-P	432437	434815	++
TcChr25	P	432436	432687	1		TcChr25	P	432436	432687	1		TcChr25-P	443507	443737	TcChr25-P	443239	444217	++
TcChr25	P	443238	443507	1		TcChr25	P	443238	443507	1		TcChr25-P	454599	454833	TcChr25-P	454334	455316	++
TcChr25	P	454333	454599	1		TcChr25	P	454333	454599	1		TcChr25-P	465856	466093	TcChr25-P	465592	466570	++
TcChr25	P	465591	465856	1		TcChr25	P	465591	465856	1		TcChr25-P	476989	477221	TcChr25-P	476729	481851	++
TcChr25	P	476728	476989	1		TcChr25	P	476728	476989	1		TcChr25-P	482284	482520	TcChr25-P	482023	483526	++
TcChr25	P	482022	482284	1		TcChr25	P	482022	482284	1		TcChr25-P	490993	491229	TcChr25-P	490733	493972	++
TcChr25	P	490732	490993	1		TcChr25	P	490732	490993	1		TcChr25-P	501890	502035	TcChr25-P	501618	502593	++
TcChr25	P	501617	501890	1		TcChr25	P	501617	501890	0.999999		TcChr25-P	513904	514140	TcChr25-P	513630	514649	++
TcChr25	P	513629	513904	1		TcChr25	P	513629	513904	1		TcChr25-P	525057	525293	TcChr25-P	524783	526057	++
TcChr25	P	524782	525057	1		TcChr25	P	524782	525057	1		TcChr25-P	536327	536563	TcChr25-P	536062	537367	++
TcChr25	P	536061	536327	1		TcChr25	P	536061	536327	1		TcChr25-P	547148	547385	TcChr25-P	546875	549343	++
TcChr25	P	546874	547148	1		TcChr25	P	546874	547148	1		TcChr25-P	557946	558184	TcChr25-P	557683	558978	++
TcChr25	P	557682	557946	1		TcChr25	P	557682	557946	1		TcChr25-P	569114	569349	TcChr25-P	568855	569768	++
TcChr25	P	568854	569114	1		TcChr25	P	568854	569114	1		TcChr25-P	580244	580480	TcChr25-P	579977	580984	++
TcChr25	P	579976	580244	1		TcChr25	P	579976	580244	0.999999		TcChr25-P	591342	591579	TcChr25-P	590673	591851	++
TcChr25	P	590672	591342	1		TcChr25	P	590672	591342	0.999998		TcChr25-P	700644	700876	TcChr25-P	700389	704472	++
TcChr25	P	700388	700644	1		TcChr25	P	700388	700644	0.999999		TcChr25-P	720368	720609	TcChr25-P	720170	722085	++
TcChr25	P	720169	720368	1		TcChr25	P	720169	720368	0.999998		TcChr26-P	210277	210419	TcChr26-P	209703	211616	++
TcChr26	P	209702	210277	1		TcChr26	P	209702	210277	0.999987		TcChr26-P	213036	213185	TcChr26-P	212820	214691	++
TcChr26	P	212819	213036	1		TcChr26	P	212819	213036	1		TcChr26-P	221300	221534	TcChr26-P	220457	222825	++
TcChr26	P	220456	221300	1		TcChr26	P	220456	221300	0.999997		TcChr26-P	396079	396252	TcChr26-P	395812	396353	++
TcChr26	P	395811	396079	1		TcChr26	P	395811	396079	0.999999		TcChr26-P	763637	763871	TcChr26-P	763295	769452	++
TcChr26	P	763294	763637	1		TcChr26	P	763294	763637	1.00001		TcChr26-P	777027	777265	TcChr26-P	776854	778190	++
TcChr28	P	214442	215397	1		TcChr28	P	214442	215397	0.999996		TcChr28-P	229835	230071	TcChr28-P	229326	232768	++
TcChr28	P	260224	261702	1		TcChr28	P	260224	261702	1		TcChr28-P	283046	283282	TcChr28-P	282540	285922	++
TcChr28	P	282539	283046	1		TcChr28	P	282539	283046	1		TcChr28-P	317995	318235	TcChr28-P	316140	320733	++
TcChr28	P	409474	412172	1		TcChr28	P	409474	412172	0.999995		TcChr28-P	422274	422511	TcChr28-P	422009	425119	++
TcChr28	P	422008	422274	1		TcChr28	P	422008	422274	1		TcChr28-P	431946	432181	TcChr28-P	431586	433771	++
TcChr28	P	431585	431946	1		TcChr28	P	431585	431946	1		TcChr28-P	437484	437722	TcChr28-P	437123	438474	++
TcChr28	P	618614	623856	1		TcChr28	P	618614	623856	1		TcChr28-P	673991	674225	TcChr28-P	673826	675891	++
TcChr28	P	673825	673991	1		TcChr28	P	673825	673991	1		TcChr28-P	701689	701923	TcChr28-P	701523	703285	++
TcChr28	P	701522	701689	1		TcChr28	P	701522	701689	0.999997		TcChr28-P	763709	763943	TcChr28-P	762912	765551	++
TcChr28	P	762911	763709	1		TcChr28	P	762911	763709	0.999993		TcChr28-P	782600	782834	TcChr28-P	782422	784722	++
TcChr28	P	782421	782600	1		TcChr28	P	782421	782600	1		TcChr29-P	4777	5014	TcChr29-P	4315	5662	++
TcChr29	P	78788	79278	1		TcChr29	P	78788	79278	0.999999		TcChr29-P	142091	142330	TcChr29-P	141864	145630	++
TcChr29	P	193646	196818	1		TcChr29	P	193646	196818	1		TcChr29-P	246807	247045	TcChr29-P	246581	247919	++
TcChr29	P	304220	304890	1		TcChr29	P	304220	304890	0.999999		TcChr29-P	322248	322488	TcChr29-P	322021	325665	++
TcChr29	P	363876	365098	1		TcChr29	P	363876	365098	0.999998		TcChr29-P	396344	396583	TcChr29-P	396103	398057	++
TcChr29	P	543870	545052	0.999999		TcChr29	P	543870	545052	0.999995		TcChr2-P	101036	101274	TcChr2-P	100845	104553	++
TcChr30	P	772874	773056	1		TcChr30	P	772874	773056	0.999999		TcChr30-P	773056	773291	TcChr30-P	772875	775139	++
TcChr30	P	799420	799681	1		TcChr30	P	799420	799681	0.999999		TcChr30-P	799681	799918	TcChr30-P	799421	801153	++
TcChr31	P	869039	871320	0.999999		TcChr31	P	869039	871320	0.999993		TcChr31-P	871320	871556	TcChr31-P	869040	873345	++
TcChr31	P	915393	915559	1		TcChr31	P	915393	915559	1		TcChr31-P	915559	915801	TcChr31-P	915394	919046	++
TcChr33	P	290907	291156	1		TcChr33	P	290907	291156	1		TcChr33-P	291156	291394	TcChr33-P	290908	292941	++
TcChr33	P	351708	352061	1		TcChr33	P	351708	352061	1		TcChr33-P	352061	352298	TcChr33-P	351709	353845	++
TcChr33	P	383665	383925	1		TcChr33	P	383665	383925	1		TcChr33-P	383925	384163	TcChr33-P	383666	385707	++
TcChr33	P	404584	404834	1		TcChr33	P	404584	404834	1		TcChr33-P	404834	405072	TcChr33-P	404585	406628	++
TcChr33	P	467100	467358	1		TcChr33	P	467100	467358	1		TcChr33-P	467358	467585	TcChr33-P	467101	469239	++
TcChr33	P	758419	758663	1		TcChr33	P	758419	758663	1		TcChr33-P	758663	758900	TcChr33-P	758420	760969	++
TcChr33	P	780475	780770	1		TcChr33	P	780475	780770	0.999999		TcChr33-P	780770	781008	TcChr33-P	780476	783579	++
TcChr33	P	799377	799618	1		TcChr33	P	799377	799618	1		TcChr33-P	799618	799832	TcChr33-P	799378	800858	++
TcChr33	P	810651	810887	1		TcChr33	P	810651	810887	1		TcChr33-P	810887	811035	TcChr33-P	810652	811540	++
TcChr33	P	1027491	1027776	1		TcChr33	P	1027491	1027776	1.00001		TcChr33-P	1027776	1027936	TcChr33-P	1027492	1031219	++
TcChr37	P	688008	688334	1		TcChr37	P	688008	688334	1		TcChr37-P	688334	688571	TcChr37-P	688009	690287	++
TcChr38	P	272153	272382	1		TcChr38	P	272153	272382	0.999999		TcChr38-P	272382	272622	TcChr38-P	272154	273329	++
TcChr38	P	280853	281081	1		TcChr38	P	280853	281081	1		TcChr38-P	281081	281319	TcChr38-P	280854	284387	++
TcChr38	P	294146	294373	1		TcChr38	P	294146	294373	1		TcChr38-P	294373	294610	TcChr38-P	294147	295103	++
TcChr38	P	396657	396887	1		TcChr38	P	396657	396887	1		TcChr38-P	396887	397127	TcChr38-P	396658	398411	++
TcChr38	P	473501	473718	1		TcChr38	P	473501	473718	1		TcChr38-P	473718	473952	TcChr38-P	473502	475255	++
TcChr38	P	475933	476465	1		TcChr38	P	475933	476465	1		TcChr38-P	476465	476704	TcChr38-P	475934	478170	++
TcChr38	P	488327	488544	1		TcChr38	P	488327	488544	1		TcChr38-P	488544	488778	TcChr38-P	488328	490083	++
TcChr38	P	506933	507125	1		TcChr38	P	506933	507125	0.999999		TcChr38-P	507125	507364	TcChr38-P	506934	508917	++
TcChr38	P	571733	572185	1		TcChr38	P	571733	572185	1		TcChr38-P	572185	572422	TcChr38-P	571734	573721	++
TcChr38	P	585177	585367	1		TcChr38	P	585177	585367	1		TcChr38-P	585367	585604	TcChr38-P	585178	586901	++
TcChr38	P	622553	622985	0.999999		TcChr38	P	622553	622985	0.999996		TcChr38-P	622985	623225	TcChr38-P	622554	625001	++
TcChr38	P	696919	697113	1		TcChr38	P	696919	697113	0.999999		TcChr38-P	697113	697351	TcChr38-P	696920	704768	++
TcChr38	P	736453	736641	1		TcChr38	P	736453	736641	0.999999		TcChr38-P	736641	736879	TcChr38-P	736454	738180	++
TcChr38	P	768058	768241	1		TcChr38	P	768058	768241	1		TcChr38-P	768241	768479	TcChr38-P	768059	777241	++
TcChr38	P	817323	817511	1		TcChr38	P	817323	817511	0.999997		TcChr38-P	817511	817747	TcChr38-P	817324	821286	++
TcChr38	P	822069	822527	1		TcChr38	P	822069	822527	0.999997		TcChr38-P	822527	822766	TcChr38-P	822070	823871	++
TcChr38	P	832741	833191	0.999999		TcChr38	P	832741	833191	0.999995		TcChr38-P	833191	833429	TcChr38-P	832742	834725	++
TcChr38	P	849988	850177	1		TcChr38	P	849988	850177	1		TcChr38-P	850177	850411	TcChr38-P	849989	852246	++
TcChr38	P	855470	855926	1		TcChr38	P	855470	855926	1		TcChr38-P	855926	856163	TcChr38-P	855471	861430	++
TcChr38	P	867065	867308	1		TcChr38	P	867065	867308	1		TcChr38-P	867308	867546	TcChr38-P	867066	871122	++
TcChr38	P	903444	903642	1		TcChr38	P	903444	903642	0.999999		TcChr38-P	903642	903880	TcChr38-P	903445	905181	++
TcChr38	P	907521	907990	1		TcChr38	P	907521	907990	1		TcChr38-P	907990	908228	TcChr38-P	907522	915635	++
TcChr38	P	1045611	1045806	1		TcChr38	P	1045611	1045806	1		TcChr38-P	1045806	1046046	TcChr38-P	1045612	1048618	++
TcChr38	P	1053239	1053416	1		TcChr38	P	1053239	1053416	1		TcChr38-P	1053416	1053564	TcChr38-P	1053240	1055319	++
TcChr38	P	1062078	1062273	1		TcChr38	P	1062078	1062273	0.999999		TcChr38-P	1062273	1062512	TcChr38-P	1062079	1063813	++
TcChr38	P	1165587	1165832	1		TcChr38	P	1165587	1165832	1		TcChr38-P	1165832	1166063	TcChr38-P	1165588	1166396	++
TcChr38	P	1180509	1180983	1		TcChr38	P	1180509	1180983	0.999999		TcChr38-P	1180983	1181222	TcChr38-P	1180510	1186464	++
TcChr38	P	1188618	1189069	1		TcChr38	P	1188618	1189069	1		TcChr38-P	1189069	1189306	TcChr38-P	1188619	1191365	++
TcChr38	P	1200167	1200353	1		TcChr38	P	1200167	1200353	0.999999		TcChr38-P	1200353	1200592	TcChr38-P	1200168	1202679	++
TcChr38	P	1207750	1208229	1		TcChr38	P	1207750	1208229	1.00001		TcChr38-P	1208229	1208468	TcChr38-P	1207751	1214322	++
TcChr38	P	1375691	1375957	1		TcChr38	P	1375691	1375957	1		TcChr38-P	1375957	1376196	TcChr38-P	1375692	1378045	++
TcChr39	P	1036042	1036270	1		TcChr39	P	1036042	1036270	1		TcChr39-P	1036270	1036506	TcChr39-P	1036043	1039139	++
TcChr39	P	1835184	1835351	1		TcChr39	P	1835184	1835351	0.999998		TcChr39-P	1835351	1835588	TcChr39-P	1835185	1838053	++
TcChr40	P	1717944	1719660	1		TcChr40	P	1717944	1719660	1		TcChr40-P	1731247	1731488	TcChr40-P	1731006	1732203	++
TcChr41	P	1366	2036760	1.00004		TcChr41	P	1366	2036760	1.00014		TcChr41-P	302062	302302	TcChr41-P	301827	305484	++
TcChr41	P	301826	302062	1		TcChr41	P	301826	302062	1		TcChr41-P	314212	314446	TcChr41-P	313722	318495	++
TcChr41	P	319749	320263	1		TcChr41	P	319749	320263	0.999998		TcChr41-P	336090	336327	TcChr41-P	335888	337194	++
TcChr41	P	564263	566366	1		TcChr41	P	564263	566366	0.999992		TcChr41-P	602826	603066	TcChr41-P	602588	606241	++
TcChr41	P	602587	602826	1		TcChr41	P	602587	602826	1		TcChr41-P	607360	607599	TcChr41-P	606833	608289	++
TcChr41	P	611296	611810	1		TcChr41	P	611296	611810	1		TcChr41-P	622612	622850	TcChr41-P	622378	623982	++
TcChr41	P	717564	720722	1		TcChr41	P	717564	720722	1.00001		TcChr41-P	735638	735874	TcChr41-P	735392	738988	++
TcChr41	P	744621	745534	1		TcChr41	P	744621	745534	1		TcChr41-P	763866	764104	TcChr41-P	763633	767289	++
TcChr41	P	886828	888907	1		TcChr41	P	886828	888907	0.999999		TcChr41-P	899095	899334	TcChr41-P	898784	902474	++
TcChr41	P	967708	972831	1		TcChr41	P	967708	972831	1.00001		TcChr41-P	976889	977125	TcChr41-P	976613	978389	++
TcChr41	P	976612	976889	1		TcChr41	P	976612	976889	0.999999		TcChr41-P	987697	987930	TcChr41-P	987464	988861	++
TcChr41	P	987463	987697	1		TcChr41	P	987463	987697	0.999999		TcChr41-P	991267	991508	TcChr41-P	990750	991999	++
TcChr41	P	990749	991267	1		TcChr41	P	990749	991267	0.999999		TcChr41-P	1002796	1003030	TcChr41-P	1002292	1006141	++
TcChr41	P	1002291	1002796	1		TcChr41	P	1002291	1002796	1		TcChr41-P	1014489	1014726	TcChr41-P	1014234	1018376	++
TcChr41	P	1014233	1014489	1		TcChr41	P	1014233	1014489	1		TcChr41-P	1025144	1025380	TcChr41-P	1024945	1026839	++
TcChr41	P	1129040	1130995	1		TcChr41	P	1129040	1130995	0.999998		TcChr41-P	1157213	1157450	TcChr41-P	1156974	1159085	++
TcChr41	P	1582479	1582675	1		TcChr41	P	1582479	1582675	0.999999		TcChr41-P	1596913	1597152	TcChr41-P	1596687	1603253	++
TcChr41	P	1596686	1596913	1		TcChr41	P	1596686	1596913	1		TcChr41-P	1614022	1614262	TcChr41-P	1613552	1614683	++
TcChr41	P	1613551	1614022	1		TcChr41	P	1613551	1614022	0.999998		TcChr41-P	1633307	1633545	TcChr41-P	1633077	1637254	++
TcChr41	P	1641079	1648107	1		TcChr41	P	1641079	1648107	1		TcChr41-P	1680179	1680415	TcChr41-P	1679691	1681481	++
TcChr41	P	1711245	1712108	1		TcChr41	P	1711245	1712108	0.999993		TcChr41-P	1746023	1746258	TcChr41-P	1745787	1747210	++
TcChr41	P	1751697	1753926	1		TcChr41	P	1751697	1753926	1		TcChr41-P	1768858	1769098	TcChr41-P	1768623	1771045	++
TcChr41	P	1808330	1808911	1		TcChr41	P	1808330	1808911	1		TcChr41-P	1818384	1818623	TcChr41-P	1818147	1820163	++
TcChr41	P	1818146	1818384	1		TcChr41	P	1818146	1818384	1		TcChr41-P	1828774	1829014	TcChr41-P	1828535	1831617	++
TcChr41	P	1828534	1828774	1		TcChr41	P	1828534	1828774	1		TcChr41-P	1833147	1833388	TcChr41-P	1832623	1836460	++
TcChr41	P	1832622	1833147	1		TcChr41	P	1832622	1833147	1		TcChr41-P	1845453	1845691	TcChr41-P	1844884	1846150	++
TcChr41	P	1844883	1845453	1		TcChr41	P	1844883	1845453	1		TcChr41-P	1851963	1852198	TcChr41-P	1851641	1859812	++
TcChr41	P	1851640	1851963	1		TcChr41	P	1851640	1851963	1		TcChr41-P	1866050	1866275	TcChr41-P	1865810	1867510	++
TcChr41	P	1865809	1866050	1		TcChr41	P	1865809	1866050	1		TcChr41-P	1870078	1870315	TcChr41-P	1869609	1871272	++
TcChr41	P	1869608	1870078	1		TcChr41	P	1869608	1870078	1		TcChr41-P	1882270	1882505	TcChr41-P	1882049	1885669	++
TcChr41	P	1882048	1882270	1		TcChr41	P	1882048	1882270	0.999999		TcChr41-P	1888476	1888719	TcChr41-P	1887969	1889425	++
TcChr41	P	1962152	1963084	1		TcChr41	P	1962152	1963084	1		TcChr41-P	1978456	1978692	TcChr41-P	1977945	1981776	++
TcChr41	P	1977944	1978456	1		TcChr41	P	1977944	1978456	0.999995		TcChr41-P	1997188	1997425	TcChr41-P	1996798	1998841	++
TcChr41	P	1996797	1997188	0.999999		TcChr41	P	1996797	1997188	0.999996		TcChr41-P	2004049	2004280	TcChr41-P	2003524	2005644	++
TcChr41	P	2008622	2010833	1		TcChr41	P	2008622	2010833	1		TcChr41-P	2022102	2022340	TcChr41-P	2021922	2025570	++
TcChr41	P	2055769	2057160	0.999999		TcChr41	P	2055769	2057160	0.999995		TcChr41-P	2065330	2065565	TcChr41-P	2065089	2066072	++
TcChr41	P	2098145	2099004	1		TcChr41	P	2098145	2099004	0.999988		TcChr41-P	2113930	2114165	TcChr41-P	2113697	2117659	++
TcChr41	P	2113696	2113930	1		TcChr41	P	2113696	2113930	0.999999		TcChr41-P	2123962	2124201	TcChr41-P	2123601	2127706	++
TcChr41	P	2133734	2136456	1		TcChr41	P	2133734	2136456	1		TcChr41-P	2142846	2143085	TcChr41-P	2142543	2146740	++
TcChr41	P	2142542	2142846	1		TcChr41	P	2142542	2142846	1		TcChr41-P	2152826	2153065	TcChr41-P	2152466	2154195	++
TcChr41	P	2189977	2190531	1		TcChr41	P	2189977	2190531	1.00001		TcChr41-P	2357978	2358216	TcChr41-P	2357477	2360421	++
TcChr41	P	2357476	2357978	1		TcChr41	P	2357476	2357978	0.999997		TcChr4-P	185386	185622	TcChr4-P	185154	186271	++
TcChr5	P	194620	194882	1		TcChr5	P	194620	194882	1		TcChr5-P	194882	195116	TcChr5-P	194621	198908	++
TcChr9	P	180595	180947	1		TcChr9	P	180595	180947	0.999997		TcChr9-P	180947	181186	TcChr9-P	180596	182788	++

## Sheet: Y C6
Epi_dup					Tripo_dup					Repeat
Chromosome	Start	End	%Coverage		Chromosome	Start	End	%Coverage		chr_blast_hit	start_blast_hit	end_blast_hit	chr_annot	start_annot	end_annot	region_annot
TcYC6_Chr1	22530	22727	0.999997		TcYC6_Chr1	22530	22727	1		TcYC6_Chr1	22294	22530	TcYC6_Chr1	19031	22726	--
TcYC6_Chr1	56934	57137	0.999999		TcYC6_Chr1	56934	57137	1		TcYC6_Chr1	56704	56934	TcYC6_Chr1	53455	57136	--
TcYC6_Chr1	444588	444948	1		TcYC6_Chr1	444588	444948	1		TcYC6_Chr1	444363	444588	TcYC6_Chr1	442762	444947	--
TcYC6_Chr1	468580	469103	0.999995		TcYC6_Chr1	468580	469103	1		TcYC6_Chr1	468339	468580	TcYC6_Chr1	466630	469102	--
TcYC6_Chr1	473477	473687	0.999999		TcYC6_Chr1	473477	473687	1		TcYC6_Chr1	473239	473477	TcYC6_Chr1	471682	473686	--
TcYC6_Chr1	480504	480702	0.999999		TcYC6_Chr1	480504	480702	1		TcYC6_Chr1	480269	480504	TcYC6_Chr1	478616	480701	--
TcYC6_Chr1	509473	509684	0.999998		TcYC6_Chr1	509473	509684	1		TcYC6_Chr1	509238	509473	TcYC6_Chr1	507606	509683	--
TcYC6_Chr1	678891	679100	1		TcYC6_Chr1	678891	679100	1		TcYC6_Chr1	678650	678891	TcYC6_Chr1	676889	679099	--
TcYC6_Chr1	692302	692438	0.999995		TcYC6_Chr1	692302	692438	0.999999		TcYC6_Chr1	692062	692302	TcYC6_Chr1	690451	692437	--
TcYC6_Chr1	824275	824483	1		TcYC6_Chr1	824275	824483	1		TcYC6_Chr1	824037	824275	TcYC6_Chr1	822508	824482	--
TcYC6_Chr1	835323	835498	1		TcYC6_Chr1	835323	835498	1		TcYC6_Chr1	835086	835323	TcYC6_Chr1	831820	835497	--
TcYC6_Chr1	846674	847128	0.999996		TcYC6_Chr1	846674	847128	0.999999		TcYC6_Chr1	846437	846674	TcYC6_Chr1	844938	847127	--
TcYC6_Chr1	938010	938527	0.999999		TcYC6_Chr1	938010	938527	1		TcYC6_Chr1	937774	938010	TcYC6_Chr1	935894	938526	--
TcYC6_Chr1	1027895	1028336	1		TcYC6_Chr1	1027895	1028336	1		TcYC6_Chr1	1027651	1027895	TcYC6_Chr1	1026541	1028335	--
TcYC6_Chr1	1032223	1032661	0.999998		TcYC6_Chr1	1032223	1032661	1		TcYC6_Chr1	1031980	1032223	TcYC6_Chr1	1030862	1032660	--
TcYC6_Chr1	1036542	1036976	0.99999		TcYC6_Chr1	1036542	1036976	1		TcYC6_Chr1	1036302	1036542	TcYC6_Chr1	1035190	1036975	--
TcYC6_Chr1	1040858	1041292	0.999989		TcYC6_Chr1	1040858	1041292	1		TcYC6_Chr1	1040619	1040858	TcYC6_Chr1	1039499	1041291	--
TcYC6_Chr1	1045176	1045609	1		TcYC6_Chr1	1045176	1045609	1		TcYC6_Chr1	1044936	1045176	TcYC6_Chr1	1043957	1045608	--
TcYC6_Chr1	1049445	1049677	1		TcYC6_Chr1	1049445	1049677	1		TcYC6_Chr1	1049208	1049445	TcYC6_Chr1	1046560	1049676	--
TcYC6_Chr1	1201593	1202138	1		TcYC6_Chr1	1201593	1202138	1		TcYC6_Chr1	1201355	1201593	TcYC6_Chr1	1200920	1202137	--
TcYC6_Chr1	1206228	1206427	1		TcYC6_Chr1	1206228	1206427	1		TcYC6_Chr1	1205988	1206228	TcYC6_Chr1	1204914	1206426	--
TcYC6_Chr1	1214035	1214580	1		TcYC6_Chr1	1214035	1214580	1		TcYC6_Chr1	1213794	1214035	TcYC6_Chr1	1212158	1214579	--
TcYC6_Chr1	1218668	1218867	1		TcYC6_Chr1	1218668	1218867	1		TcYC6_Chr1	1218428	1218668	TcYC6_Chr1	1217356	1218866	--
TcYC6_Chr1	1243926	1244364	0.999998		TcYC6_Chr1	1243926	1244364	1		TcYC6_Chr1	1243689	1243926	TcYC6_Chr1	1242521	1244363	--
TcYC6_Chr1	1248374	1248568	1		TcYC6_Chr1	1248374	1248568	1		TcYC6_Chr1	1248135	1248374	TcYC6_Chr1	1247151	1248567	--
TcYC6_Chr1	1271034	1271535	0.999997		TcYC6_Chr1	1271034	1271535	1		TcYC6_Chr1	1270794	1271034	TcYC6_Chr1	1268953	1271534	--
TcYC6_Chr1	1361411	1361590	1		TcYC6_Chr1	1361411	1361590	1		TcYC6_Chr1	1361171	1361411	TcYC6_Chr1	1360660	1361589	--
TcYC6_Chr1	1404627	1405162	1.00001		TcYC6_Chr1	1404627	1405162	1		TcYC6_Chr1	1404387	1404627	TcYC6_Chr1	1403898	1405161	--
TcYC6_Chr1	1409009	1409207	0.999999		TcYC6_Chr1	1409009	1409207	1		TcYC6_Chr1	1408769	1409009	TcYC6_Chr1	1407254	1409206	--
TcYC6_Chr1	1429550	1430068	0.999999		TcYC6_Chr1	1429550	1430068	1		TcYC6_Chr1	1429310	1429550	TcYC6_Chr1	1427543	1430067	--
TcYC6_Chr1	1442140	1442318	1		TcYC6_Chr1	1442140	1442318	1		TcYC6_Chr1	1441900	1442140	TcYC6_Chr1	1438786	1442317	--
TcYC6_Chr1	1453461	1453668	0.999998		TcYC6_Chr1	1453461	1453668	1		TcYC6_Chr1	1453223	1453461	TcYC6_Chr1	1449866	1453667	--
TcYC6_Chr1	1512470	1512652	0.999999		TcYC6_Chr1	1512470	1512652	1		TcYC6_Chr1	1512230	1512470	TcYC6_Chr1	1511959	1512651	--
TcYC6_Chr1	1896243	1896749	1		TcYC6_Chr1	1896243	1896749	1		TcYC6_Chr1	1896003	1896243	TcYC6_Chr1	1895495	1896748	--
TcYC6_Chr1	1919846	1920056	0.999999		TcYC6_Chr1	1919846	1920056	1		TcYC6_Chr1	1919611	1919846	TcYC6_Chr1	1912932	1920055	--
TcYC6_Chr1	1941505	1942021	1		TcYC6_Chr1	1941505	1942021	1		TcYC6_Chr1	1941265	1941505	TcYC6_Chr1	1940704	1942020	--
TcYC6_Chr1	1952399	1952931	1		TcYC6_Chr1	1952399	1952931	1		TcYC6_Chr1	1952157	1952399	TcYC6_Chr1	1951671	1952930	--
TcYC6_Chr1	1956950	1957159	1		TcYC6_Chr1	1956950	1957159	1		TcYC6_Chr1	1956710	1956950	TcYC6_Chr1	1955541	1957158	--
TcYC6_Chr1	1977346	1977882	1		TcYC6_Chr1	1977346	1977882	1		TcYC6_Chr1	1977106	1977346	TcYC6_Chr1	1975493	1977881	--
TcYC6_Chr1	2055481	2055686	0.999998		TcYC6_Chr1	2055481	2055686	1		TcYC6_Chr1	2055241	2055481	TcYC6_Chr1	2051634	2055685	--
TcYC6_Chr1	2065250	2065790	1		TcYC6_Chr1	2065250	2065790	1		TcYC6_Chr1	2065010	2065250	TcYC6_Chr1	2063416	2065789	--
TcYC6_Chr1	2127605	2127858	1		TcYC6_Chr1	2127605	2127858	1		TcYC6_Chr1	2127365	2127605	TcYC6_Chr1	2126837	2127857	--
TcYC6_Chr1	2141821	2142343	0.999997		TcYC6_Chr1	2141821	2142343	1		TcYC6_Chr1	2141580	2141821	TcYC6_Chr1	2140390	2142342	--
TcYC6_Chr1	2156945	2157119	1		TcYC6_Chr1	2156945	2157119	1		TcYC6_Chr1	2156705	2156945	TcYC6_Chr1	2153075	2157118	--
TcYC6_Chr1	2166942	2167138	0.999994		TcYC6_Chr1	2166942	2167138	0.999999		TcYC6_Chr1	2166699	2166942	TcYC6_Chr1	2163786	2167137	--
TcYC6_Chr1	2438306	2438502	0.999992		TcYC6_Chr1	2438306	2438502	0.999999		TcYC6_Chr1	2438065	2438306	TcYC6_Chr1	2435140	2438501	--
TcYC6_Chr1	2446229	2446759	1		TcYC6_Chr1	2446229	2446759	1		TcYC6_Chr1	2445988	2446229	TcYC6_Chr1	2444229	2446758	--
TcYC6_Chr1	2472775	2473203	0.99999		TcYC6_Chr1	2472775	2473203	0.999996		TcYC6_Chr1	2472538	2472775	TcYC6_Chr1	2471600	2473202	--
TcYC6_Chr1	2483841	2484351	1		TcYC6_Chr1	2483841	2484351	1		TcYC6_Chr1	2483601	2483841	TcYC6_Chr1	2483083	2484350	--
TcYC6_Chr1	2508074	2508585	0.999992		TcYC6_Chr1	2508074	2508585	0.999996		TcYC6_Chr1	2507834	2508074	TcYC6_Chr1	2507332	2508584	--
TcYC6_Chr1	2512820	2513349	1		TcYC6_Chr1	2512820	2513349	1		TcYC6_Chr1	2512580	2512820	TcYC6_Chr1	2510984	2513348	--
TcYC6_Chr1	2531922	2532426	1		TcYC6_Chr1	2531922	2532426	1		TcYC6_Chr1	2531681	2531922	TcYC6_Chr1	2529985	2532425	--
TcYC6_Chr1	2539357	2539536	1		TcYC6_Chr1	2539357	2539536	1		TcYC6_Chr1	2539117	2539357	TcYC6_Chr1	2538083	2539535	--
TcYC6_Chr1	2618881	2619398	0.999997		TcYC6_Chr1	2618881	2619398	1		TcYC6_Chr1	2618643	2618881	TcYC6_Chr1	2616699	2619397	--
TcYC6_Chr1	2712517	2713035	0.999999		TcYC6_Chr1	2712517	2713035	0.999999		TcYC6_Chr1	2712277	2712517	TcYC6_Chr1	2711763	2713034	--
TcYC6_Chr1	2723752	2724267	0.999995		TcYC6_Chr1	2723752	2724267	1		TcYC6_Chr1	2723512	2723752	TcYC6_Chr1	2723157	2724266	--
TcYC6_Chr1	2795768	2796292	1		TcYC6_Chr1	2795768	2796292	1		TcYC6_Chr1	2795528	2795768	TcYC6_Chr1	2795039	2796291	--
TcYC6_Chr1	2800138	2800338	1		TcYC6_Chr1	2800138	2800338	1		TcYC6_Chr1	2799898	2800138	TcYC6_Chr1	2798391	2800337	--
TcYC6_Chr1	2870054	2870574	1		TcYC6_Chr1	2870054	2870574	1		TcYC6_Chr1	2869813	2870054	TcYC6_Chr1	2869072	2870573	--
TcYC6_Chr1	2909912	2910420	0.999998		TcYC6_Chr1	2909912	2910420	1		TcYC6_Chr1	2909673	2909912	TcYC6_Chr1	2906543	2910419	--
TcYC6_Chr1	2938073	2938606	1		TcYC6_Chr1	2938073	2938606	1		TcYC6_Chr1	2937832	2938073	TcYC6_Chr1	2937373	2938605	--
TcYC6_Chr1	2942606	2942800	1		TcYC6_Chr1	2942606	2942800	1		TcYC6_Chr1	2942369	2942606	TcYC6_Chr1	2941234	2942799	--
TcYC6_Chr10	167526	168006	0.999996		TcYC6_Chr10	167526	168006	1		TcYC6_Chr10	167288	167526	TcYC6_Chr10	166716	168005	--
TcYC6_Chr10	230228	232499	0.999992		TcYC6_Chr10	230228	232499	1		TcYC6_Chr10	229989	230228	TcYC6_Chr10	229419	232498	--
TcYC6_Chr10	264003	264483	0.999994		TcYC6_Chr10	264003	264483	1		TcYC6_Chr10	263764	264003	TcYC6_Chr10	263193	264482	--
TcYC6_Chr12	44522	44732	0.999999		TcYC6_Chr12	44522	44732	1		TcYC6_Chr12	44284	44522	TcYC6_Chr12	42876	44731	--
TcYC6_Chr12	89891	90112	1		TcYC6_Chr12	89891	90112	1		TcYC6_Chr12	89653	89891	TcYC6_Chr12	88245	90111	--
TcYC6_Chr12	136007	136225	1		TcYC6_Chr12	136007	136225	1		TcYC6_Chr12	135769	136007	TcYC6_Chr12	134368	136224	--
TcYC6_Chr13	21533	21795	1		TcYC6_Chr13	21533	21795	1		TcYC6_Chr13	21296	21533	TcYC6_Chr13	20731	21794	--
TcYC6_Chr13	29937	30182	0.999998		TcYC6_Chr13	29937	30182	1		TcYC6_Chr13	29694	29937	TcYC6_Chr13	28362	30181	--
TcYC6_Chr13	49160	49409	1.00001		TcYC6_Chr13	49160	49409	1		TcYC6_Chr13	48926	49160	TcYC6_Chr13	48425	49408	--
TcYC6_Chr13	91096	91754	1		TcYC6_Chr13	91096	91754	1		TcYC6_Chr13	90938	91096	TcYC6_Chr13	87653	91753	--
TcYC6_Chr13	108913	109117	1.00001		TcYC6_Chr13	108913	109117	1		TcYC6_Chr13	108673	108913	TcYC6_Chr13	104322	109116	--
TcYC6_Chr13	123007	123211	1.00001		TcYC6_Chr13	123007	123211	1		TcYC6_Chr13	122767	123007	TcYC6_Chr13	118777	123210	--
TcYC6_Chr13	136986	137261	1		TcYC6_Chr13	136986	137261	1		TcYC6_Chr13	136826	136986	TcYC6_Chr13	133466	137260	--
TcYC6_Chr13	156473	156751	0.999998		TcYC6_Chr13	156473	156751	1		TcYC6_Chr13	156238	156473	TcYC6_Chr13	152957	156750	--
TcYC6_Chr13	166968	167246	0.999996		TcYC6_Chr13	166968	167246	1		TcYC6_Chr13	166808	166968	TcYC6_Chr13	163461	167245	--
TcYC6_Chr15	46870	47151	0.999996		TcYC6_Chr15	46870	47151	0.999999		TcYC6_Chr15	46723	46870	TcYC6_Chr15	43398	47150	--
TcYC6_Chr15	51700	51980	0.999997		TcYC6_Chr15	51700	51980	1		TcYC6_Chr15	51465	51700	TcYC6_Chr15	49635	51979	--
TcYC6_Chr15	56754	56914	1		TcYC6_Chr15	56754	56914	1		TcYC6_Chr15	56530	56754	TcYC6_Chr15	54752	56913	--
TcYC6_Chr15	66918	67196	0.999995		TcYC6_Chr15	66918	67196	0.999998		TcYC6_Chr15	66683	66918	TcYC6_Chr15	63406	67195	--
TcYC6_Chr15	72026	72306	0.999996		TcYC6_Chr15	72026	72306	0.999999		TcYC6_Chr15	71791	72026	TcYC6_Chr15	69971	72305	--
TcYC6_Chr15	77141	77421	0.999996		TcYC6_Chr15	77141	77421	0.999999		TcYC6_Chr15	76903	77141	TcYC6_Chr15	75081	77420	--
TcYC6_Chr15	82186	82343	0.999996		TcYC6_Chr15	82186	82343	1		TcYC6_Chr15	81957	82186	TcYC6_Chr15	80196	82342	--
TcYC6_Chr15	681103	681353	1		TcYC6_Chr15	681103	681353	1		TcYC6_Chr15	680866	681103	TcYC6_Chr15	679292	681352	--
TcYC6_Chr15	692293	692571	0.999995		TcYC6_Chr15	692293	692571	1		TcYC6_Chr15	692055	692293	TcYC6_Chr15	690021	692570	--
TcYC6_Chr17	4545	4720	1		TcYC6_Chr17	4545	4720	1		TcYC6_Chr17	14861	15099	TcYC6_Chr17	11578	15365	--
TcYC6_Chr19	24822	25119	0.999999		TcYC6_Chr19	24822	25119	1		TcYC6_Chr19	24593	24822	TcYC6_Chr19	22073	25118	--
TcYC6_Chr19	630016	630588	1.00002		TcYC6_Chr19	630016	630588	1.00001		TcYC6_Chr19	629867	630016	TcYC6_Chr19	628480	630587	--
TcYC6_Chr19	633267	633840	1		TcYC6_Chr19	633267	633840	1		TcYC6_Chr19	633118	633267	TcYC6_Chr19	631722	633839	--
TcYC6_Chr19	636545	636807	1		TcYC6_Chr19	636545	636807	1		TcYC6_Chr19	636307	636545	TcYC6_Chr19	634974	636806	--
TcYC6_Chr19	644726	645304	0.999998		TcYC6_Chr19	644726	645304	0.999998		TcYC6_Chr19	644583	644726	TcYC6_Chr19	643015	645303	--
TcYC6_Chr19	648028	648298	0.999999		TcYC6_Chr19	648028	648298	1		TcYC6_Chr19	647879	648028	TcYC6_Chr19	646465	648297	--
TcYC6_Chr19	656103	656682	0.999991		TcYC6_Chr19	656103	656682	0.999997		TcYC6_Chr19	655960	656103	TcYC6_Chr19	654400	656681	--
TcYC6_Chr19	659355	659925	1		TcYC6_Chr19	659355	659925	1		TcYC6_Chr19	659208	659355	TcYC6_Chr19	657807	659924	--
TcYC6_Chr19	662604	662863	0.999999		TcYC6_Chr19	662604	662863	1		TcYC6_Chr19	662455	662604	TcYC6_Chr19	661047	662862	--
TcYC6_Chr19	670722	671301	0.999992		TcYC6_Chr19	670722	671301	0.999998		TcYC6_Chr19	670579	670722	TcYC6_Chr19	669012	671300	--
TcYC6_Chr19	674024	674291	0.999999		TcYC6_Chr19	674024	674291	1		TcYC6_Chr19	673875	674024	TcYC6_Chr19	672462	674290	--
TcYC6_Chr19	682093	682671	0.999998		TcYC6_Chr19	682093	682671	0.999999		TcYC6_Chr19	681950	682093	TcYC6_Chr19	680391	682670	--
TcYC6_Chr19	685347	685915	1.00001		TcYC6_Chr19	685347	685915	1		TcYC6_Chr19	685200	685347	TcYC6_Chr19	683799	685914	--
TcYC6_Chr19	688594	688854	1		TcYC6_Chr19	688594	688854	1		TcYC6_Chr19	688445	688594	TcYC6_Chr19	687037	688853	--
TcYC6_Chr19	696697	697269	1.00001		TcYC6_Chr19	696697	697269	1.00001		TcYC6_Chr19	696548	696697	TcYC6_Chr19	694992	697268	--
TcYC6_Chr2	17000	17292	1.00001		TcYC6_Chr2	17000	17292	1		TcYC6_Chr2	16765	17000	TcYC6_Chr2	13543	17291	--
TcYC6_Chr2	863026	863263	0.999999		TcYC6_Chr2	863026	863263	1		TcYC6_Chr2	862786	863026	TcYC6_Chr2	861471	863262	--
TcYC6_Chr2	892992	893231	1		TcYC6_Chr2	892992	893231	1		TcYC6_Chr2	892752	892992	TcYC6_Chr2	890205	893230	--
TcYC6_Chr20	97025	97364	1.00001		TcYC6_Chr20	97025	97364	1		TcYC6_Chr20	96786	97025	TcYC6_Chr20	93626	97363	--
TcYC6_Chr20	109640	109873	0.999998		TcYC6_Chr20	109640	109873	1		TcYC6_Chr20	109406	109640	TcYC6_Chr20	106841	109872	--
TcYC6_Chr20	124887	125230	1.00001		TcYC6_Chr20	124887	125230	1		TcYC6_Chr20	124651	124887	TcYC6_Chr20	121498	125229	--
TcYC6_Chr20	159459	159680	1		TcYC6_Chr20	159459	159680	1		TcYC6_Chr20	159222	159459	TcYC6_Chr20	156078	159679	--
TcYC6_Chr20	176639	176984	1.00001		TcYC6_Chr20	176639	176984	1		TcYC6_Chr20	176403	176639	TcYC6_Chr20	173217	176983	--
TcYC6_Chr20	180765	181097	0.999997		TcYC6_Chr20	180765	181097	1		TcYC6_Chr20	180529	180765	TcYC6_Chr20	179252	181096	--
TcYC6_Chr20	191853	192077	1		TcYC6_Chr20	191853	192077	1		TcYC6_Chr20	191617	191853	TcYC6_Chr20	188454	192076	--
TcYC6_Chr20	202802	203144	1.00001		TcYC6_Chr20	202802	203144	1		TcYC6_Chr20	202566	202802	TcYC6_Chr20	199433	203143	--
TcYC6_Chr20	206924	207266	1		TcYC6_Chr20	206924	207266	1		TcYC6_Chr20	206688	206924	TcYC6_Chr20	205412	207265	--
TcYC6_Chr20	211043	211386	1.00001		TcYC6_Chr20	211043	211386	1		TcYC6_Chr20	210807	211043	TcYC6_Chr20	209534	211385	--
TcYC6_Chr20	230908	231234	1		TcYC6_Chr20	230908	231234	1		TcYC6_Chr20	230672	230908	TcYC6_Chr20	227395	231233	--
TcYC6_Chr20	242044	242370	1		TcYC6_Chr20	242044	242370	1		TcYC6_Chr20	241808	242044	TcYC6_Chr20	238529	242369	--
TcYC6_Chr20	253206	253532	1		TcYC6_Chr20	253206	253532	1		TcYC6_Chr20	252970	253206	TcYC6_Chr20	249677	253531	--
TcYC6_Chr20	264342	264667	0.999996		TcYC6_Chr20	264342	264667	1		TcYC6_Chr20	264106	264342	TcYC6_Chr20	260831	264666	--
TcYC6_Chr20	275469	275782	1		TcYC6_Chr20	275469	275782	1		TcYC6_Chr20	275233	275469	TcYC6_Chr20	271964	275781	--
TcYC6_Chr22	111923	112186	1		TcYC6_Chr22	111923	112186	1		TcYC6_Chr22	111697	111923	TcYC6_Chr22	111411	112185	--
TcYC6_Chr22	119293	119520	1		TcYC6_Chr22	119293	119520	1		TcYC6_Chr22	119058	119293	TcYC6_Chr22	118448	119519	--
TcYC6_Chr22	130755	130975	1		TcYC6_Chr22	130755	130975	1		TcYC6_Chr22	130514	130755	TcYC6_Chr22	129817	130974	--
TcYC6_Chr22	138009	138231	0.999999		TcYC6_Chr22	138009	138231	0.999999		TcYC6_Chr22	137771	138009	TcYC6_Chr22	137162	138230	--
TcYC6_Chr22	145325	145547	0.999999		TcYC6_Chr22	145325	145547	1		TcYC6_Chr22	145087	145325	TcYC6_Chr22	144478	145546	--
TcYC6_Chr22	152605	152823	1		TcYC6_Chr22	152605	152823	1		TcYC6_Chr22	152366	152605	TcYC6_Chr22	151732	152822	--
TcYC6_Chr22	159894	160123	0.999998		TcYC6_Chr22	159894	160123	1		TcYC6_Chr22	159744	159894	TcYC6_Chr22	159049	160122	--
TcYC6_Chr22	167199	167432	0.999995		TcYC6_Chr22	167199	167432	1		TcYC6_Chr22	167050	167199	TcYC6_Chr22	166301	167431	--
TcYC6_Chr22	178708	178936	1		TcYC6_Chr22	178708	178936	1		TcYC6_Chr22	178468	178708	TcYC6_Chr22	175528	178935	--
TcYC6_Chr22	189970	190213	0.999999		TcYC6_Chr22	189970	190213	1		TcYC6_Chr22	189736	189970	TcYC6_Chr22	189235	190212	--
TcYC6_Chr22	201259	201485	1		TcYC6_Chr22	201259	201485	1		TcYC6_Chr22	201109	201259	TcYC6_Chr22	200275	201484	--
TcYC6_Chr22	208482	208703	1		TcYC6_Chr22	208482	208703	1		TcYC6_Chr22	208334	208482	TcYC6_Chr22	207592	208702	--
TcYC6_Chr23	21025	21279	0.999999		TcYC6_Chr23	21025	21279	1		TcYC6_Chr23	28127	28365	TcYC6_Chr23	27765	28735	--
TcYC6_Chr23	124854	126453	1		TcYC6_Chr23	124854	126453	1		TcYC6_Chr23	140553	140794	TcYC6_Chr23	138516	141052	--
TcYC6_Chr23	140794	141053	0.999999		TcYC6_Chr23	140794	141053	1		TcYC6_Chr23	155407	155649	TcYC6_Chr23	153819	155889	--
TcYC6_Chr23	155649	155890	1		TcYC6_Chr23	155649	155890	1		TcYC6_Chr23	163750	163991	TcYC6_Chr23	162184	164362	--
TcYC6_Chr23	163991	164363	1		TcYC6_Chr23	163991	164363	1		TcYC6_Chr23	173787	174028	TcYC6_Chr23	170489	174399	--
TcYC6_Chr23	174028	174400	1		TcYC6_Chr23	174028	174400	1		TcYC6_Chr23	189726	189966	TcYC6_Chr23	186457	190185	--
TcYC6_Chr23	189966	190186	1		TcYC6_Chr23	189966	190186	1		TcYC6_Chr23	212812	213049	TcYC6_Chr23	210131	213471	--
TcYC6_Chr23	213049	213472	1		TcYC6_Chr23	213049	213472	1		TcYC6_Chr23	227275	227515	TcYC6_Chr23	226123	227755	--
TcYC6_Chr23	227515	227756	1		TcYC6_Chr23	227515	227756	1		TcYC6_Chr23	250366	250603	TcYC6_Chr23	247684	251026	--
TcYC6_Chr23	250603	251027	1		TcYC6_Chr23	250603	251027	1		TcYC6_Chr23	264828	265068	TcYC6_Chr23	263674	265307	--
TcYC6_Chr24	27172	27434	1		TcYC6_Chr24	27172	27434	1		TcYC6_Chr24	26934	27172	TcYC6_Chr24	24508	27433	--
TcYC6_Chr24	74377	74950	1		TcYC6_Chr24	74377	74950	1		TcYC6_Chr24	74147	74377	TcYC6_Chr24	73311	74949	--
TcYC6_Chr24	389703	389993	1.00001		TcYC6_Chr24	389703	389993	1		TcYC6_Chr24	389462	389703	TcYC6_Chr24	389234	389992	--
TcYC6_Chr24	393404	393995	0.999975		TcYC6_Chr24	393404	393995	0.999996		TcYC6_Chr24	393171	393404	TcYC6_Chr24	392333	393994	--
TcYC6_Chr24	537240	537401	1		TcYC6_Chr24	537240	537401	1		TcYC6_Chr24	537003	537240	TcYC6_Chr24	535024	537400	--
TcYC6_Chr24	556650	556902	1		TcYC6_Chr24	556650	556902	1		TcYC6_Chr24	556411	556650	TcYC6_Chr24	553121	556901	--
TcYC6_Chr25	39077	39291	1		TcYC6_Chr25	39077	39291	1		TcYC6_Chr25	38839	39077	TcYC6_Chr25	35510	39290	--
TcYC6_Chr25	61384	61721	1		TcYC6_Chr25	61384	61721	1		TcYC6_Chr25	61146	61384	TcYC6_Chr25	59249	61720	--
TcYC6_Chr25	145446	145806	1		TcYC6_Chr25	145446	145806	1		TcYC6_Chr25	145206	145446	TcYC6_Chr25	143303	145805	--
TcYC6_Chr25	166868	167205	1		TcYC6_Chr25	166868	167205	1		TcYC6_Chr25	166630	166868	TcYC6_Chr25	164735	167204	--
TcYC6_Chr26	654670	654868	0.999999		TcYC6_Chr26	654670	654868	1		TcYC6_Chr26	654431	654670	TcYC6_Chr26	651191	654867	--
TcYC6_Chr26	668162	668360	0.999999		TcYC6_Chr26	668162	668360	1		TcYC6_Chr26	667923	668162	TcYC6_Chr26	664634	668359	--
TcYC6_Chr26	673190	673441	1		TcYC6_Chr26	673190	673441	1		TcYC6_Chr26	672948	673190	TcYC6_Chr26	671480	673440	--
TcYC6_Chr26	691612	691814	1		TcYC6_Chr26	691612	691814	1		TcYC6_Chr26	691373	691612	TcYC6_Chr26	689722	691813	--
TcYC6_Chr28	4187	6514	1		TcYC6_Chr28	4187	6514	1		TcYC6_Chr28	3947	4187	TcYC6_Chr28	1219	6513	--
TcYC6_Chr28	43909	44533	1		TcYC6_Chr28	43909	44533	1		TcYC6_Chr28	43671	43909	TcYC6_Chr28	40914	44532	--
TcYC6_Chr28	629159	629352	0.999998		TcYC6_Chr28	629159	629352	1		TcYC6_Chr28	628929	629159	TcYC6_Chr28	625691	629351	--
TcYC6_Chr3	315354	315808	0.999996		TcYC6_Chr3	315354	315808	1		TcYC6_Chr3	315119	315354	TcYC6_Chr3	313621	315807	--
TcYC6_Chr3	326212	326490	0.999999		TcYC6_Chr3	326212	326490	1		TcYC6_Chr3	325972	326212	TcYC6_Chr3	325345	326489	--
TcYC6_Chr3	349519	349895	0.999999		TcYC6_Chr3	349519	349895	1		TcYC6_Chr3	349282	349519	TcYC6_Chr3	346705	349894	--
TcYC6_Chr3	398802	399086	0.999999		TcYC6_Chr3	398802	399086	1		TcYC6_Chr3	398560	398802	TcYC6_Chr3	397150	399085	--
TcYC6_Chr3	421247	421396	1		TcYC6_Chr3	421247	421396	1		TcYC6_Chr3	421006	421247	TcYC6_Chr3	418491	421395	--
TcYC6_Chr3	554183	554571	0.999998		TcYC6_Chr3	554183	554571	1		TcYC6_Chr3	553943	554183	TcYC6_Chr3	551249	554570	--
TcYC6_Chr3	578220	578449	0.999999		TcYC6_Chr3	578220	578449	1		TcYC6_Chr3	577980	578220	TcYC6_Chr3	576691	578448	--
TcYC6_Chr3	647992	648229	0.999999		TcYC6_Chr3	647992	648229	1		TcYC6_Chr3	647752	647992	TcYC6_Chr3	645112	648228	--
TcYC6_Chr3	658418	658727	0.999995		TcYC6_Chr3	658418	658727	1		TcYC6_Chr3	658258	658418	TcYC6_Chr3	657299	658726	--
TcYC6_Chr3	733371	733649	0.999997		TcYC6_Chr3	733371	733649	1		TcYC6_Chr3	733129	733371	TcYC6_Chr3	732105	733648	--
TcYC6_Chr3	745748	746132	1		TcYC6_Chr3	745748	746132	1		TcYC6_Chr3	745509	745748	TcYC6_Chr3	742295	746131	--
TcYC6_Chr3	779041	779338	0.999999		TcYC6_Chr3	779041	779338	1		TcYC6_Chr3	778800	779041	TcYC6_Chr3	777496	779337	--
TcYC6_Chr3	791114	791493	0.999995		TcYC6_Chr3	791114	791493	1		TcYC6_Chr3	790878	791114	TcYC6_Chr3	786852	791492	--
TcYC6_Chr3	815232	815629	1		TcYC6_Chr3	815232	815629	1		TcYC6_Chr3	815002	815232	TcYC6_Chr3	812511	815628	--
TcYC6_Chr3	819633	820027	1.00001		TcYC6_Chr3	819633	820027	1		TcYC6_Chr3	819395	819633	TcYC6_Chr3	816874	820026	--
TcYC6_Chr3	823760	823996	1		TcYC6_Chr3	823760	823996	1		TcYC6_Chr3	823520	823760	TcYC6_Chr3	820996	823995	--
TcYC6_Chr3	884515	884812	0.999999		TcYC6_Chr3	884515	884812	1		TcYC6_Chr3	884276	884515	TcYC6_Chr3	882795	884811	--
TcYC6_Chr3	892391	892776	0.999999		TcYC6_Chr3	892391	892776	1		TcYC6_Chr3	892152	892391	TcYC6_Chr3	889667	892775	--
TcYC6_Chr3	896289	896584	0.999999		TcYC6_Chr3	896289	896584	1		TcYC6_Chr3	896054	896289	TcYC6_Chr3	894441	896583	--
TcYC6_Chr3	904163	904549	1		TcYC6_Chr3	904163	904549	1		TcYC6_Chr3	903924	904163	TcYC6_Chr3	901439	904548	--
TcYC6_Chr3	908062	908303	1		TcYC6_Chr3	908062	908303	1		TcYC6_Chr3	907827	908062	TcYC6_Chr3	906214	908302	--
TcYC6_Chr3	916196	916434	1		TcYC6_Chr3	916196	916434	1		TcYC6_Chr3	915959	916196	TcYC6_Chr3	914676	916433	--
TcYC6_Chr3	949711	949954	1		TcYC6_Chr3	949711	949954	1		TcYC6_Chr3	949470	949711	TcYC6_Chr3	947820	949953	--
TcYC6_Chr3	996620	996901	0.999996		TcYC6_Chr3	996620	996901	1		TcYC6_Chr3	996384	996620	TcYC6_Chr3	993968	996900	--
TcYC6_Chr3	1026385	1026728	1.00001		TcYC6_Chr3	1026385	1026728	1		TcYC6_Chr3	1026146	1026385	TcYC6_Chr3	1023634	1026727	--
TcYC6_Chr3	1483299	1483459	1		TcYC6_Chr3	1483299	1483459	1		TcYC6_Chr3	1483062	1483299	TcYC6_Chr3	1480544	1483458	--
TcYC6_Chr3	1506285	1506672	1.00001		TcYC6_Chr3	1506285	1506672	1		TcYC6_Chr3	1506056	1506285	TcYC6_Chr3	1503622	1506671	--
TcYC6_Chr3	1511030	1511568	0.999998		TcYC6_Chr3	1511030	1511568	1		TcYC6_Chr3	1510790	1511030	TcYC6_Chr3	1509480	1511567	--
TcYC6_Chr3	1515419	1516044	1		TcYC6_Chr3	1515419	1516044	1		TcYC6_Chr3	1515179	1515419	TcYC6_Chr3	1514339	1516043	--
TcYC6_Chr30	562315	562603	1		TcYC6_Chr30	562315	562603	1		TcYC6_Chr30	562078	562315	TcYC6_Chr30	560272	562602	--
TcYC6_Chr31	345957	346236	0.999997		TcYC6_Chr31	345957	346236	1		TcYC6_Chr31	345720	345957	TcYC6_Chr31	343680	346235	--
TcYC6_Chr31	494841	495116	1		TcYC6_Chr31	494841	495116	1		TcYC6_Chr31	494603	494841	TcYC6_Chr31	492519	495115	--
TcYC6_Chr31	529852	530363	0.999989		TcYC6_Chr31	529852	530363	0.999999		TcYC6_Chr31	529613	529852	TcYC6_Chr31	526927	530362	--
TcYC6_Chr31	563216	563725	0.999988		TcYC6_Chr31	563216	563725	1		TcYC6_Chr31	562976	563216	TcYC6_Chr31	560301	563724	--
TcYC6_Chr32	13695	13987	1		TcYC6_Chr32	13695	13987	1		TcYC6_Chr32	13456	13695	TcYC6_Chr32	10174	13986	--
TcYC6_Chr32	23942	24235	1		TcYC6_Chr32	23942	24235	1		TcYC6_Chr32	23703	23942	TcYC6_Chr32	20421	24234	--
TcYC6_Chr33	148420	148658	1		TcYC6_Chr33	148420	148658	1		TcYC6_Chr33	148248	148420	TcYC6_Chr33	147268	148657	--
TcYC6_Chr33	157853	158083	1		TcYC6_Chr33	157853	158083	1		TcYC6_Chr33	157617	157853	TcYC6_Chr33	156819	158082	--
TcYC6_Chr33	167318	167594	1		TcYC6_Chr33	167318	167594	1		TcYC6_Chr33	167170	167318	TcYC6_Chr33	166615	167593	--
TcYC6_Chr33	182999	183347	1		TcYC6_Chr33	182999	183347	1		TcYC6_Chr33	182855	182999	TcYC6_Chr33	181760	183346	--
TcYC6_Chr33	207377	207725	1		TcYC6_Chr33	207377	207725	1		TcYC6_Chr33	207233	207377	TcYC6_Chr33	206011	207724	--
TcYC6_Chr33	231660	231898	1		TcYC6_Chr33	231660	231898	1		TcYC6_Chr33	231488	231660	TcYC6_Chr33	230508	231897	--
TcYC6_Chr33	240974	241204	1		TcYC6_Chr33	240974	241204	1		TcYC6_Chr33	240738	240974	TcYC6_Chr33	239792	241203	--
TcYC6_Chr33	250445	250757	1		TcYC6_Chr33	250445	250757	1		TcYC6_Chr33	250297	250445	TcYC6_Chr33	249736	250756	--
TcYC6_Chr33	263558	263833	1		TcYC6_Chr33	263558	263833	1		TcYC6_Chr33	263415	263558	TcYC6_Chr33	262378	263832	--
TcYC6_Chr35	17559	17717	1		TcYC6_Chr35	17559	17717	1		TcYC6_Chr35	17318	17559	TcYC6_Chr35	15755	17716	--
TcYC6_Chr35	39565	39917	0.999998		TcYC6_Chr35	39565	39917	1		TcYC6_Chr35	39327	39565	TcYC6_Chr35	37868	39916	--
TcYC6_Chr35	52644	53000	1		TcYC6_Chr35	52644	53000	1		TcYC6_Chr35	52407	52644	TcYC6_Chr35	50957	52999	--
TcYC6_Chr35	69084	69440	1		TcYC6_Chr35	69084	69440	1		TcYC6_Chr35	68847	69084	TcYC6_Chr35	67404	69439	--
TcYC6_Chr35	80607	80966	0.999997		TcYC6_Chr35	80607	80966	1		TcYC6_Chr35	80369	80607	TcYC6_Chr35	78915	80965	--
TcYC6_Chr36	46882	47097	1		TcYC6_Chr36	46882	47097	1		TcYC6_Chr36	46644	46882	TcYC6_Chr36	44588	47096	--
TcYC6_Chr37	42057	42319	1		TcYC6_Chr37	42057	42319	1		TcYC6_Chr37	41820	42057	TcYC6_Chr37	38744	42318	--
TcYC6_Chr4	49054	49453	1.00001		TcYC6_Chr4	49054	49453	1		TcYC6_Chr4	48816	49054	TcYC6_Chr4	45550	49452	--
TcYC6_Chr40	19338	19526	0.999994		TcYC6_Chr40	19338	19526	0.999998		TcYC6_Chr40	19110	19338	TcYC6_Chr40	17470	19525	--
TcYC6_Chr40	127751	127942	1		TcYC6_Chr40	127751	127942	1		TcYC6_Chr40	127523	127751	TcYC6_Chr40	126533	127941	--
TcYC6_Chr40	153544	153736	0.999996		TcYC6_Chr40	153544	153736	0.999999		TcYC6_Chr40	153316	153544	TcYC6_Chr40	151676	153735	--
TcYC6_Chr40	173395	173585	1		TcYC6_Chr40	173395	173585	1		TcYC6_Chr40	173167	173395	TcYC6_Chr40	172177	173584	--
TcYC6_Chr5	24299	24579	0.999999		TcYC6_Chr5	24299	24579	1		TcYC6_Chr5	24062	24299	TcYC6_Chr5	21869	24578	--
TcYC6_Chr5	34747	35029	1		TcYC6_Chr5	34747	35029	1		TcYC6_Chr5	34511	34747	TcYC6_Chr5	31302	35028	--
TcYC6_Chr5	45161	45332	1		TcYC6_Chr5	45161	45332	1		TcYC6_Chr5	44929	45161	TcYC6_Chr5	41755	45331	--
TcYC6_Chr5	55453	55649	1		TcYC6_Chr5	55453	55649	1		TcYC6_Chr5	55214	55453	TcYC6_Chr5	51943	55648	--
TcYC6_Chr5	95766	95977	0.999999		TcYC6_Chr5	95766	95977	1		TcYC6_Chr5	95527	95766	TcYC6_Chr5	92276	95976	--
TcYC6_Chr5	211403	211576	0.999992		TcYC6_Chr5	211403	211576	0.999999		TcYC6_Chr5	211165	211403	TcYC6_Chr5	210005	211575	--
TcYC6_Chr5	215584	215757	0.999994		TcYC6_Chr5	215584	215757	1		TcYC6_Chr5	215346	215584	TcYC6_Chr5	213839	215756	--
TcYC6_Chr5	219804	219977	0.999995		TcYC6_Chr5	219804	219977	1		TcYC6_Chr5	219566	219804	TcYC6_Chr5	218019	219976	--
TcYC6_Chr5	223832	224012	1		TcYC6_Chr5	223832	224012	1		TcYC6_Chr5	223590	223832	TcYC6_Chr5	222239	224011	--
TcYC6_Chr5	227867	228048	1.00001		TcYC6_Chr5	227867	228048	1		TcYC6_Chr5	227625	227867	TcYC6_Chr5	226277	228047	--
TcYC6_Chr5	231946	232128	0.999999		TcYC6_Chr5	231946	232128	1		TcYC6_Chr5	231704	231946	TcYC6_Chr5	230313	232127	--
TcYC6_Chr5	289996	290179	1		TcYC6_Chr5	289996	290179	1		TcYC6_Chr5	289758	289996	TcYC6_Chr5	288716	290178	--
TcYC6_Chr5	679099	679415	1		TcYC6_Chr5	679099	679415	1		TcYC6_Chr5	678860	679099	TcYC6_Chr5	677486	679414	--
TcYC6_Chr5	867099	867326	1		TcYC6_Chr5	867099	867326	1		TcYC6_Chr5	866858	867099	TcYC6_Chr5	864894	867325	--
TcYC6_Chr5	912875	913258	1		TcYC6_Chr5	912875	913258	1		TcYC6_Chr5	912641	912875	TcYC6_Chr5	909344	913257	--
TcYC6_Chr5	918762	919240	1		TcYC6_Chr5	918762	919240	1		TcYC6_Chr5	918525	918762	TcYC6_Chr5	918013	919239	--
TcYC6_Chr5	939636	940154	0.999999		TcYC6_Chr5	939636	940154	0.999999		TcYC6_Chr5	939398	939636	TcYC6_Chr5	938754	940153	--
TcYC6_Chr5	975066	975355	1		TcYC6_Chr5	975066	975355	1		TcYC6_Chr5	974831	975066	TcYC6_Chr5	972043	975354	--
TcYC6_Chr5	982747	983038	1		TcYC6_Chr5	982747	983038	1		TcYC6_Chr5	982509	982747	TcYC6_Chr5	981300	983037	--
TcYC6_Chr5	990428	990717	1		TcYC6_Chr5	990428	990717	1		TcYC6_Chr5	990193	990428	TcYC6_Chr5	988743	990716	--
TcYC6_Chr5	998108	998399	1		TcYC6_Chr5	998108	998399	1		TcYC6_Chr5	997870	998108	TcYC6_Chr5	996661	998398	--
TcYC6_Chr5	1168040	1168283	0.999999		TcYC6_Chr5	1168040	1168283	1		TcYC6_Chr5	1167800	1168040	TcYC6_Chr5	1166509	1168282	--
TcYC6_Chr5	1191237	1191735	1		TcYC6_Chr5	1191237	1191735	1		TcYC6_Chr5	1191000	1191237	TcYC6_Chr5	1188283	1191734	--
TcYC6_Chr5	1195887	1196161	0.999999		TcYC6_Chr5	1195887	1196161	1		TcYC6_Chr5	1195649	1195887	TcYC6_Chr5	1194123	1196160	--
TcYC6_Chr5	1204182	1204454	1		TcYC6_Chr5	1204182	1204454	1		TcYC6_Chr5	1203944	1204182	TcYC6_Chr5	1202388	1204453	--
TcYC6_Chr5	1212452	1212725	0.999999		TcYC6_Chr5	1212452	1212725	1		TcYC6_Chr5	1212222	1212452	TcYC6_Chr5	1210713	1212724	--
TcYC6_Chr6	98522	98795	0.999999		TcYC6_Chr6	98522	98795	1		TcYC6_Chr6	98374	98522	TcYC6_Chr6	95999	98794	--
TcYC6_Chr6	114280	114623	1		TcYC6_Chr6	114280	114623	1		TcYC6_Chr6	114132	114280	TcYC6_Chr6	112658	114622	--
TcYC6_Chr6	191028	191327	1.00001		TcYC6_Chr6	191028	191327	1		TcYC6_Chr6	190788	191028	TcYC6_Chr6	186646	191326	--
TcYC6_Chr6	227182	227512	0.999999		TcYC6_Chr6	227182	227512	1		TcYC6_Chr6	226943	227182	TcYC6_Chr6	226515	227511	--
TcYC6_Chr6	1186963	1187306	1		TcYC6_Chr6	1186963	1187306	1		TcYC6_Chr6	1186727	1186963	TcYC6_Chr6	1185815	1187305	--
TcYC6_Chr6	1201835	1202160	0.999997		TcYC6_Chr6	1201835	1202160	1		TcYC6_Chr6	1201593	1201835	TcYC6_Chr6	1200937	1202159	--
TcYC6_Chr6	1217781	1218104	1		TcYC6_Chr6	1217781	1218104	1		TcYC6_Chr6	1217539	1217781	TcYC6_Chr6	1216888	1218103	--
TcYC6_Chr6	1266663	1266970	0.999999		TcYC6_Chr6	1266663	1266970	1		TcYC6_Chr6	1266424	1266663	TcYC6_Chr6	1265664	1266969	--
TcYC6_Chr7	50619	50970	0.999999		TcYC6_Chr7	50619	50970	1		TcYC6_Chr7	50381	50619	TcYC6_Chr7	47965	50969	--
TcYC6_Chr7	57230	57405	1		TcYC6_Chr7	57230	57405	1		TcYC6_Chr7	56991	57230	TcYC6_Chr7	52734	57404	--
TcYC6_Chr9	7867	8147	1		TcYC6_Chr9	7867	8147	1		TcYC6_Chr9	7717	7867	TcYC6_Chr9	4325	8146	--
TcYC6_Chr9	18454	18730	1		TcYC6_Chr9	18454	18730	1		TcYC6_Chr9	18304	18454	TcYC6_Chr9	14913	18729	--
TcYC6_Chr9	28991	29269	0.999998		TcYC6_Chr9	28991	29269	1		TcYC6_Chr9	28841	28991	TcYC6_Chr9	25450	29268	--
TcYC6_Chr9	39576	39852	1		TcYC6_Chr9	39576	39852	1		TcYC6_Chr9	39426	39576	TcYC6_Chr9	36032	39851	--
TcYC6_Chr9	50115	50392	0.999998		TcYC6_Chr9	50115	50392	1		TcYC6_Chr9	49965	50115	TcYC6_Chr9	46572	50391	--
TcYC6_Chr9	60648	60922	1		TcYC6_Chr9	60648	60922	1		TcYC6_Chr9	60498	60648	TcYC6_Chr9	57115	60921	--
TcYC6_Chr9	71224	71501	1		TcYC6_Chr9	71224	71501	1		TcYC6_Chr9	71074	71224	TcYC6_Chr9	67683	71500	--
TcYC6_Contig105	23165	23523	1		TcYC6_Contig105	23165	23523	1		TcYC6_Contig105	22928	23165	TcYC6_Contig105	21385	23522	--
TcYC6_Contig105	28177	28386	1		TcYC6_Contig105	28177	28386	1		TcYC6_Contig105	27940	28177	TcYC6_Contig105	26307	28385	--
TcYC6_Contig105	57612	57760	1		TcYC6_Contig105	57612	57760	1		TcYC6_Contig105	57372	57612	TcYC6_Contig105	54210	57759	--
TcYC6_Contig125	49514	50010	0.999997		TcYC6_Contig125	49514	50010	1		TcYC6_Contig125	49277	49514	TcYC6_Contig125	48230	50009	--
TcYC6_Contig125	59160	59665	1		TcYC6_Contig125	59160	59665	1		TcYC6_Contig125	58924	59160	TcYC6_Contig125	56794	59664	--
TcYC6_Contig125	63794	64016	0.999999		TcYC6_Contig125	63794	64016	1		TcYC6_Contig125	63554	63794	TcYC6_Contig125	62059	64015	--
TcYC6_Contig126	47850	48107	1		TcYC6_Contig126	47850	48107	1		TcYC6_Contig126	47701	47850	TcYC6_Contig126	46455	48106	--
TcYC6_Contig129	15228	15793	1		TcYC6_Contig129	15228	15793	1		TcYC6_Contig129	14991	15228	TcYC6_Contig129	11905	15792	--
TcYC6_Contig140	8528	8814	1		TcYC6_Contig140	8528	8814	1		TcYC6_Contig140	8296	8528	TcYC6_Contig140	7094	8813	--
TcYC6_Contig140	16713	16947	0.999999		TcYC6_Contig140	16713	16947	1		TcYC6_Contig140	16480	16713	TcYC6_Contig140	14847	16946	--
TcYC6_Contig152	3482	3641	1		TcYC6_Contig152	3482	3641	1		TcYC6_Contig152	3245	3482	TcYC6_Contig152	1694	3640	--
TcYC6_Contig152	43436	43792	1		TcYC6_Contig152	43436	43792	1		TcYC6_Contig152	43198	43436	TcYC6_Contig152	41748	43791	--
TcYC6_Contig152	54988	55343	1		TcYC6_Contig152	54988	55343	1		TcYC6_Contig152	54751	54988	TcYC6_Contig152	53301	55342	--
TcYC6_Contig152	59812	60166	1		TcYC6_Contig152	59812	60166	1		TcYC6_Contig152	59575	59812	TcYC6_Contig152	58127	60165	--
TcYC6_Contig152	64638	64992	1		TcYC6_Contig152	64638	64992	1		TcYC6_Contig152	64400	64638	TcYC6_Contig152	62949	64991	--
TcYC6_Contig152	69441	69792	0.999999		TcYC6_Contig152	69441	69792	1		TcYC6_Contig152	69203	69441	TcYC6_Contig152	67746	69791	--
TcYC6_Contig152	82534	82888	1		TcYC6_Contig152	82534	82888	1		TcYC6_Contig152	82297	82534	TcYC6_Contig152	80831	82887	--
TcYC6_Contig152	87360	87715	1		TcYC6_Contig152	87360	87715	1		TcYC6_Contig152	87123	87360	TcYC6_Contig152	85673	87714	--
TcYC6_Contig152	92192	92549	0.999999		TcYC6_Contig152	92192	92549	1		TcYC6_Contig152	91954	92192	TcYC6_Contig152	90500	92548	--
TcYC6_Contig152	96998	97349	0.999999		TcYC6_Contig152	96998	97349	1		TcYC6_Contig152	96760	96998	TcYC6_Contig152	95303	97348	--
TcYC6_Contig152	110071	110426	1		TcYC6_Contig152	110071	110426	1		TcYC6_Contig152	109834	110071	TcYC6_Contig152	108387	110425	--
TcYC6_Contig152	126154	126504	0.999998		TcYC6_Contig152	126154	126504	1		TcYC6_Contig152	125917	126154	TcYC6_Contig152	124465	126503	--
TcYC6_Contig152	144132	144488	1		TcYC6_Contig152	144132	144488	1		TcYC6_Contig152	143894	144132	TcYC6_Contig152	142437	144487	--
TcYC6_Contig160	26846	27151	1		TcYC6_Contig160	26846	27151	1		TcYC6_Contig160	26608	26846	TcYC6_Contig160	25576	27150	--
TcYC6_Contig160	61110	61371	1		TcYC6_Contig160	61110	61371	1		TcYC6_Contig160	60882	61110	TcYC6_Contig160	60254	61370	--
TcYC6_Contig163	15169	15723	1		TcYC6_Contig163	15169	15723	1		TcYC6_Contig163	14935	15169	TcYC6_Contig163	11905	15722	--
TcYC6_Contig168	5035	5183	1		TcYC6_Contig168	5035	5183	1		TcYC6_Contig168	4795	5035	TcYC6_Contig168	1628	5182	--
TcYC6_Contig186	27599	28083	0.999997		TcYC6_Contig186	27599	28083	1		TcYC6_Contig186	27363	27599	TcYC6_Contig186	25905	28082	--
TcYC6_Contig186	52280	52548	0.999999		TcYC6_Contig186	52280	52548	1		TcYC6_Contig186	52046	52280	TcYC6_Contig186	49843	52547	--
TcYC6_Contig187	5689	5955	1		TcYC6_Contig187	5689	5955	1		TcYC6_Contig187	5451	5689	TcYC6_Contig187	4236	5954	--
TcYC6_Contig187	13724	13952	1		TcYC6_Contig187	13724	13952	1		TcYC6_Contig187	13487	13724	TcYC6_Contig187	11673	13951	--
TcYC6_Contig191	21652	22091	0.999999		TcYC6_Contig191	21652	22091	1		TcYC6_Contig191	21415	21652	TcYC6_Contig191	19914	22090	--
TcYC6_Contig191	73735	74252	0.999999		TcYC6_Contig191	73735	74252	1		TcYC6_Contig191	73498	73735	TcYC6_Contig191	71621	74251	--
TcYC6_Contig191	125576	125873	0.999999		TcYC6_Contig191	125576	125873	1		TcYC6_Contig191	125336	125576	TcYC6_Contig191	123983	125872	--
TcYC6_Contig191	129774	130077	0.999996		TcYC6_Contig191	129774	130077	1		TcYC6_Contig191	129534	129774	TcYC6_Contig191	128409	130076	--
TcYC6_Contig191	133942	134177	1		TcYC6_Contig191	133942	134177	1		TcYC6_Contig191	133705	133942	TcYC6_Contig191	132601	134176	--
TcYC6_Contig191	273753	273956	0.999999		TcYC6_Contig191	273753	273956	1		TcYC6_Contig191	273513	273753	TcYC6_Contig191	270239	273955	--
TcYC6_Contig191	284156	284682	0.999999		TcYC6_Contig191	284156	284682	1		TcYC6_Contig191	283915	284156	TcYC6_Contig191	283529	284681	--
TcYC6_Contig191	312365	312544	1		TcYC6_Contig191	312365	312544	1		TcYC6_Contig191	312125	312365	TcYC6_Contig191	311615	312543	--
TcYC6_Contig200	34128	34350	0.999999		TcYC6_Contig200	34128	34350	1		TcYC6_Contig200	33886	34128	TcYC6_Contig200	31218	34349	--
TcYC6_Contig201	15666	15998	0.999985		TcYC6_Contig201	15666	15998	1		TcYC6_Contig201	15427	15666	TcYC6_Contig201	12292	15997	--
TcYC6_Contig201	27985	28324	1		TcYC6_Contig201	27985	28324	1		TcYC6_Contig201	27746	27985	TcYC6_Contig201	24597	28323	--
TcYC6_Contig209	16072	16243	1		TcYC6_Contig209	16072	16243	1		TcYC6_Contig209	15834	16072	TcYC6_Contig209	12674	16242	--
TcYC6_Contig209	41111	41454	1		TcYC6_Contig209	41111	41454	1		TcYC6_Contig209	40877	41111	TcYC6_Contig209	39346	41453	--
TcYC6_Contig211	17230	17574	1.00001		TcYC6_Contig211	17230	17574	1		TcYC6_Contig211	16993	17230	TcYC6_Contig211	13813	17573	--
TcYC6_Contig213	26555	26907	0.999999		TcYC6_Contig213	26555	26907	1		TcYC6_Contig213	26404	26555	TcYC6_Contig213	24906	26906	--
TcYC6_Contig218	32113	32495	1		TcYC6_Contig218	32113	32495	1		TcYC6_Contig218	31870	32113	TcYC6_Contig218	29333	32494	--
TcYC6_Contig226	0	36902	1.00002		TcYC6_Contig226	0	36902	1		TcYC6_Contig226	8428	8670	TcYC6_Contig226	5892	9052	--
TcYC6_Contig226	8670	9053	1		TcYC6_Contig226	8670	9053	1		TcYC6_Contig226	33024	33261	TcYC6_Contig226	29937	33440	--
TcYC6_Contig232	4037	4210	0.999998		TcYC6_Contig232	4037	4210	1		TcYC6_Contig232	3797	4037	TcYC6_Contig232	612	4209	--
TcYC6_Contig232	8091	8263	1		TcYC6_Contig232	8091	8263	1		TcYC6_Contig232	7851	8091	TcYC6_Contig232	6475	8262	--
TcYC6_Contig232	12150	12323	0.999997		TcYC6_Contig232	12150	12323	1		TcYC6_Contig232	11910	12150	TcYC6_Contig232	10529	12322	--
TcYC6_Contig232	16199	16372	0.999998		TcYC6_Contig232	16199	16372	1		TcYC6_Contig232	15959	16199	TcYC6_Contig232	14589	16371	--
TcYC6_Contig232	20247	20420	0.999997		TcYC6_Contig232	20247	20420	1		TcYC6_Contig232	20007	20247	TcYC6_Contig232	18635	20419	--
TcYC6_Contig232	24305	24478	0.999998		TcYC6_Contig232	24305	24478	1		TcYC6_Contig232	24065	24305	TcYC6_Contig232	22687	24477	--
TcYC6_Contig232	28366	28539	0.999999		TcYC6_Contig232	28366	28539	1		TcYC6_Contig232	28126	28366	TcYC6_Contig232	26743	28538	--
TcYC6_Contig236	31808	32496	1		TcYC6_Contig236	31808	32496	1		TcYC6_Contig236	31571	31808	TcYC6_Contig236	30420	32495	--
TcYC6_Contig236	40305	40991	1		TcYC6_Contig236	40305	40991	1		TcYC6_Contig236	40068	40305	TcYC6_Contig236	38916	40990	--
TcYC6_Contig236	44824	45044	1		TcYC6_Contig236	44824	45044	1		TcYC6_Contig236	44583	44824	TcYC6_Contig236	42777	45043	--
TcYC6_Contig236	57970	58259	0.999999		TcYC6_Contig236	57970	58259	1		TcYC6_Contig236	57731	57970	TcYC6_Contig236	55020	58258	--
TcYC6_Contig236	69985	70214	0.999998		TcYC6_Contig236	69985	70214	1		TcYC6_Contig236	69744	69985	TcYC6_Contig236	68418	70213	--
TcYC6_Contig248	34986	35135	0.999999		TcYC6_Contig248	34986	35135	1		TcYC6_Contig248	34748	34986	TcYC6_Contig248	33216	35134	--
TcYC6_Contig249	3569	3738	1		TcYC6_Contig249	3569	3738	1		TcYC6_Contig249	3339	3569	TcYC6_Contig249	1870	3737	--
TcYC6_Contig249	22587	22759	1		TcYC6_Contig249	22587	22759	1		TcYC6_Contig249	22354	22587	TcYC6_Contig249	19204	22758	--
TcYC6_Contig249	47641	47989	1		TcYC6_Contig249	47641	47989	1		TcYC6_Contig249	47404	47641	TcYC6_Contig249	45868	47988	--
TcYC6_Contig249	52541	52890	0.999998		TcYC6_Contig249	52541	52890	1		TcYC6_Contig249	52304	52541	TcYC6_Contig249	50773	52889	--
TcYC6_Contig249	57492	57693	1		TcYC6_Contig249	57492	57693	1		TcYC6_Contig249	57254	57492	TcYC6_Contig249	55674	57692	--
TcYC6_Contig257	8232	8564	1		TcYC6_Contig257	8232	8564	1		TcYC6_Contig257	7993	8232	TcYC6_Contig257	7407	8563	--
TcYC6_Contig260	14478	14776	1		TcYC6_Contig260	14478	14776	1		TcYC6_Contig260	14245	14478	TcYC6_Contig260	12527	14775	--
TcYC6_Contig260	22521	22818	1		TcYC6_Contig260	22521	22818	1		TcYC6_Contig260	22285	22521	TcYC6_Contig260	20493	22817	--
TcYC6_Contig260	30576	30802	1		TcYC6_Contig260	30576	30802	1		TcYC6_Contig260	30339	30576	TcYC6_Contig260	28523	30801	--
TcYC6_Contig33	10086	10256	1.00001		TcYC6_Contig33	10086	10256	1		TcYC6_Contig33	9856	10086	TcYC6_Contig33	8384	10255	--
TcYC6_Contig42	31038	31395	0.999993		TcYC6_Contig42	31038	31395	1		TcYC6_Contig42	30799	31038	TcYC6_Contig42	29013	31394	--
TcYC6_Contig42	59305	59870	0.999995		TcYC6_Contig42	59305	59870	1		TcYC6_Contig42	59068	59305	TcYC6_Contig42	56581	59869	--
TcYC6_Contig45	7609	7899	1		TcYC6_Contig45	7609	7899	1		TcYC6_Contig45	7371	7609	TcYC6_Contig45	5566	7898	--
TcYC6_Contig45	15661	15888	1		TcYC6_Contig45	15661	15888	1		TcYC6_Contig45	15424	15661	TcYC6_Contig45	13607	15887	--
TcYC6_Contig67	4750	4968	1		TcYC6_Contig67	4750	4968	1		TcYC6_Contig67	4513	4750	TcYC6_Contig67	1625	4967	--
TcYC6_Contig67	98649	98872	1		TcYC6_Contig67	98649	98872	1		TcYC6_Contig67	98412	98649	TcYC6_Contig67	96803	98871	--
TcYC6_Contig67	117349	117873	1		TcYC6_Contig67	117349	117873	1		TcYC6_Contig67	117109	117349	TcYC6_Contig67	113990	117872	--
TcYC6_Contig73	4169	4609	1		TcYC6_Contig73	4169	4609	1		TcYC6_Contig73	3932	4169	TcYC6_Contig73	1216	4608	--
TcYC6_Contig80	28614	28845	0.999999		TcYC6_Contig80	28614	28845	1		TcYC6_Contig80	28373	28614	TcYC6_Contig80	25704	28844	--
TcYC6_Contig80	36067	36283	1		TcYC6_Contig80	36067	36283	1		TcYC6_Contig80	35826	36067	TcYC6_Contig80	34053	36282	--
TcYC6_Contig80	50477	50716	1		TcYC6_Contig80	50477	50716	1		TcYC6_Contig80	50236	50477	TcYC6_Contig80	48729	50715	--
TcYC6_Contig80	58244	58483	1		TcYC6_Contig80	58244	58483	1		TcYC6_Contig80	58003	58244	TcYC6_Contig80	56496	58482	--
TcYC6_Contig80	66015	66254	1		TcYC6_Contig80	66015	66254	1		TcYC6_Contig80	65774	66015	TcYC6_Contig80	64267	66253	--
TcYC6_Contig80	73772	73990	1		TcYC6_Contig80	73772	73990	1		TcYC6_Contig80	73531	73772	TcYC6_Contig80	72022	73989	--
TcYC6_Contig91	49790	50356	1		TcYC6_Contig91	49790	50356	1		TcYC6_Contig91	49553	49790	TcYC6_Contig91	46489	50355	--
TcYC6_Contig92	5616	5968	1		TcYC6_Contig92	5616	5968	1		TcYC6_Contig92	5380	5616	TcYC6_Contig92	3951	5967	--
TcYC6_Contig92	21716	22068	1		TcYC6_Contig92	21716	22068	1		TcYC6_Contig92	21479	21716	TcYC6_Contig92	20020	22067	--
TcYC6_Contig99	2170	2423	1		TcYC6_Contig99	2170	2423	1		TcYC6_Contig99	1932	2170	TcYC6_Contig99	1412	2422	--
TcYC6_Chr1	546825	547032	0.999999		TcYC6_Chr1	546825	547032	1		TcYC6_Chr1	547032	547272	TcYC6_Chr1	546826	548907	++		TcYC6_Chr1	547272	548908	0.999982		TcYC6_Chr1	547272	548908	0.999999
TcYC6_Chr1	553838	554042	1		TcYC6_Chr1	553838	554042	1		TcYC6_Chr1	554042	554282	TcYC6_Chr1	553839	555879	++		TcYC6_Chr1	554282	555880	1		TcYC6_Chr1	554282	555880	1
TcYC6_Chr1	558489	559010	1		TcYC6_Chr1	558489	559010	1		TcYC6_Chr1	559010	559251	TcYC6_Chr1	558490	560962	++		TcYC6_Chr1	559251	560963	0.999993		TcYC6_Chr1	559251	560963	0.999998
TcYC6_Chr1	733759	733981	0.999999		TcYC6_Chr1	733759	733981	1		TcYC6_Chr1	733981	734221	TcYC6_Chr1	733760	735816	++		TcYC6_Chr1	734221	735817	1.00001		TcYC6_Chr1	734221	735817	1
TcYC6_Chr1	768719	769256	1		TcYC6_Chr1	768719	769256	1		TcYC6_Chr1	769256	769496	TcYC6_Chr1	768720	771169	++		TcYC6_Chr1	769496	771170	1		TcYC6_Chr1	769496	771170	1
TcYC6_Chr1	815065	815597	1		TcYC6_Chr1	815065	815597	1		TcYC6_Chr1	815597	815835	TcYC6_Chr1	815066	816388	++		TcYC6_Chr1	815835	816389	1		TcYC6_Chr1	815835	816389	1
TcYC6_Chr1	920041	920492	1		TcYC6_Chr1	920041	920492	1		TcYC6_Chr1	920492	920732	TcYC6_Chr1	920042	922795	++		TcYC6_Chr1	920732	922796	1		TcYC6_Chr1	920732	922796	1
TcYC6_Chr1	950888	951434	0.999999		TcYC6_Chr1	950888	951434	1		TcYC6_Chr1	951434	951674	TcYC6_Chr1	950889	951942	++		TcYC6_Chr1	951674	951943	1		TcYC6_Chr1	951674	951943	1
TcYC6_Chr1	957508	957914	1		TcYC6_Chr1	957508	957914	1		TcYC6_Chr1	957914	958153	TcYC6_Chr1	957509	961425	++		TcYC6_Chr1	958153	961426	1		TcYC6_Chr1	958153	961426	0.999998
TcYC6_Chr1	1007489	1008027	0.999995		TcYC6_Chr1	1007489	1008027	1		TcYC6_Chr1	1008027	1008266	TcYC6_Chr1	1007490	1008761	++		TcYC6_Chr1	1008266	1008762	1		TcYC6_Chr1	1008266	1008762	1
TcYC6_Chr1	1066029	1066266	0.999998		TcYC6_Chr1	1066029	1066266	1		TcYC6_Chr1	1066266	1066503	TcYC6_Chr1	1066030	1068945	++		TcYC6_Chr1	1066503	1068946	0.999998		TcYC6_Chr1	1066503	1068946	0.999999
TcYC6_Chr1	1070104	1070622	0.999999		TcYC6_Chr1	1070104	1070622	1		TcYC6_Chr1	1070622	1070859	TcYC6_Chr1	1070105	1071362	++		TcYC6_Chr1	1070859	1071363	1		TcYC6_Chr1	1070859	1071363	1
TcYC6_Chr1	1088472	1088646	1		TcYC6_Chr1	1088472	1088646	1		TcYC6_Chr1	1088646	1088886	TcYC6_Chr1	1088473	1089889	++		TcYC6_Chr1	1088886	1089890	0.999999		TcYC6_Chr1	1088886	1089890	0.999999
TcYC6_Chr1	1092666	1093203	1		TcYC6_Chr1	1092666	1093203	1		TcYC6_Chr1	1093203	1093443	TcYC6_Chr1	1092667	1094130	++		TcYC6_Chr1	1093443	1094131	1		TcYC6_Chr1	1093443	1094131	1
TcYC6_Chr1	1159224	1159727	1		TcYC6_Chr1	1159224	1159727	1		TcYC6_Chr1	1159727	1159965	TcYC6_Chr1	1159225	1160461	++		TcYC6_Chr1	1159965	1160462	1		TcYC6_Chr1	1159965	1160462	1
TcYC6_Chr1	1172795	1173011	1		TcYC6_Chr1	1172795	1173011	1		TcYC6_Chr1	1173011	1173250	TcYC6_Chr1	1172796	1174829	++		TcYC6_Chr1	1173250	1174830	0.999999		TcYC6_Chr1	1173250	1174830	1
TcYC6_Chr1	1192088	1192588	1		TcYC6_Chr1	1192088	1192588	1		TcYC6_Chr1	1192588	1192824	TcYC6_Chr1	1192089	1195957	++		TcYC6_Chr1	1192824	1195958	1		TcYC6_Chr1	1192824	1195958	1
TcYC6_Chr1	1232580	1232784	1		TcYC6_Chr1	1232580	1232784	1		TcYC6_Chr1	1232784	1233021	TcYC6_Chr1	1232581	1234254	++		TcYC6_Chr1	1233021	1234255	0.999999		TcYC6_Chr1	1233021	1234255	1
TcYC6_Chr1	1236878	1237409	1		TcYC6_Chr1	1236878	1237409	1		TcYC6_Chr1	1237409	1237644	TcYC6_Chr1	1236879	1238678	++		TcYC6_Chr1	1237644	1238679	1		TcYC6_Chr1	1237644	1238679	1
TcYC6_Chr1	1284038	1284447	1		TcYC6_Chr1	1284038	1284447	1		TcYC6_Chr1	1284447	1284682	TcYC6_Chr1	1284039	1286228	++		TcYC6_Chr1	1284682	1286229	0.999997		TcYC6_Chr1	1284682	1286229	0.999999
TcYC6_Chr1	1288545	1289073	0.999999		TcYC6_Chr1	1288545	1289073	1		TcYC6_Chr1	1289073	1289312	TcYC6_Chr1	1288546	1290347	++		TcYC6_Chr1	1289312	1290348	1.00001		TcYC6_Chr1	1289312	1290348	1
TcYC6_Chr1	1337796	1338059	1		TcYC6_Chr1	1337796	1338059	1		TcYC6_Chr1	1338059	1338298	TcYC6_Chr1	1337797	1338817	++		TcYC6_Chr1	1338298	1338818	1		TcYC6_Chr1	1338298	1338818	1
TcYC6_Chr1	1372863	1373378	0.999993		TcYC6_Chr1	1372863	1373378	0.999999		TcYC6_Chr1	1373378	1373618	TcYC6_Chr1	1372864	1374130	++		TcYC6_Chr1	1373618	1374131	1		TcYC6_Chr1	1373618	1374131	1
TcYC6_Chr1	1379116	1379551	1.00001		TcYC6_Chr1	1379116	1379551	1		TcYC6_Chr1	1379551	1379788	TcYC6_Chr1	1379117	1380688	++		TcYC6_Chr1	1379788	1380689	1		TcYC6_Chr1	1379788	1380689	1
TcYC6_Chr1	1489162	1489689	0.999993		TcYC6_Chr1	1489162	1489689	1		TcYC6_Chr1	1489689	1489929	TcYC6_Chr1	1489163	1491159	++		TcYC6_Chr1	1489929	1491160	0.999985		TcYC6_Chr1	1489929	1491160	1
TcYC6_Chr1	1545740	1545998	1		TcYC6_Chr1	1545740	1545998	1		TcYC6_Chr1	1545998	1546234	TcYC6_Chr1	1545741	1549346	++		TcYC6_Chr1	1546234	1549347	0.999998		TcYC6_Chr1	1546234	1549347	0.999999
TcYC6_Chr1	1574374	1574889	0.999995		TcYC6_Chr1	1574374	1574889	0.999997		TcYC6_Chr1	1574889	1575128	TcYC6_Chr1	1574375	1575633	++		TcYC6_Chr1	1575128	1575634	1		TcYC6_Chr1	1575128	1575634	1
TcYC6_Chr1	1587597	1588106	1		TcYC6_Chr1	1587597	1588106	1		TcYC6_Chr1	1588106	1588347	TcYC6_Chr1	1587598	1591478	++		TcYC6_Chr1	1588347	1591479	1		TcYC6_Chr1	1588347	1591479	1
TcYC6_Chr1	1593494	1594018	1		TcYC6_Chr1	1593494	1594018	1		TcYC6_Chr1	1594018	1594256	TcYC6_Chr1	1593495	1595874	++		TcYC6_Chr1	1594256	1595875	1		TcYC6_Chr1	1594256	1595875	1
TcYC6_Chr1	1598652	1599179	1		TcYC6_Chr1	1598652	1599179	1		TcYC6_Chr1	1599179	1599416	TcYC6_Chr1	1598653	1603281	++		TcYC6_Chr1	1599416	1603282	1		TcYC6_Chr1	1599416	1603282	1
TcYC6_Chr1	1617956	1618480	1		TcYC6_Chr1	1617956	1618480	1		TcYC6_Chr1	1618480	1618720	TcYC6_Chr1	1617957	1619227	++		TcYC6_Chr1	1618720	1619228	1		TcYC6_Chr1	1618720	1619228	1
TcYC6_Chr1	1646546	1646772	1		TcYC6_Chr1	1646546	1646772	1		TcYC6_Chr1	1646772	1647013	TcYC6_Chr1	1646547	1647346	++		TcYC6_Chr1	1647013	1647347	1		TcYC6_Chr1	1647013	1647347	1
TcYC6_Chr1	1656219	1656423	1		TcYC6_Chr1	1656219	1656423	1		TcYC6_Chr1	1656423	1656664	TcYC6_Chr1	1656220	1661130	++		TcYC6_Chr1	1656664	1661131	1		TcYC6_Chr1	1656664	1661131	1
TcYC6_Chr1	1662171	1662588	1		TcYC6_Chr1	1662171	1662588	1		TcYC6_Chr1	1662588	1662826	TcYC6_Chr1	1662172	1663265	++		TcYC6_Chr1	1662826	1663266	1		TcYC6_Chr1	1662826	1663266	1
TcYC6_Chr1	1669967	1670194	1		TcYC6_Chr1	1669967	1670194	1		TcYC6_Chr1	1670194	1670435	TcYC6_Chr1	1669968	1670768	++		TcYC6_Chr1	1670435	1670769	0.999999		TcYC6_Chr1	1670435	1670769	1
TcYC6_Chr1	1679649	1679853	1.00001		TcYC6_Chr1	1679649	1679853	1		TcYC6_Chr1	1679853	1680094	TcYC6_Chr1	1679650	1682117	++		TcYC6_Chr1	1680094	1682118	1		TcYC6_Chr1	1680094	1682118	1
TcYC6_Chr1	1685599	1686017	0.999996		TcYC6_Chr1	1685599	1686017	1		TcYC6_Chr1	1686017	1686254	TcYC6_Chr1	1685600	1686693	++		TcYC6_Chr1	1686254	1686694	1		TcYC6_Chr1	1686254	1686694	1
TcYC6_Chr1	1718947	1719310	0.999999		TcYC6_Chr1	1718947	1719310	1		TcYC6_Chr1	1719310	1719550	TcYC6_Chr1	1718948	1721141	++		TcYC6_Chr1	1719550	1721142	0.999996		TcYC6_Chr1	1719550	1721142	0.999999
TcYC6_Chr1	1723906	1724454	1		TcYC6_Chr1	1723906	1724454	1		TcYC6_Chr1	1724454	1724694	TcYC6_Chr1	1723907	1726297	++		TcYC6_Chr1	1724694	1726298	0.999998		TcYC6_Chr1	1724694	1726298	1
TcYC6_Chr1	1729062	1729610	0.999996		TcYC6_Chr1	1729062	1729610	1		TcYC6_Chr1	1729610	1729850	TcYC6_Chr1	1729063	1732970	++		TcYC6_Chr1	1729850	1732971	0.999999		TcYC6_Chr1	1729850	1732971	1
TcYC6_Chr1	1788755	1789252	1		TcYC6_Chr1	1788755	1789252	1		TcYC6_Chr1	1789252	1789489	TcYC6_Chr1	1788756	1790181	++		TcYC6_Chr1	1789489	1790182	0.999999		TcYC6_Chr1	1789489	1790182	1
TcYC6_Chr1	1999657	1999864	0.999999		TcYC6_Chr1	1999657	1999864	1		TcYC6_Chr1	1999864	2000104	TcYC6_Chr1	1999658	2001200	++		TcYC6_Chr1	2000104	2001201	1		TcYC6_Chr1	2000104	2001201	1
TcYC6_Chr1	2003984	2004516	1		TcYC6_Chr1	2003984	2004516	1		TcYC6_Chr1	2004516	2004756	TcYC6_Chr1	2003985	2006087	++		TcYC6_Chr1	2004756	2006088	1.00001		TcYC6_Chr1	2004756	2006088	1
TcYC6_Chr1	2012590	2012844	0.999999		TcYC6_Chr1	2012590	2012844	1		TcYC6_Chr1	2012844	2013083	TcYC6_Chr1	2012591	2016225	++		TcYC6_Chr1	2013083	2016226	1		TcYC6_Chr1	2013083	2016226	1
TcYC6_Chr1	2026716	2026970	0.999999		TcYC6_Chr1	2026716	2026970	1		TcYC6_Chr1	2026970	2027209	TcYC6_Chr1	2026717	2027717	++		TcYC6_Chr1	2027209	2027718	0.999999		TcYC6_Chr1	2027209	2027718	1
TcYC6_Chr1	2090954	2091469	0.999995		TcYC6_Chr1	2090954	2091469	1		TcYC6_Chr1	2091469	2091709	TcYC6_Chr1	2090955	2092266	++		TcYC6_Chr1	2091709	2092267	0.999996		TcYC6_Chr1	2091709	2092267	1
TcYC6_Chr1	2104473	2104990	0.999998		TcYC6_Chr1	2104473	2104990	1		TcYC6_Chr1	2104990	2105230	TcYC6_Chr1	2104474	2105742	++		TcYC6_Chr1	2105230	2105743	0.999999		TcYC6_Chr1	2105230	2105743	1
TcYC6_Chr1	2117994	2118511	0.999998		TcYC6_Chr1	2117994	2118511	1		TcYC6_Chr1	2118511	2118751	TcYC6_Chr1	2117995	2119263	++		TcYC6_Chr1	2118751	2119264	0.999998		TcYC6_Chr1	2118751	2119264	1
TcYC6_Chr1	2314623	2314797	1		TcYC6_Chr1	2314623	2314797	1		TcYC6_Chr1	2314797	2315034	TcYC6_Chr1	2314624	2318315	++		TcYC6_Chr1	2315034	2318316	1		TcYC6_Chr1	2315034	2318316	1
TcYC6_Chr1	2324985	2325159	1		TcYC6_Chr1	2324985	2325159	1		TcYC6_Chr1	2325159	2325396	TcYC6_Chr1	2324986	2328680	++		TcYC6_Chr1	2325396	2328681	0.999998		TcYC6_Chr1	2325396	2328681	0.999999
TcYC6_Chr1	2353079	2353253	0.999998		TcYC6_Chr1	2353079	2353253	1		TcYC6_Chr1	2353253	2353490	TcYC6_Chr1	2353080	2355338	++		TcYC6_Chr1	2353490	2355339	0.999995		TcYC6_Chr1	2353490	2355339	1
TcYC6_Chr1	2357825	2358000	1		TcYC6_Chr1	2357825	2358000	1		TcYC6_Chr1	2358000	2358237	TcYC6_Chr1	2357826	2360079	++		TcYC6_Chr1	2358237	2360080	1		TcYC6_Chr1	2358237	2360080	1
TcYC6_Chr1	2388577	2388773	0.999992		TcYC6_Chr1	2388577	2388773	1		TcYC6_Chr1	2388773	2389014	TcYC6_Chr1	2388578	2390456	++		TcYC6_Chr1	2389014	2390457	0.999999		TcYC6_Chr1	2389014	2390457	0.999999
TcYC6_Chr1	2398609	2398898	0.999999		TcYC6_Chr1	2398609	2398898	1		TcYC6_Chr1	2398898	2399138	TcYC6_Chr1	2398610	2402417	++		TcYC6_Chr1	2399138	2402418	1		TcYC6_Chr1	2399138	2402418	1
TcYC6_Chr1	2409072	2409361	1		TcYC6_Chr1	2409072	2409361	1		TcYC6_Chr1	2409361	2409601	TcYC6_Chr1	2409073	2412883	++		TcYC6_Chr1	2409601	2412884	1		TcYC6_Chr1	2409601	2412884	1
TcYC6_Chr1	2419538	2419821	1		TcYC6_Chr1	2419538	2419821	1		TcYC6_Chr1	2419821	2420061	TcYC6_Chr1	2419539	2423700	++		TcYC6_Chr1	2420061	2423701	1		TcYC6_Chr1	2420061	2423701	1
TcYC6_Chr1	2457126	2457612	0.999998		TcYC6_Chr1	2457126	2457612	0.999999		TcYC6_Chr1	2457612	2457852	TcYC6_Chr1	2457127	2458366	++		TcYC6_Chr1	2457852	2458367	0.999999		TcYC6_Chr1	2457852	2458367	1
TcYC6_Chr1	2463335	2463758	1		TcYC6_Chr1	2463335	2463758	1		TcYC6_Chr1	2463758	2463995	TcYC6_Chr1	2463336	2464504	++		TcYC6_Chr1	2463995	2464505	1		TcYC6_Chr1	2463995	2464505	1
TcYC6_Chr1	2568460	2568675	1		TcYC6_Chr1	2568460	2568675	1		TcYC6_Chr1	2568675	2568914	TcYC6_Chr1	2568461	2570234	++		TcYC6_Chr1	2568914	2570235	0.999997		TcYC6_Chr1	2568914	2570235	0.999999
TcYC6_Chr1	2625323	2625833	1		TcYC6_Chr1	2625323	2625833	1		TcYC6_Chr1	2625833	2626073	TcYC6_Chr1	2625324	2628142	++		TcYC6_Chr1	2626073	2628143	1		TcYC6_Chr1	2626073	2628143	1
TcYC6_Chr1	2658731	2659095	1		TcYC6_Chr1	2658731	2659095	1		TcYC6_Chr1	2659095	2659333	TcYC6_Chr1	2658732	2660929	++		TcYC6_Chr1	2659333	2660930	0.999998		TcYC6_Chr1	2659333	2660930	1
TcYC6_Chr1	2663699	2664246	1		TcYC6_Chr1	2663699	2664246	1		TcYC6_Chr1	2664246	2664484	TcYC6_Chr1	2663700	2665321	++		TcYC6_Chr1	2664484	2665322	1		TcYC6_Chr1	2664484	2665322	1
TcYC6_Chr1	2746478	2746905	0.999998		TcYC6_Chr1	2746478	2746905	1		TcYC6_Chr1	2746905	2747146	TcYC6_Chr1	2746479	2747576	++		TcYC6_Chr1	2747146	2747577	1		TcYC6_Chr1	2747146	2747577	1
TcYC6_Chr1	2810609	2810836	1		TcYC6_Chr1	2810609	2810836	1		TcYC6_Chr1	2810836	2811078	TcYC6_Chr1	2810610	2811783	++		TcYC6_Chr1	2811078	2811784	1		TcYC6_Chr1	2811078	2811784	1
TcYC6_Chr1	2827237	2827441	1		TcYC6_Chr1	2827237	2827441	1		TcYC6_Chr1	2827441	2827682	TcYC6_Chr1	2827238	2828211	++		TcYC6_Chr1	2827682	2828212	1		TcYC6_Chr1	2827682	2828212	1
TcYC6_Chr1	2845713	2846232	1		TcYC6_Chr1	2845713	2846232	1		TcYC6_Chr1	2846232	2846472	TcYC6_Chr1	2845714	2848030	++		TcYC6_Chr1	2846472	2848031	0.999997		TcYC6_Chr1	2846472	2848031	1
TcYC6_Chr1	2887005	2887207	1		TcYC6_Chr1	2887005	2887207	1		TcYC6_Chr1	2887207	2887445	TcYC6_Chr1	2887006	2890727	++		TcYC6_Chr1	2887445	2890728	1		TcYC6_Chr1	2887445	2890728	1
TcYC6_Chr10	1160172	1160338	1		TcYC6_Chr10	1160172	1160338	1		TcYC6_Chr10	1160338	1160580	TcYC6_Chr10	1160173	1163720	++		TcYC6_Chr10	1160580	1163721	1		TcYC6_Chr10	1160580	1163721	0.999999
TcYC6_Chr10	1179185	1179444	0.999999		TcYC6_Chr10	1179185	1179444	1		TcYC6_Chr10	1179444	1179681	TcYC6_Chr10	1179186	1181934	++		TcYC6_Chr10	1179681	1181935	1.00001		TcYC6_Chr10	1179681	1181935	1
TcYC6_Chr13	48424	48926	0.999998		TcYC6_Chr13	48424	48926	1		TcYC6_Chr13	76220	76463	TcYC6_Chr13	75976	77796	++		TcYC6_Chr13	76463	77797	0.999997		TcYC6_Chr13	76463	77797	1
TcYC6_Chr14	276020	276276	0.999995		TcYC6_Chr14	276020	276276	1		TcYC6_Chr14	276276	276518	TcYC6_Chr14	276021	278143	++		TcYC6_Chr14	298079	299715	0.999995		TcYC6_Chr14	298079	299715	0.999999
TcYC6_Chr14	297597	297837	1		TcYC6_Chr14	297597	297837	1		TcYC6_Chr14	297837	298079	TcYC6_Chr14	297598	299714	++		TcYC6_Chr14	420127	421906	0.999994		TcYC6_Chr14	420127	421906	1
TcYC6_Chr14	419645	419885	1		TcYC6_Chr14	419645	419885	1		TcYC6_Chr14	419885	420127	TcYC6_Chr14	419646	421905	++		TcYC6_Chr14	463670	465007	0.999991		TcYC6_Chr14	463670	465007	1
TcYC6_Chr14	463193	463431	1		TcYC6_Chr14	463193	463431	1		TcYC6_Chr14	463431	463670	TcYC6_Chr14	463194	465006	++		TcYC6_Chr14	811155	812757	0.999994		TcYC6_Chr14	811155	812757	0.999999
TcYC6_Chr18	75454	75658	1.00001		TcYC6_Chr18	75454	75658	1		TcYC6_Chr18	75658	75896	TcYC6_Chr18	75455	77916	++		TcYC6_Chr18	83615	86812	1.00001		TcYC6_Chr18	83615	86812	1
TcYC6_Chr18	83041	83377	1		TcYC6_Chr18	83041	83377	1		TcYC6_Chr18	83377	83615	TcYC6_Chr18	83042	86811	++		TcYC6_Chr18	93998	95270	1.00001		TcYC6_Chr18	93998	95270	1
TcYC6_Chr18	93417	93760	1.00001		TcYC6_Chr18	93417	93760	1		TcYC6_Chr18	93760	93998	TcYC6_Chr18	93418	95269	++		TcYC6_Chr18	97973	101119	1.00001		TcYC6_Chr18	97973	101119	1
TcYC6_Chr18	97560	97732	1.00001		TcYC6_Chr18	97560	97732	1		TcYC6_Chr18	97732	97973	TcYC6_Chr18	97561	101118	++		TcYC6_Chr18	122514	125189	0.99999		TcYC6_Chr18	122514	125189	1
TcYC6_Chr18	122050	122275	0.999995		TcYC6_Chr18	122050	122275	0.999997		TcYC6_Chr18	122275	122514	TcYC6_Chr18	122051	125188	++		TcYC6_Chr18	173464	175952	0.99999		TcYC6_Chr18	173464	175952	1
TcYC6_Chr18	172886	173223	1.00001		TcYC6_Chr18	172886	173223	1		TcYC6_Chr18	173223	173464	TcYC6_Chr18	172887	175951	++		TcYC6_Chr18	201351	203901	1.00001		TcYC6_Chr18	201351	203901	1
TcYC6_Chr18	200765	201113	1		TcYC6_Chr18	200765	201113	1		TcYC6_Chr18	201113	201351	TcYC6_Chr18	200766	203900	++		TcYC6_Chr18	229298	231851	1.00001		TcYC6_Chr18	229298	231851	1
TcYC6_Chr18	228709	229059	0.99999		TcYC6_Chr18	228709	229059	1		TcYC6_Chr18	229059	229298	TcYC6_Chr18	228710	231850	++		TcYC6_Chr18	257223	260455	0.999995		TcYC6_Chr18	257223	260455	0.999999
TcYC6_Chr20	14583	14817	0.999999		TcYC6_Chr20	14583	14817	1		TcYC6_Chr20	14817	15051	TcYC6_Chr20	14584	16213	++		TcYC6_Chr20	27795	30947	1		TcYC6_Chr20	27795	30947	1
TcYC6_Chr20	27215	27556	1		TcYC6_Chr20	27215	27556	1		TcYC6_Chr20	27556	27795	TcYC6_Chr20	27216	30946	++		TcYC6_Chr20	43046	46717	0.999998		TcYC6_Chr20	43046	46717	1
TcYC6_Chr20	271963	275233	0.999993		TcYC6_Chr20	271963	275233	0.999999		TcYC6_Chr20	42812	43046	TcYC6_Chr20	42577	46716	++		TcYC6_Chr20	729683	732943	0.999986		TcYC6_Chr20	729683	732943	0.999996
TcYC6_Chr20	729206	729458	1		TcYC6_Chr20	729206	729458	1		TcYC6_Chr20	729458	729683	TcYC6_Chr20	729207	732942	++		TcYC6_Chr20	775637	778897	0.999995		TcYC6_Chr20	775637	778897	0.999999
TcYC6_Chr20	775161	775412	1		TcYC6_Chr20	775161	775412	1		TcYC6_Chr20	775412	775637	TcYC6_Chr20	775162	778896	++		TcYC6_Chr20	810495	812022	1		TcYC6_Chr20	810495	812022	1
TcYC6_Chr21	551777	552009	0.999997		TcYC6_Chr21	551777	552009	0.999999		TcYC6_Chr21	552009	552158	TcYC6_Chr21	551778	552502	++		TcYC6_Chr21	743595	746087	1		TcYC6_Chr21	743595	746087	1
TcYC6_Chr21	742791	743358	1		TcYC6_Chr21	742791	743358	1		TcYC6_Chr21	743358	743595	TcYC6_Chr21	742792	746086	++		TcYC6_Chr21	771859	773668	1		TcYC6_Chr21	771859	773668	1
TcYC6_Chr22	207591	208334	1		TcYC6_Chr22	207591	208334	1		TcYC6_Chr21	771618	771859	TcYC6_Chr21	771268	773667	++		TcYC6_Chr22	780664	783964	0.999999		TcYC6_Chr22	780664	783964	0.999999
TcYC6_Chr23	41941	42201	1		TcYC6_Chr23	41941	42201	1		TcYC6_Chr23	42201	42442	TcYC6_Chr23	41942	44475	++		TcYC6_Chr23	42442	44476	1		TcYC6_Chr23	42442	44476	1
TcYC6_Chr23	55635	55889	0.999999		TcYC6_Chr23	55635	55889	1		TcYC6_Chr23	55889	56129	TcYC6_Chr23	55636	58190	++		TcYC6_Chr23	56129	58191	1		TcYC6_Chr23	56129	58191	1
TcYC6_Chr23	67106	67366	1		TcYC6_Chr23	67106	67366	1		TcYC6_Chr23	67366	67607	TcYC6_Chr23	67107	69661	++		TcYC6_Chr23	67607	69662	1		TcYC6_Chr23	67607	69662	1
TcYC6_Chr23	80810	81076	1		TcYC6_Chr23	80810	81076	1		TcYC6_Chr23	81076	81318	TcYC6_Chr23	80811	83374	++		TcYC6_Chr23	81318	83375	0.999994		TcYC6_Chr23	81318	83375	1
TcYC6_Chr23	94606	94856	1		TcYC6_Chr23	94606	94856	1		TcYC6_Chr23	94856	95097	TcYC6_Chr23	94607	97142	++		TcYC6_Chr23	95097	97143	1		TcYC6_Chr23	95097	97143	1
TcYC6_Chr23	109472	109734	1		TcYC6_Chr23	109472	109734	1		TcYC6_Chr23	109734	109972	TcYC6_Chr23	109473	112028	++		TcYC6_Chr23	109972	112029	0.999995		TcYC6_Chr23	109972	112029	0.999999
TcYC6_Chr24	73310	74147	0.999992		TcYC6_Chr24	73310	74147	0.999997		TcYC6_Chr24	43545	43786	TcYC6_Chr24	43287	46209	++		TcYC6_Chr24	293804	294347	0.999999		TcYC6_Chr24	293804	294347	0.999999
TcYC6_Chr25	702723	703004	0.999999		TcYC6_Chr25	702723	703004	1		TcYC6_Chr25	703004	703243	TcYC6_Chr25	702724	706453	++		TcYC6_Chr25	713673	716946	1		TcYC6_Chr25	713673	716946	1
TcYC6_Chr25	713178	713457	0.999997		TcYC6_Chr25	713178	713457	1		TcYC6_Chr25	713457	713673	TcYC6_Chr25	713179	716945	++		TcYC6_Chr25	727040	730346	1		TcYC6_Chr25	727040	730346	1
TcYC6_Chr25	726606	726802	0.999998		TcYC6_Chr25	726606	726802	1		TcYC6_Chr25	726802	727040	TcYC6_Chr25	726607	730345	++		TcYC6_Chr25	737587	740882	1		TcYC6_Chr25	737587	740882	1
TcYC6_Chr25	737077	737351	1		TcYC6_Chr25	737077	737351	1		TcYC6_Chr25	737351	737587	TcYC6_Chr25	737078	740881	++		TcYC6_Chr26	353139	354658	0.999999		TcYC6_Chr26	353139	354658	1
TcYC6_Chr26	352729	352909	1		TcYC6_Chr26	352729	352909	1		TcYC6_Chr26	352909	353139	TcYC6_Chr26	352730	354657	++		TcYC6_Chr26	365510	367028	1.00001		TcYC6_Chr26	365510	367028	1
TcYC6_Chr26	365101	365280	1		TcYC6_Chr26	365101	365280	1		TcYC6_Chr26	365280	365510	TcYC6_Chr26	365102	367027	++		TcYC6_Chr26	377882	379354	0.999985		TcYC6_Chr26	377882	379354	0.999998
TcYC6_Chr26	377472	377652	1		TcYC6_Chr26	377472	377652	1		TcYC6_Chr26	377652	377882	TcYC6_Chr26	377473	379353	++		TcYC6_Chr26	390212	391800	0.999987		TcYC6_Chr26	390212	391800	0.999998
TcYC6_Chr26	389801	389981	1		TcYC6_Chr26	389801	389981	1		TcYC6_Chr26	389981	390212	TcYC6_Chr26	389802	391799	++		TcYC6_Chr26	532302	533945	0.999994		TcYC6_Chr26	532302	533945	0.999996
TcYC6_Chr26	531886	532068	0.999999		TcYC6_Chr26	531886	532068	1		TcYC6_Chr26	532068	532302	TcYC6_Chr26	531887	533944	++		TcYC6_Chr26	554136	555787	1.00001		TcYC6_Chr26	554136	555787	1
TcYC6_Chr26	553700	553906	1		TcYC6_Chr26	553700	553906	1		TcYC6_Chr26	553906	554136	TcYC6_Chr26	553701	555786	++		TcYC6_Chr26	575726	579605	1		TcYC6_Chr26	575726	579605	1
TcYC6_Chr26	575276	575485	1		TcYC6_Chr26	575276	575485	1		TcYC6_Chr26	575485	575726	TcYC6_Chr26	575277	579604	++		TcYC6_Chr26	594321	595783	1		TcYC6_Chr26	594321	595783	1
TcYC6_Chr26	593874	594082	1		TcYC6_Chr26	593874	594082	1		TcYC6_Chr26	594082	594321	TcYC6_Chr26	593875	595782	++		TcYC6_Chr26	599363	604608	1		TcYC6_Chr26	599363	604608	1
TcYC6_Chr26	598920	599121	0.999998		TcYC6_Chr26	598920	599121	1		TcYC6_Chr26	599121	599363	TcYC6_Chr26	598921	604607	++		TcYC6_Chr26	618004	619466	1		TcYC6_Chr26	618004	619466	1
TcYC6_Chr26	617556	617765	1		TcYC6_Chr26	617556	617765	1		TcYC6_Chr26	617765	618004	TcYC6_Chr26	617557	619465	++		TcYC6_Chr26	623035	626326	1		TcYC6_Chr26	623035	626326	1
TcYC6_Chr29	106015	106163	1		TcYC6_Chr29	106015	106163	1		TcYC6_Chr29	106163	106400	TcYC6_Chr29	106016	107656	++		TcYC6_Chr29	430332	431184	0.999998		TcYC6_Chr29	430332	431184	1
TcYC6_Chr29	429877	430095	1		TcYC6_Chr29	429877	430095	1		TcYC6_Chr29	430095	430332	TcYC6_Chr29	429878	431183	++		TcYC6_Chr29	434522	436244	0.999992		TcYC6_Chr29	434522	436244	1
TcYC6_Chr29	433934	434286	0.999997		TcYC6_Chr29	433934	434286	1		TcYC6_Chr29	434286	434522	TcYC6_Chr29	433935	436243	++		TcYC6_Chr29	470757	471596	1		TcYC6_Chr29	470757	471596	1
TcYC6_Chr29	470310	470522	1		TcYC6_Chr29	470310	470522	1		TcYC6_Chr29	470522	470757	TcYC6_Chr29	470311	471595	++		TcYC6_Chr29	474941	476778	1.00001		TcYC6_Chr29	474941	476778	1
TcYC6_Chr29	474355	474706	0.999999		TcYC6_Chr29	474355	474706	1		TcYC6_Chr29	474706	474941	TcYC6_Chr29	474356	476777	++		TcYC6_Chr29	633159	635624	1		TcYC6_Chr29	633159	635624	1
TcYC6_Chr3	106664	106893	0.999999		TcYC6_Chr3	106664	106893	1		TcYC6_Chr3	106893	107134	TcYC6_Chr3	106665	107729	++		TcYC6_Chr3	115379	116949	0.999986		TcYC6_Chr3	115379	116949	1
TcYC6_Chr3	114669	115149	0.999992		TcYC6_Chr3	114669	115149	1		TcYC6_Chr3	115149	115379	TcYC6_Chr3	114670	116948	++		TcYC6_Chr3	128416	129285	0.999987		TcYC6_Chr3	128416	129285	0.999999
TcYC6_Chr3	127942	128175	0.999997		TcYC6_Chr3	127942	128175	1		TcYC6_Chr3	128175	128416	TcYC6_Chr3	127943	129284	++		TcYC6_Chr3	141354	142366	0.999993		TcYC6_Chr3	141354	142366	0.999999
TcYC6_Chr3	140871	141113	0.999997		TcYC6_Chr3	140871	141113	1		TcYC6_Chr3	141113	141354	TcYC6_Chr3	140872	142365	++		TcYC6_Chr3	160862	162031	0.999995		TcYC6_Chr3	160862	162031	1
TcYC6_Chr3	346704	349282	1		TcYC6_Chr3	346704	349282	1		TcYC6_Chr3	160629	160862	TcYC6_Chr3	160165	162030	++		TcYC6_Chr3	359653	362245	0.999994		TcYC6_Chr3	359653	362245	0.999999
TcYC6_Chr3	359033	359416	1		TcYC6_Chr3	359033	359416	1		TcYC6_Chr3	359416	359653	TcYC6_Chr3	359034	362244	++		TcYC6_Chr3	364322	365636	0.999998		TcYC6_Chr3	364322	365636	1
TcYC6_Chr3	363696	364085	1		TcYC6_Chr3	363696	364085	1		TcYC6_Chr3	364085	364322	TcYC6_Chr3	363697	365635	++		TcYC6_Chr3	369009	371599	0.999999		TcYC6_Chr3	369009	371599	0.999999
TcYC6_Chr3	368383	368772	1		TcYC6_Chr3	368383	368772	1		TcYC6_Chr3	368772	369009	TcYC6_Chr3	368384	371598	++		TcYC6_Chr3	392385	394432	0.999999		TcYC6_Chr3	392385	394432	1
TcYC6_Chr3	418490	421006	1		TcYC6_Chr3	418490	421006	1		TcYC6_Chr3	392148	392385	TcYC6_Chr3	391855	394431	++		TcYC6_Chr3	436847	437889	1		TcYC6_Chr3	436847	437889	1
TcYC6_Chr3	436149	436609	0.999994		TcYC6_Chr3	436149	436609	1		TcYC6_Chr3	436609	436847	TcYC6_Chr3	436150	437888	++		TcYC6_Chr3	449783	451801	0.999994		TcYC6_Chr3	449783	451801	1
TcYC6_Chr3	449393	449542	0.999999		TcYC6_Chr3	449393	449542	1		TcYC6_Chr3	449542	449783	TcYC6_Chr3	449394	451800	++		TcYC6_Chr3	487440	489043	1		TcYC6_Chr3	487440	489043	0.999999
TcYC6_Chr3	486943	487226	1		TcYC6_Chr3	486943	487226	1		TcYC6_Chr3	487226	487440	TcYC6_Chr3	486944	489042	++		TcYC6_Chr3	503288	504922	1.00001		TcYC6_Chr3	503288	504922	1
TcYC6_Chr3	502765	503049	1		TcYC6_Chr3	502765	503049	1		TcYC6_Chr3	503049	503288	TcYC6_Chr3	502766	504921	++		TcYC6_Chr3	515687	516265	0.999998		TcYC6_Chr3	515687	516265	0.999999
TcYC6_Chr3	551248	553943	1		TcYC6_Chr3	551248	553943	1		TcYC6_Chr3	515450	515687	TcYC6_Chr3	515066	516264	++		TcYC6_Chr3	567951	568241	1		TcYC6_Chr3	567951	568241	1
TcYC6_Chr3	576690	577980	1		TcYC6_Chr3	576690	577980	1		TcYC6_Chr3	567712	567951	TcYC6_Chr3	567495	568240	++		TcYC6_Chr3	591957	594601	0.999996		TcYC6_Chr3	591957	594601	0.999999
TcYC6_Chr3	657298	658258	1.00001		TcYC6_Chr3	657298	658258	1		TcYC6_Chr3	591717	591957	TcYC6_Chr3	591321	594600	++		TcYC6_Chr3	676868	678350	1.00002		TcYC6_Chr3	676868	678350	1
TcYC6_Chr3	676347	676628	0.999995		TcYC6_Chr3	676347	676628	1		TcYC6_Chr3	676628	676868	TcYC6_Chr3	676348	678349	++		TcYC6_Chr3	715962	717006	1		TcYC6_Chr3	715962	717006	1
TcYC6_Chr3	715093	715722	1		TcYC6_Chr3	715093	715722	1		TcYC6_Chr3	715722	715962	TcYC6_Chr3	715094	717005	++		TcYC6_Chr3	720333	721685	0.999982		TcYC6_Chr3	720333	721685	1
TcYC6_Chr3	742294	745509	0.999988		TcYC6_Chr3	742294	745509	1		TcYC6_Chr3	720092	720333	TcYC6_Chr3	719555	721684	++		TcYC6_Chr3	754343	755968	1.00001		TcYC6_Chr3	754343	755968	1
TcYC6_Chr3	753825	754106	0.999995		TcYC6_Chr3	753825	754106	1		TcYC6_Chr3	754106	754343	TcYC6_Chr3	753826	755967	++		TcYC6_Chr3	763101	764409	1		TcYC6_Chr3	763101	764409	1
TcYC6_Chr3	820995	823520	0.99999		TcYC6_Chr3	820995	823520	0.999997		TcYC6_Chr3	762862	763101	TcYC6_Chr3	762641	764408	++		TcYC6_Chr3	837860	839441	0.999995		TcYC6_Chr3	837860	839441	0.999999
TcYC6_Chr3	837270	837619	0.999999		TcYC6_Chr3	837270	837619	1		TcYC6_Chr3	837619	837860	TcYC6_Chr3	837271	839440	++		TcYC6_Chr3	845971	847777	0.999991		TcYC6_Chr3	845971	847777	0.999999
TcYC6_Chr3	845486	845730	1		TcYC6_Chr3	845486	845730	1		TcYC6_Chr3	845730	845971	TcYC6_Chr3	845487	847776	++		TcYC6_Chr3	853627	856185	0.999998		TcYC6_Chr3	853627	856185	0.999999
TcYC6_Chr3	853097	853387	1		TcYC6_Chr3	853097	853387	1		TcYC6_Chr3	853387	853627	TcYC6_Chr3	853098	856184	++		TcYC6_Chr3	861737	863369	0.999997		TcYC6_Chr3	861737	863369	0.999996
TcYC6_Chr3	914675	915959	0.999991		TcYC6_Chr3	914675	915959	0.999999		TcYC6_Chr3	861495	861737	TcYC6_Chr3	861265	863368	++		TcYC6_Chr3	930306	931929	0.999984		TcYC6_Chr3	930306	931929	1
TcYC6_Chr3	929669	930066	1		TcYC6_Chr3	929669	930066	1		TcYC6_Chr3	930066	930306	TcYC6_Chr3	929670	931928	++		TcYC6_Chr3	937832	939141	0.999994		TcYC6_Chr3	937832	939141	1
TcYC6_Chr3	947819	949470	1.00001		TcYC6_Chr3	947819	949470	1		TcYC6_Chr3	937595	937832	TcYC6_Chr3	937308	939140	++		TcYC6_Chr3	974248	975731	0.999995		TcYC6_Chr3	974248	975731	0.999998
TcYC6_Chr3	1023633	1026146	0.999994		TcYC6_Chr3	1023633	1026146	1		TcYC6_Chr3	974009	974248	TcYC6_Chr3	973728	975730	++		TcYC6_Chr3	1044500	1046544	0.999994		TcYC6_Chr3	1044500	1046544	1
TcYC6_Chr3	1043988	1044264	1		TcYC6_Chr3	1043988	1044264	1		TcYC6_Chr3	1044264	1044500	TcYC6_Chr3	1043989	1046543	++		TcYC6_Chr3	1058355	1059636	0.999985		TcYC6_Chr3	1058355	1059636	1
TcYC6_Chr3	1057842	1058119	0.999998		TcYC6_Chr3	1057842	1058119	1		TcYC6_Chr3	1058119	1058355	TcYC6_Chr3	1057843	1059635	++		TcYC6_Chr3	1065865	1067159	1		TcYC6_Chr3	1065865	1067159	1
TcYC6_Chr3	1065352	1065629	0.999998		TcYC6_Chr3	1065352	1065629	1		TcYC6_Chr3	1065629	1065865	TcYC6_Chr3	1065353	1067158	++		TcYC6_Chr3	1073370	1074664	1		TcYC6_Chr3	1073370	1074664	1
TcYC6_Chr3	1072857	1073134	0.999998		TcYC6_Chr3	1072857	1073134	1		TcYC6_Chr3	1073134	1073370	TcYC6_Chr3	1072858	1074663	++		TcYC6_Chr3	1080872	1082179	0.999995		TcYC6_Chr3	1080872	1082179	1
TcYC6_Chr3	1080358	1080636	0.999998		TcYC6_Chr3	1080358	1080636	1		TcYC6_Chr3	1080636	1080872	TcYC6_Chr3	1080359	1082178	++		TcYC6_Chr3	1088335	1089630	1		TcYC6_Chr3	1088335	1089630	1
TcYC6_Chr3	1087821	1088099	1		TcYC6_Chr3	1087821	1088099	1		TcYC6_Chr3	1088099	1088335	TcYC6_Chr3	1087822	1089629	++		TcYC6_Chr3	1095795	1097101	1		TcYC6_Chr3	1095795	1097101	1
TcYC6_Chr3	1095281	1095559	0.999996		TcYC6_Chr3	1095281	1095559	1		TcYC6_Chr3	1095559	1095795	TcYC6_Chr3	1095282	1097100	++		TcYC6_Chr3	1103261	1105652	1		TcYC6_Chr3	1103261	1105652	1
TcYC6_Chr3	1102747	1103024	0.999999		TcYC6_Chr3	1102747	1103024	1		TcYC6_Chr3	1103024	1103261	TcYC6_Chr3	1102748	1105651	++		TcYC6_Chr3	1110817	1112129	1		TcYC6_Chr3	1110817	1112129	1
TcYC6_Chr3	1110295	1110574	1		TcYC6_Chr3	1110295	1110574	1		TcYC6_Chr3	1110574	1110817	TcYC6_Chr3	1110296	1112128	++		TcYC6_Chr3	1118306	1119613	0.999999		TcYC6_Chr3	1118306	1119613	1
TcYC6_Chr3	1117791	1118070	0.999999		TcYC6_Chr3	1117791	1118070	1		TcYC6_Chr3	1118070	1118306	TcYC6_Chr3	1117792	1119612	++		TcYC6_Chr3	1125770	1127076	1		TcYC6_Chr3	1125770	1127076	1
TcYC6_Chr3	1125256	1125534	0.999995		TcYC6_Chr3	1125256	1125534	1		TcYC6_Chr3	1125534	1125770	TcYC6_Chr3	1125257	1127075	++		TcYC6_Chr3	1133231	1134535	1.00001		TcYC6_Chr3	1133231	1134535	1
TcYC6_Chr3	1132717	1132995	0.999997		TcYC6_Chr3	1132717	1132995	1		TcYC6_Chr3	1132995	1133231	TcYC6_Chr3	1132718	1134534	++		TcYC6_Chr3	1440979	1444226	1		TcYC6_Chr3	1440979	1444226	1
TcYC6_Chr3	1440571	1440737	1		TcYC6_Chr3	1440571	1440737	1		TcYC6_Chr3	1440737	1440979	TcYC6_Chr3	1440572	1444225	++		TcYC6_Chr3	1451052	1454399	1.00001		TcYC6_Chr3	1451052	1454399	1
TcYC6_Chr3	1514338	1515179	1		TcYC6_Chr3	1514338	1515179	1		TcYC6_Chr3	1450813	1451052	TcYC6_Chr3	1450646	1454398	++		TcYC6_Chr30	475144	477198	1.00002		TcYC6_Chr30	475144	477198	1.00001
TcYC6_Chr30	474415	474906	1.00001		TcYC6_Chr30	474415	474906	1		TcYC6_Chr30	474906	475144	TcYC6_Chr30	474416	477197	++		TcYC6_Chr30	490497	493165	1		TcYC6_Chr30	490497	493165	0.999999
TcYC6_Chr30	490024	490262	1		TcYC6_Chr30	490024	490262	1		TcYC6_Chr30	490262	490497	TcYC6_Chr30	490025	493164	++		TcYC6_Chr30	526098	528240	1.00001		TcYC6_Chr30	526098	528240	1.00001
TcYC6_Chr30	525636	525859	0.999999		TcYC6_Chr30	525636	525859	1		TcYC6_Chr30	525859	526098	TcYC6_Chr30	525637	528239	++		TcYC6_Chr30	535892	537393	0.999996		TcYC6_Chr30	535892	537393	0.999999
TcYC6_Chr30	535154	535655	0.999998		TcYC6_Chr30	535154	535655	0.999999		TcYC6_Chr30	535655	535892	TcYC6_Chr30	535155	537392	++		TcYC6_Chr30	543935	546131	1		TcYC6_Chr30	543935	546131	1
TcYC6_Chr30	560271	562078	0.999999		TcYC6_Chr30	560271	562078	0.999997		TcYC6_Chr30	543696	543935	TcYC6_Chr30	543455	546130	++		TcYC6_Chr30	583303	585090	1		TcYC6_Chr30	583303	585090	1
TcYC6_Chr30	582845	583062	1		TcYC6_Chr30	582845	583062	1		TcYC6_Chr30	583062	583303	TcYC6_Chr30	582846	585089	++		TcYC6_Chr30	590519	592533	0.999999		TcYC6_Chr30	590519	592533	0.999999
TcYC6_Chr31	573017	573370	1.00001		TcYC6_Chr31	573017	573370	1		TcYC6_Chr31	573370	573605	TcYC6_Chr31	573018	575431	++		TcYC6_Chr31	599956	602719	0.999997		TcYC6_Chr31	599956	602719	1
TcYC6_Chr32	531665	531837	1		TcYC6_Chr32	531665	531837	1		TcYC6_Chr32	531837	532078	TcYC6_Chr32	531666	533471	++		TcYC6_Chr32	541647	543369	0.999993		TcYC6_Chr32	541647	543369	1
TcYC6_Chr32	541201	541404	0.999999		TcYC6_Chr32	541201	541404	1		TcYC6_Chr32	541404	541647	TcYC6_Chr32	541202	543368	++		TcYC6_Chr33	23817	25767	1		TcYC6_Chr33	23817	25767	1
TcYC6_Chr33	23399	23674	1		TcYC6_Chr33	23399	23674	1		TcYC6_Chr33	23674	23817	TcYC6_Chr33	23400	25766	++		TcYC6_Chr33	31653	34033	1		TcYC6_Chr33	31653	34033	1
TcYC6_Chr33	31233	31509	1		TcYC6_Chr33	31233	31509	1		TcYC6_Chr33	31509	31653	TcYC6_Chr33	31234	34032	++		TcYC6_Chr33	39919	41568	1		TcYC6_Chr33	39919	41568	1
TcYC6_Chr33	39499	39775	1		TcYC6_Chr33	39499	39775	1		TcYC6_Chr33	39775	39919	TcYC6_Chr33	39500	41567	++		TcYC6_Chr33	49186	50381	0.999997		TcYC6_Chr33	49186	50381	0.999999
TcYC6_Chr33	48691	49037	1		TcYC6_Chr33	48691	49037	1		TcYC6_Chr33	49037	49186	TcYC6_Chr33	48692	50380	++		TcYC6_Chr33	59078	59650	1.00001		TcYC6_Chr33	59078	59650	1
TcYC6_Chr33	58663	58936	0.999999		TcYC6_Chr33	58663	58936	1		TcYC6_Chr33	58936	59078	TcYC6_Chr33	58664	59649	++		TcYC6_Chr33	68487	68977	0.999999		TcYC6_Chr33	68487	68977	1
TcYC6_Chr33	67979	68252	0.999999		TcYC6_Chr33	67979	68252	1		TcYC6_Chr33	68252	68487	TcYC6_Chr33	67980	68976	++		TcYC6_Chr33	78168	79273	1.00001		TcYC6_Chr33	78168	79273	1
TcYC6_Chr33	77677	78026	1		TcYC6_Chr33	77677	78026	1		TcYC6_Chr33	78026	78168	TcYC6_Chr33	77678	79272	++		TcYC6_Chr33	88036	89177	0.999998		TcYC6_Chr33	88036	89177	0.999999
TcYC6_Chr33	262377	263415	1		TcYC6_Chr33	262377	263415	1		TcYC6_Chr33	87895	88036	TcYC6_Chr33	87617	89176	++		TcYC6_Chr33	293695	294816	1		TcYC6_Chr33	293695	294816	1
TcYC6_Chr33	293279	293547	1		TcYC6_Chr33	293279	293547	1		TcYC6_Chr33	293547	293695	TcYC6_Chr33	293280	294815	++		TcYC6_Chr33	554583	556121	1.00001		TcYC6_Chr33	554583	556121	1
TcYC6_Chr33	554189	554344	0.999999		TcYC6_Chr33	554189	554344	1		TcYC6_Chr33	554344	554583	TcYC6_Chr33	554190	556120	++		TcYC6_Chr34	537177	538608	0.999992		TcYC6_Chr34	537177	538608	0.999998
TcYC6_Chr36	61631	61844	0.999999		TcYC6_Chr36	61631	61844	1		TcYC6_Chr36	61844	62082	TcYC6_Chr36	61632	64815	++		TcYC6_Chr36	121322	123330	0.999999		TcYC6_Chr36	121322	123330	0.999998
TcYC6_Chr36	120879	121081	1		TcYC6_Chr36	120879	121081	1		TcYC6_Chr36	121081	121322	TcYC6_Chr36	120880	123329	++		TcYC6_Chr36	129710	131491	1.00001		TcYC6_Chr36	129710	131491	1.00001
TcYC6_Chr36	128860	129469	0.999993		TcYC6_Chr36	128860	129469	1		TcYC6_Chr36	129469	129710	TcYC6_Chr36	128861	131490	++		TcYC6_Chr36	139779	141194	0.999995		TcYC6_Chr36	139779	141194	0.999999
TcYC6_Chr36	139074	139542	1.00001		TcYC6_Chr36	139074	139542	1		TcYC6_Chr36	139542	139779	TcYC6_Chr36	139075	141193	++		TcYC6_Chr36	152335	153965	1		TcYC6_Chr36	152335	153965	1
TcYC6_Chr36	151808	152097	0.999999		TcYC6_Chr36	151808	152097	1		TcYC6_Chr36	152097	152335	TcYC6_Chr36	151809	153964	++		TcYC6_Chr36	159878	160822	0.999998		TcYC6_Chr36	159878	160822	0.999999
TcYC6_Chr36	159173	159641	1.00001		TcYC6_Chr36	159173	159641	1		TcYC6_Chr36	159641	159878	TcYC6_Chr36	159174	160821	++		TcYC6_Chr36	167886	169662	1.00001		TcYC6_Chr36	167886	169662	1
TcYC6_Chr36	167428	167645	1		TcYC6_Chr36	167428	167645	1		TcYC6_Chr36	167645	167886	TcYC6_Chr36	167429	169661	++		TcYC6_Chr36	216770	218895	1		TcYC6_Chr36	216770	218895	1
TcYC6_Chr36	216322	216533	1		TcYC6_Chr36	216322	216533	1		TcYC6_Chr36	216533	216770	TcYC6_Chr36	216323	218894	++		TcYC6_Chr36	230289	231613	1		TcYC6_Chr36	230289	231613	1
TcYC6_Chr36	229828	230051	0.999999		TcYC6_Chr36	229828	230051	1		TcYC6_Chr36	230051	230289	TcYC6_Chr36	229829	231612	++		TcYC6_Chr36	238560	240348	1		TcYC6_Chr36	238560	240348	1
TcYC6_Chr36	238096	238319	0.999999		TcYC6_Chr36	238096	238319	1		TcYC6_Chr36	238319	238560	TcYC6_Chr36	238097	240347	++		TcYC6_Chr36	266490	268280	1		TcYC6_Chr36	266490	268280	1
TcYC6_Chr36	265962	266250	0.999997		TcYC6_Chr36	265962	266250	0.999999		TcYC6_Chr36	266250	266490	TcYC6_Chr36	265963	268279	++		TcYC6_Chr36	279305	281861	0.999993		TcYC6_Chr36	279305	281861	1
TcYC6_Chr36	278839	279067	1		TcYC6_Chr36	278839	279067	1		TcYC6_Chr36	279067	279305	TcYC6_Chr36	278840	281860	++		TcYC6_Chr36	287070	288030	1		TcYC6_Chr36	287070	288030	1
TcYC6_Chr36	286549	286832	1		TcYC6_Chr36	286549	286832	1		TcYC6_Chr36	286832	287070	TcYC6_Chr36	286550	288029	++		TcYC6_Chr36	295390	297201	1		TcYC6_Chr36	295390	297201	1
TcYC6_Chr36	294926	295150	1		TcYC6_Chr36	294926	295150	1		TcYC6_Chr36	295150	295390	TcYC6_Chr36	294927	297200	++		TcYC6_Chr36	308079	310205	1		TcYC6_Chr36	308079	310205	1
TcYC6_Chr36	307627	307841	1		TcYC6_Chr36	307627	307841	1		TcYC6_Chr36	307841	308079	TcYC6_Chr36	307628	310204	++		TcYC6_Chr36	321718	323049	0.999994		TcYC6_Chr36	321718	323049	0.999999
TcYC6_Chr36	321248	321477	0.999999		TcYC6_Chr36	321248	321477	1		TcYC6_Chr36	321477	321718	TcYC6_Chr36	321249	323048	++		TcYC6_Chr36	333810	334753	0.999992		TcYC6_Chr36	333810	334753	1
TcYC6_Chr36	333285	333573	0.999998		TcYC6_Chr36	333285	333573	1		TcYC6_Chr36	333573	333810	TcYC6_Chr36	333286	334752	++		TcYC6_Chr36	342056	343864	1		TcYC6_Chr36	342056	343864	1
TcYC6_Chr36	341595	341815	1		TcYC6_Chr36	341595	341815	1		TcYC6_Chr36	341815	342056	TcYC6_Chr36	341596	343863	++		TcYC6_Chr36	346566	347716	1		TcYC6_Chr36	346566	347716	1
TcYC6_Chr36	345646	346328	1.00001		TcYC6_Chr36	345646	346328	1		TcYC6_Chr36	346328	346566	TcYC6_Chr36	345647	347715	++		TcYC6_Chr36	502686	505228	1		TcYC6_Chr36	502686	505228	1
TcYC6_Chr36	502064	502447	1		TcYC6_Chr36	502064	502447	1		TcYC6_Chr36	502447	502686	TcYC6_Chr36	502065	505227	++		TcYC6_Chr36	539573	542125	0.999999		TcYC6_Chr36	539573	542125	0.999999
TcYC6_Chr36	538955	539335	1		TcYC6_Chr36	538955	539335	1		TcYC6_Chr36	539335	539573	TcYC6_Chr36	538956	542124	++		TcYC6_Chr37	10119	10484	1		TcYC6_Chr37	10119	10484	1
TcYC6_Chr37	9507	9878	0.999999		TcYC6_Chr37	9507	9878	1		TcYC6_Chr37	9878	10119	TcYC6_Chr37	9508	10483	++		TcYC6_Chr37	17405	18862	1		TcYC6_Chr37	17405	18862	1
TcYC6_Chr37	38743	41820	1		TcYC6_Chr37	38743	41820	1		TcYC6_Chr37	17166	17405	TcYC6_Chr37	16960	18861	++		TcYC6_Chr39	26690	27338	1		TcYC6_Chr39	26690	27338	1
TcYC6_Chr39	26194	26451	1		TcYC6_Chr39	26194	26451	1		TcYC6_Chr39	26451	26690	TcYC6_Chr39	26195	27337	++		TcYC6_Chr39	33779	35233	1		TcYC6_Chr39	33779	35233	1
TcYC6_Chr4	762486	762762	1		TcYC6_Chr4	762486	762762	1		TcYC6_Chr4	762762	762997	TcYC6_Chr4	762487	763880	++		TcYC6_Chr4	1571628	1573496	1		TcYC6_Chr4	1571628	1573496	1
TcYC6_Chr40	193432	193620	0.999993		TcYC6_Chr40	193432	193620	0.999998		TcYC6_Chr40	193620	193852	TcYC6_Chr40	193433	195485	++		TcYC6_Chr40	233068	234509	1.00001		TcYC6_Chr40	233068	234509	1
TcYC6_Chr5	617833	618058	0.999997		TcYC6_Chr5	617833	618058	1		TcYC6_Chr5	618058	618296	TcYC6_Chr5	617834	618701	++		TcYC6_Chr5	626201	626536	1		TcYC6_Chr5	626201	626536	1
TcYC6_Chr5	625435	625964	1.00001		TcYC6_Chr5	625435	625964	1		TcYC6_Chr5	625964	626201	TcYC6_Chr5	625436	626535	++		TcYC6_Chr5	661995	663667	1		TcYC6_Chr5	661995	663667	1
TcYC6_Chr5	677485	678860	0.999999		TcYC6_Chr5	677485	678860	1		TcYC6_Chr5	661754	661995	TcYC6_Chr5	661205	663666	++		TcYC6_Chr5	726257	726886	1		TcYC6_Chr5	726257	726886	1
TcYC6_Chr5	938753	939398	1		TcYC6_Chr5	938753	939398	1		TcYC6_Chr5	726017	726257	TcYC6_Chr5	725732	726885	++		TcYC6_Chr5	956552	958215	0.999996		TcYC6_Chr5	956552	958215	0.999998
TcYC6_Chr5	956083	956311	1		TcYC6_Chr5	956083	956311	1		TcYC6_Chr5	956311	956552	TcYC6_Chr5	956084	958214	++		TcYC6_Chr5	967633	968247	1		TcYC6_Chr5	967633	968247	1
TcYC6_Chr5	996660	997870	0.999997		TcYC6_Chr5	996660	997870	1		TcYC6_Chr5	967395	967633	TcYC6_Chr5	966902	968246	++		TcYC6_Chr5	1046107	1048637	1		TcYC6_Chr5	1046107	1048637	1
TcYC6_Chr5	1045662	1045869	1		TcYC6_Chr5	1045662	1045869	1		TcYC6_Chr5	1045869	1046107	TcYC6_Chr5	1045663	1048636	++		TcYC6_Chr5	1050546	1051175	1		TcYC6_Chr5	1050546	1051175	1
TcYC6_Chr5	1049829	1050310	0.999999		TcYC6_Chr5	1049829	1050310	1		TcYC6_Chr5	1050310	1050546	TcYC6_Chr5	1049830	1051174	++		TcYC6_Chr5	1070179	1071263	0.999999		TcYC6_Chr5	1070179	1071263	1
TcYC6_Chr5	1082165	1085637	0.999999		TcYC6_Chr5	1082165	1085637	1		TcYC6_Chr5	1069939	1070179	TcYC6_Chr5	1069685	1071262	++		TcYC6_Chr5	1102576	1103365	1		TcYC6_Chr5	1102576	1103365	1
TcYC6_Chr5	1102082	1102336	1		TcYC6_Chr5	1102082	1102336	1		TcYC6_Chr5	1102336	1102576	TcYC6_Chr5	1102083	1103364	++		TcYC6_Chr5	1106856	1112778	1.00001		TcYC6_Chr5	1106856	1112778	1
TcYC6_Chr5	1210712	1212222	1.00001		TcYC6_Chr5	1210712	1212222	1		TcYC6_Chr5	1106617	1106856	TcYC6_Chr5	1106161	1112777	++		TcYC6_Chr5	1393752	1397030	1.00002		TcYC6_Chr5	1393752	1397030	1
TcYC6_Chr5	1393318	1393518	1		TcYC6_Chr5	1393318	1393518	1		TcYC6_Chr5	1393518	1393752	TcYC6_Chr5	1393319	1397029	++		TcYC6_Chr5	1462804	1465342	0.999997		TcYC6_Chr5	1462804	1465342	1
TcYC6_Chr6	461564	461871	0.999998		TcYC6_Chr6	461564	461871	1		TcYC6_Chr6	461871	462108	TcYC6_Chr6	461565	462781	++		TcYC6_Chr6	491029	492291	1		TcYC6_Chr6	491029	492291	1
TcYC6_Chr6	490494	490790	1.00001		TcYC6_Chr6	490494	490790	1		TcYC6_Chr6	490790	491029	TcYC6_Chr6	490495	492290	++		TcYC6_Chr6	564277	565349	0.999993		TcYC6_Chr6	564277	565349	1
TcYC6_Chr6	563807	564039	0.999997		TcYC6_Chr6	563807	564039	1		TcYC6_Chr6	564039	564277	TcYC6_Chr6	563808	565348	++		TcYC6_Chr6	579322	580755	0.999998		TcYC6_Chr6	579322	580755	1
TcYC6_Chr6	578790	579084	1.00001		TcYC6_Chr6	578790	579084	1		TcYC6_Chr6	579084	579322	TcYC6_Chr6	578791	580754	++		TcYC6_Chr6	622519	622948	1		TcYC6_Chr6	622519	622948	1
TcYC6_Chr6	621933	622284	1		TcYC6_Chr6	621933	622284	1		TcYC6_Chr6	622284	622519	TcYC6_Chr6	621934	622947	++		TcYC6_Chr6	634488	634917	1		TcYC6_Chr6	634488	634917	1
TcYC6_Chr6	633902	634253	0.999999		TcYC6_Chr6	633902	634253	1		TcYC6_Chr6	634253	634488	TcYC6_Chr6	633903	634916	++		TcYC6_Chr6	649333	650457	1		TcYC6_Chr6	649333	650457	1
TcYC6_Chr6	648799	649092	1		TcYC6_Chr6	648799	649092	1		TcYC6_Chr6	649092	649333	TcYC6_Chr6	648800	650456	++		TcYC6_Chr6	667921	670784	1		TcYC6_Chr6	667921	670784	1
TcYC6_Chr6	667380	667683	0.999996		TcYC6_Chr6	667380	667683	1		TcYC6_Chr6	667683	667921	TcYC6_Chr6	667381	670783	++		TcYC6_Chr6	1071917	1073170	1.00001		TcYC6_Chr6	1071917	1073170	1.00001
TcYC6_Chr6	1071424	1071678	0.999998		TcYC6_Chr6	1071424	1071678	0.999999		TcYC6_Chr6	1071678	1071917	TcYC6_Chr6	1071425	1073169	++		TcYC6_Chr6	1080093	1081350	0.999977		TcYC6_Chr6	1080093	1081350	0.999991
TcYC6_Chr6	1079600	1079855	1		TcYC6_Chr6	1079600	1079855	1		TcYC6_Chr6	1079855	1080093	TcYC6_Chr6	1079601	1081349	++		TcYC6_Chr6	1088548	1089792	1.00001		TcYC6_Chr6	1088548	1089792	1.00001
TcYC6_Chr6	1088058	1088308	1		TcYC6_Chr6	1088058	1088308	1		TcYC6_Chr6	1088308	1088548	TcYC6_Chr6	1088059	1089791	++		TcYC6_Chr6	1097007	1098251	1.00002		TcYC6_Chr6	1097007	1098251	1
TcYC6_Chr6	1096532	1096768	1		TcYC6_Chr6	1096532	1096768	1		TcYC6_Chr6	1096768	1097007	TcYC6_Chr6	1096533	1098250	++		TcYC6_Chr6	1105261	1106509	1.00001		TcYC6_Chr6	1105261	1106509	1
TcYC6_Chr6	1265663	1266424	1		TcYC6_Chr6	1265663	1266424	1		TcYC6_Chr6	1105022	1105261	TcYC6_Chr6	1104794	1106508	++		TcYC6_Chr6	1293517	1294006	1		TcYC6_Chr6	1293517	1294006	1
TcYC6_Chr6	1292949	1293280	0.999998		TcYC6_Chr6	1292949	1293280	1		TcYC6_Chr6	1293280	1293517	TcYC6_Chr6	1292950	1294005	++		TcYC6_Chr6	1317443	1318669	1.00001		TcYC6_Chr6	1317443	1318669	1
TcYC6_Chr6	1316979	1317204	0.999996		TcYC6_Chr6	1316979	1317204	1		TcYC6_Chr6	1317204	1317443	TcYC6_Chr6	1316980	1318668	++		TcYC6_Chr6	1332035	1332480	1		TcYC6_Chr6	1332035	1332480	1
TcYC6_Chr7	52733	56991	1.00001		TcYC6_Chr7	52733	56991	1		TcYC6_Chr6	1331793	1332035	TcYC6_Chr6	1331472	1332479	++		TcYC6_Chr8	324416	325055	1		TcYC6_Chr8	324416	325055	0.999997
TcYC6_Contig108	6737	6997	1.00001		TcYC6_Contig108	6737	6997	1		TcYC6_Contig108	6997	7234	TcYC6_Contig108	6738	33890	++		TcYC6_Contig110	5911	7507	1		TcYC6_Contig110	5911	7507	1
TcYC6_Contig110	5471	5671	1		TcYC6_Contig110	5471	5671	1		TcYC6_Contig110	5671	5911	TcYC6_Contig110	5472	7506	++		TcYC6_Contig110	52065	53672	1.00001		TcYC6_Contig110	52065	53672	1
TcYC6_Contig110	51613	51825	1		TcYC6_Contig110	51613	51825	1		TcYC6_Contig110	51825	52065	TcYC6_Contig110	51614	53671	++		TcYC6_Contig111	10913	13477	0.999999		TcYC6_Contig111	10913	13477	0.999999
TcYC6_Contig111	10292	10673	1		TcYC6_Contig111	10292	10673	1		TcYC6_Contig111	10673	10913	TcYC6_Contig111	10293	13476	++		TcYC6_Contig113	12530	15823	0.999998		TcYC6_Contig113	12530	15823	1
TcYC6_Contig113	12091	12288	0.999998		TcYC6_Contig113	12091	12288	1		TcYC6_Contig113	12288	12530	TcYC6_Contig113	12092	15822	++		TcYC6_Contig115	7470	9004	1		TcYC6_Contig115	7470	9004	1
TcYC6_Contig115	7084	7232	1		TcYC6_Contig115	7084	7232	1		TcYC6_Contig115	7232	7470	TcYC6_Contig115	7085	9003	++		TcYC6_Contig118	1686	3229	1.00001		TcYC6_Contig118	1686	3229	1
TcYC6_Contig118	1092	1448	1		TcYC6_Contig118	1092	1448	1		TcYC6_Contig118	1448	1686	TcYC6_Contig118	1093	3228	++		TcYC6_Contig118	6606	8143	0.999987		TcYC6_Contig118	6606	8143	0.999998
TcYC6_Contig118	6013	6368	1		TcYC6_Contig118	6013	6368	1		TcYC6_Contig118	6368	6606	TcYC6_Contig118	6014	8142	++		TcYC6_Contig123	1544	4660	0.999999		TcYC6_Contig123	1544	4660	0.999999
TcYC6_Contig123	1162	1306	1		TcYC6_Contig123	1162	1306	1		TcYC6_Contig123	1306	1544	TcYC6_Contig123	1163	4659	++		TcYC6_Contig123	34081	35520	1		TcYC6_Contig123	34081	35520	1
TcYC6_Contig123	33680	33851	1		TcYC6_Contig123	33680	33851	1		TcYC6_Contig123	33851	34081	TcYC6_Contig123	33681	35519	++		TcYC6_Contig125	15040	16120	1		TcYC6_Contig125	15040	16120	0.999998
TcYC6_Contig125	14532	14802	1		TcYC6_Contig125	14532	14802	1		TcYC6_Contig125	14802	15040	TcYC6_Contig125	14533	16119	++		TcYC6_Contig125	22627	24114	1		TcYC6_Contig125	22627	24114	1
TcYC6_Contig135	9717	9888	1		TcYC6_Contig135	9717	9888	1		TcYC6_Contig135	9888	10117	TcYC6_Contig135	9718	11587	++		TcYC6_Contig135	14375	17547	1.00001		TcYC6_Contig135	14375	17547	1
TcYC6_Contig135	13987	14135	1		TcYC6_Contig135	13987	14135	1		TcYC6_Contig135	14135	14375	TcYC6_Contig135	13988	17546	++		TcYC6_Contig135	67893	69350	0.999997		TcYC6_Contig135	67893	69350	1
TcYC6_Contig142	3749	4132	1		TcYC6_Contig142	3749	4132	1		TcYC6_Contig142	4132	4372	TcYC6_Contig142	3750	7407	++		TcYC6_Contig142	28319	30859	0.999998		TcYC6_Contig142	28319	30859	1
TcYC6_Contig142	27694	28079	0.999999		TcYC6_Contig142	27694	28079	1		TcYC6_Contig142	28079	28319	TcYC6_Contig142	27695	30858	++		TcYC6_Contig144	32908	36062	1		TcYC6_Contig144	32908	36062	1
TcYC6_Contig150	1163	1307	1		TcYC6_Contig150	1163	1307	1		TcYC6_Contig150	1307	1545	TcYC6_Contig150	1164	4651	++		TcYC6_Contig150	33771	35235	1		TcYC6_Contig150	33771	35235	1
TcYC6_Contig154	23720	23878	0.999999		TcYC6_Contig154	23720	23878	1		TcYC6_Contig154	23878	24118	TcYC6_Contig154	23721	25688	++		TcYC6_Contig156	26603	28184	0.999999		TcYC6_Contig156	26603	28184	1
TcYC6_Contig156	26164	26365	1		TcYC6_Contig156	26164	26365	1		TcYC6_Contig156	26365	26603	TcYC6_Contig156	26165	28183	++		TcYC6_Contig156	31552	33085	0.999994		TcYC6_Contig156	31552	33085	1
TcYC6_Contig157	22025	22364	1.00001		TcYC6_Contig157	22025	22364	1		TcYC6_Contig157	22364	22595	TcYC6_Contig157	22026	25741	++		TcYC6_Contig157	37834	38973	1		TcYC6_Contig157	37834	38973	1
TcYC6_Contig157	37372	37602	1		TcYC6_Contig157	37372	37602	1		TcYC6_Contig157	37602	37834	TcYC6_Contig157	37373	38972	++		TcYC6_Contig159	52532	54563	1		TcYC6_Contig159	52532	54563	1
TcYC6_Contig159	52037	52294	1		TcYC6_Contig159	52037	52294	1		TcYC6_Contig159	52294	52532	TcYC6_Contig159	52038	54562	++		TcYC6_Contig159	64091	65544	0.999999		TcYC6_Contig159	64091	65544	1
TcYC6_Contig171	12498	12730	0.999995		TcYC6_Contig171	12498	12730	1		TcYC6_Contig171	12730	12964	TcYC6_Contig171	12499	14471	++		TcYC6_Contig171	25594	28726	1.00001		TcYC6_Contig171	25594	28726	1
TcYC6_Contig171	25014	25355	1.00001		TcYC6_Contig171	25014	25355	1		TcYC6_Contig171	25355	25594	TcYC6_Contig171	25015	28725	++		TcYC6_Contig171	40819	41960	0.999998		TcYC6_Contig171	40819	41960	1
TcYC6_Contig171	40357	40587	1		TcYC6_Contig171	40357	40587	1		TcYC6_Contig171	40587	40819	TcYC6_Contig171	40358	41959	++		TcYC6_Contig172	1099	4370	0.999999		TcYC6_Contig172	1099	4370	1
TcYC6_Contig172	583	865	1		TcYC6_Contig172	583	865	1		TcYC6_Contig172	865	1099	TcYC6_Contig172	584	4369	++		TcYC6_Contig172	11615	14894	1		TcYC6_Contig172	11615	14894	1
TcYC6_Contig172	11101	11380	0.999999		TcYC6_Contig172	11101	11380	1		TcYC6_Contig172	11380	11615	TcYC6_Contig172	11102	14893	++		TcYC6_Contig172	22143	25412	0.999997		TcYC6_Contig172	22143	25412	1
TcYC6_Contig172	21631	21905	0.999998		TcYC6_Contig172	21631	21905	1		TcYC6_Contig172	21905	22143	TcYC6_Contig172	21632	25411	++		TcYC6_Contig172	35461	38770	1		TcYC6_Contig172	35461	38770	1
TcYC6_Contig172	35027	35223	1		TcYC6_Contig172	35027	35223	1		TcYC6_Contig172	35223	35461	TcYC6_Contig172	35028	38769	++		TcYC6_Contig172	46009	49297	1		TcYC6_Contig172	46009	49297	0.999999
TcYC6_Contig172	45495	45773	0.999998		TcYC6_Contig172	45495	45773	1		TcYC6_Contig172	45773	46009	TcYC6_Contig172	45496	49296	++		TcYC6_Contig183	2303	3835	0.999995		TcYC6_Contig183	2303	3835	1
TcYC6_Contig183	1726	2069	1		TcYC6_Contig183	1726	2069	1		TcYC6_Contig183	2069	2303	TcYC6_Contig183	1727	3834	++		TcYC6_Contig183	27347	30508	1		TcYC6_Contig183	27347	30508	1
TcYC6_Contig183	26938	27109	1		TcYC6_Contig183	26938	27109	1		TcYC6_Contig183	27109	27347	TcYC6_Contig183	26939	30507	++		TcYC6_Contig183	44534	46003	0.999997		TcYC6_Contig183	44534	46003	1
TcYC6_Contig187	23272	23487	1		TcYC6_Contig187	23272	23487	1		TcYC6_Contig187	23487	23727	TcYC6_Contig187	23273	25510	++		TcYC6_Contig189	60297	63629	1		TcYC6_Contig189	60297	63629	0.999999
TcYC6_Contig191	93212	95069	0.999998		TcYC6_Contig191	93212	95069	0.999999		TcYC6_Contig191	43389	43627	TcYC6_Contig191	42869	46907	++		TcYC6_Contig191	110300	112287	1		TcYC6_Contig191	110300	112287	1
TcYC6_Contig191	132600	133705	1		TcYC6_Contig191	132600	133705	1		TcYC6_Contig191	110060	110300	TcYC6_Contig191	109541	112286	++		TcYC6_Contig191	151019	153453	0.999988		TcYC6_Contig191	151019	153453	0.999997
TcYC6_Contig191	150548	150782	0.999999		TcYC6_Contig191	150548	150782	1		TcYC6_Contig191	150782	151019	TcYC6_Contig191	150549	153452	++		TcYC6_Contig191	155375	155882	1		TcYC6_Contig191	155375	155882	1
TcYC6_Contig191	154621	155138	0.999997		TcYC6_Contig191	154621	155138	0.999999		TcYC6_Contig191	155138	155375	TcYC6_Contig191	154622	155881	++		TcYC6_Contig191	173742	174745	0.999998		TcYC6_Contig191	173742	174745	1
TcYC6_Contig191	173307	173506	1		TcYC6_Contig191	173307	173506	1		TcYC6_Contig191	173506	173742	TcYC6_Contig191	173308	174744	++		TcYC6_Contig191	178302	178585	1		TcYC6_Contig191	178302	178585	1
TcYC6_Contig191	177530	178065	1		TcYC6_Contig191	177530	178065	1		TcYC6_Contig191	178065	178302	TcYC6_Contig191	177531	178584	++		TcYC6_Contig191	193655	194373	1		TcYC6_Contig191	193655	194373	1
TcYC6_Contig191	192905	193415	1.00001		TcYC6_Contig191	192905	193415	1		TcYC6_Contig191	193415	193655	TcYC6_Contig191	192906	194372	++		TcYC6_Contig191	209004	209720	0.999996		TcYC6_Contig191	209004	209720	1
TcYC6_Contig200	67404	67637	0.999999		TcYC6_Contig200	67404	67637	1		TcYC6_Contig200	67637	67870	TcYC6_Contig200	67405	69503	++		TcYC6_Contig200	76047	77252	1		TcYC6_Contig200	76047	77252	1
TcYC6_Contig215	7590	7727	1		TcYC6_Contig215	7590	7727	1		TcYC6_Contig215	7727	7966	TcYC6_Contig215	7591	9573	++		TcYC6_Contig215	21341	23392	1		TcYC6_Contig215	21341	23392	1
TcYC6_Contig215	20909	21104	1		TcYC6_Contig215	20909	21104	1		TcYC6_Contig215	21104	21341	TcYC6_Contig215	20910	23391	++		TcYC6_Contig215	37570	39648	0.999994		TcYC6_Contig215	37570	39648	1
TcYC6_Contig215	37118	37331	0.999993		TcYC6_Contig215	37118	37331	0.999999		TcYC6_Contig215	37331	37570	TcYC6_Contig215	37119	39647	++		TcYC6_Contig215	54111	55825	0.999997		TcYC6_Contig215	54111	55825	1
TcYC6_Contig215	53745	53876	1		TcYC6_Contig215	53745	53876	1		TcYC6_Contig215	53876	54111	TcYC6_Contig215	53746	55824	++		TcYC6_Contig216	2303	3834	1		TcYC6_Contig216	2303	3834	1
TcYC6_Contig216	1726	2069	1		TcYC6_Contig216	1726	2069	1		TcYC6_Contig216	2069	2303	TcYC6_Contig216	1727	3833	++		TcYC6_Contig216	27350	30506	1		TcYC6_Contig216	27350	30506	1
TcYC6_Contig216	26942	27112	1		TcYC6_Contig216	26942	27112	1		TcYC6_Contig216	27112	27350	TcYC6_Contig216	26943	30505	++		TcYC6_Contig216	45668	47141	1		TcYC6_Contig216	45668	47141	1
TcYC6_Contig222	4196	4475	0.999999		TcYC6_Contig222	4196	4475	1		TcYC6_Contig222	4475	4714	TcYC6_Contig222	4197	8004	++		TcYC6_Contig222	18100	21404	1		TcYC6_Contig222	18100	21404	1
TcYC6_Contig222	17666	17862	1		TcYC6_Contig222	17666	17862	1		TcYC6_Contig222	17862	18100	TcYC6_Contig222	17667	21403	++		TcYC6_Contig225	20689	22324	0.999998		TcYC6_Contig225	20689	22324	0.999999
TcYC6_Contig225	20245	20455	0.999999		TcYC6_Contig225	20245	20455	1		TcYC6_Contig225	20455	20689	TcYC6_Contig225	20246	22323	++		TcYC6_Contig225	63150	64979	1		TcYC6_Contig225	63150	64979	0.999997
TcYC6_Contig234	47591	48119	0.999994		TcYC6_Contig234	47591	48119	1		TcYC6_Contig234	48119	48359	TcYC6_Contig234	47592	49900	++		TcYC6_Contig234	62294	63110	1		TcYC6_Contig234	62294	63110	1
TcYC6_Contig234	61733	62051	1		TcYC6_Contig234	61733	62051	1		TcYC6_Contig234	62051	62294	TcYC6_Contig234	61734	63109	++		TcYC6_Contig234	80825	82048	1		TcYC6_Contig234	80825	82048	1
TcYC6_Contig234	80361	80586	0.999998		TcYC6_Contig234	80361	80586	1		TcYC6_Contig234	80586	80825	TcYC6_Contig234	80362	82047	++		TcYC6_Contig234	95436	95880	1		TcYC6_Contig234	95436	95880	1
TcYC6_Contig237	19513	19912	1		TcYC6_Contig237	19513	19912	1		TcYC6_Contig237	19912	20154	TcYC6_Contig237	19514	22690	++		TcYC6_Contig244	5911	7506	1		TcYC6_Contig244	5911	7506	1
TcYC6_Contig253	18845	19225	1		TcYC6_Contig253	18845	19225	1		TcYC6_Contig253	19225	19467	TcYC6_Contig253	18846	22003	++		TcYC6_Contig253	57928	58763	0.999999		TcYC6_Contig253	57928	58763	0.999999
TcYC6_Contig253	57125	57686	0.999999		TcYC6_Contig253	57125	57686	1		TcYC6_Contig253	57686	57928	TcYC6_Contig253	57126	58762	++		TcYC6_Contig253	61554	64557	0.999999		TcYC6_Contig253	61554	64557	0.999999
TcYC6_Contig260	40108	40374	1		TcYC6_Contig260	40108	40374	1		TcYC6_Contig260	40374	40611	TcYC6_Contig260	40109	41603	++		TcYC6_Contig260	50322	51648	0.999983		TcYC6_Contig260	50322	51648	0.99999
TcYC6_Contig260	49583	50084	0.999996		TcYC6_Contig260	49583	50084	1		TcYC6_Contig260	50084	50322	TcYC6_Contig260	49584	51647	++		TcYC6_Contig260	63858	64309	1		TcYC6_Contig260	63858	64309	1
TcYC6_Contig33	43118	43287	1		TcYC6_Contig33	43118	43287	1		TcYC6_Contig33	43287	43517	TcYC6_Contig33	43119	44989	++		TcYC6_Contig33	84765	86239	1		TcYC6_Contig33	84765	86239	0.999999
TcYC6_Contig45	25187	25463	1		TcYC6_Contig45	25187	25463	1		TcYC6_Contig45	25463	25703	TcYC6_Contig45	25188	26981	++		TcYC6_Contig45	32596	35203	0.999999		TcYC6_Contig45	32596	35203	1
TcYC6_Contig45	32113	32355	1		TcYC6_Contig45	32113	32355	1		TcYC6_Contig45	32355	32596	TcYC6_Contig45	32114	35202	++		TcYC6_Contig45	56591	57890	0.999995		TcYC6_Contig45	56591	57890	0.999999
TcYC6_Contig45	56135	56349	1		TcYC6_Contig45	56135	56349	1		TcYC6_Contig45	56349	56591	TcYC6_Contig45	56136	57889	++		TcYC6_Contig60	16339	19404	1		TcYC6_Contig60	16339	19404	1
TcYC6_Contig67	39790	40304	0.999999		TcYC6_Contig67	39790	40304	1		TcYC6_Contig67	40304	40544	TcYC6_Contig67	39791	42130	++		TcYC6_Contig67	45698	45947	1		TcYC6_Contig67	45698	45947	1
TcYC6_Contig67	55186	55413	1		TcYC6_Contig67	55186	55413	1		TcYC6_Contig67	45461	45698	TcYC6_Contig67	44092	45946	++		TcYC6_Contig67	76541	81249	0.999999		TcYC6_Contig67	76541	81249	0.999999
TcYC6_Contig74	14266	14564	0.999999		TcYC6_Contig74	14266	14564	1		TcYC6_Contig74	14564	14802	TcYC6_Contig74	14267	17378	++		TcYC6_Contig77	2303	3835	1		TcYC6_Contig77	2303	3835	1
TcYC6_Contig77	1726	2069	1		TcYC6_Contig77	1726	2069	1		TcYC6_Contig77	2069	2303	TcYC6_Contig77	1727	3834	++		TcYC6_Contig77	27318	30488	1		TcYC6_Contig77	27318	30488	1
TcYC6_Contig77	26907	27081	1		TcYC6_Contig77	26907	27081	1		TcYC6_Contig77	27081	27318	TcYC6_Contig77	26908	30487	++		TcYC6_Contig77	44598	46046	0.999998		TcYC6_Contig77	44598	46046	0.999999
TcYC6_Contig77	44202	44371	1		TcYC6_Contig77	44202	44371	1		TcYC6_Contig77	44371	44598	TcYC6_Contig77	44203	46045	++		TcYC6_Contig79	37596	39055	0.999999		TcYC6_Contig79	37596	39055	1
TcYC6_Contig80	98659	98876	1		TcYC6_Contig80	98659	98876	1		TcYC6_Contig80	98876	99117	TcYC6_Contig80	98660	100896	++		TcYC6_Contig80	110315	112097	1		TcYC6_Contig80	110315	112097	1
TcYC6_Contig80	109864	110074	1		TcYC6_Contig80	109864	110074	1		TcYC6_Contig80	110074	110315	TcYC6_Contig80	109865	112096	++		TcYC6_Contig80	127145	128133	0.999998		TcYC6_Contig80	127145	128133	1
