# Supplementary material for: Identification of Novel Interspersed DNA Repetitive Elements in the Trypanosoma cruzi Genome Associated with the 3′UTRs of Surface Multigenic Families
Source: Genes (Basel). 2020 Oct 21;11(10):1235. doi: 10.3390/genes11101235 (PMC7593948; doi:10.3390/genes11101235)
Supplement: Supplementary file 1 [file genes-11-01235-s001.zip › Supplementary File 2.xlsx]

## Sheet: Plan3
	Number of 241 nt repeats identified after Blast-n
TevansiSTIB805	0
TgrayiANR4	0
TrangeliSC58	0
TtheileriEdinburgh	0
TvivaxY486	0
TbruceiLister427.2018	0
TbruceiLister427	0
TbruceiTREU927	0
TbruceigambienseDAL972	0
TcongolenseIL3000.2019	0
TcongolenseIL3000	0
Tcruzi231	376
TcruziTCC	1161
TcruziBrazilA4	858
TcruziYC6	711
TcruziSylvioX10-1	642
TcruzimarinkelleiB7	511
Trypanosoma cruzi CL Brener Esmeraldo-like	344
Trypanosoma cruzi CL Brener Non-Esmeraldo-like	418
Trypanosoma cruzi Dm28c 2018	1117
Leishmania aethiopica L147	0
Leishmania amazonensis MHOM/BR/71973/M2269	0
Leishmania arabica strain LEM1108	0
Leishmania braziliensis MHOM/BR/75/M2903	0
Leishmania braziliensis MHOM/BR/75/M2904 2019	0
Leishmania braziliensis MHOM/BR/75/M2904	0
Leishmania donovani BPK282A1	0
Leishmania donovani CL-SL	0
Leishmania donovani strain BHU 1220	0
Leishmania donovani strain LV9	0
Leishmania enriettii strain LEM3045	0
Leishmania gerbilli strain LEM452	0
Leishmania infantum JPCM5	0
Leishmania major strain Friedlin	0
Leishmania major strain LV39c5	0
Leishmania major strain SD 75.1	0
Leishmania mexicana MHOM/GT/2001/U1103	0
Leishmania panamensis MHOM/COL/81/L13	0
Leishmania panamensis strain MHOM/PA/94/PSC-1	0
Leishmania sp. MAR LEM2494	0
Leishmania tarentolae Parrot-TarII	0
Leishmania tropica L590	0
Leishmania turanica strain LEM423	0
