# Supplementary material for: Identification of Novel Interspersed DNA Repetitive Elements in the Trypanosoma cruzi Genome Associated with the 3′UTRs of Surface Multigenic Families
Source: Genes (Basel). 2020 Oct 21;11(10):1235. doi: 10.3390/genes11101235 (PMC7593948; doi:10.3390/genes11101235)
Supplement: Supplementary file 1 [file genes-11-01235-s001.zip › Supplementary File 3.xlsx]

## Sheet: Dm28c
chr_blast_hit	start_blast_hit	end_blast_hit	chr_annot	start_annot	end_annot	region_annot	feature_annot	gene_id	size	description	chr_left_annot	start_left_annot	end_left_annot	region_left_annot	feature_left_annot	gene_id_left_annot	description	distance to repeat	chr_rigth_annot	start_rigth_annot	end_rigth_annot	region_rigth_annot	feature_rigth_annot	gene_id_rigth_annot	description	distance to repeat
PRFA01000001	635729	635964	PRFA01000001	635373	636445	--	non_coding	no_gene_id	235	NA	PRFA01000001	634614	635372	-	CDS	C4B63_1g1151	conserved hypothetical protein	357	PRFA01000001	636446	637459	-	CDS	C4B63_1g1148	unspecified product	482
PRFA01000001	1554070	1554302	PRFA01000001	1552341	1554520	--	non_coding	no_gene_id	232	NA	PRFA01000001	1551693	1552340	-	CDS	C4B63_1g758	conserved hypothetical protein	1730	PRFA01000001	1554521	1556866	-	CDS	C4B63_1g756	surface protease GP63	219
PRFA01000001	1409981	1410219	PRFA01000001	1407525	1410712	--	non_coding	no_gene_id	238	NA	PRFA01000001	1406385	1407524	-	CDS	C4B63_1g817	conserved hypothetical protein	2457	PRFA01000001	1410713	1412071	-	CDS	C4B63_1g813	unspecified product	494
PRFA01000001	1088375	1088611	PRFA01000001	1082994	1088875	--	non_coding	no_gene_id	236	NA	PRFA01000001	1082250	1082993	-	CDS	C4B63_1g939	conserved hypothetical protein	5382	PRFA01000001	1088876	1091557	-	CDS	C4B63_1g935	trans-sialidase, Group V	265
PRFA01000001	1070369	1070606	PRFA01000001	1064983	1071896	--	non_coding	no_gene_id	237	NA	PRFA01000001	1064239	1064982	-	CDS	C4B63_1g951	conserved hypothetical protein	5387	PRFA01000001	1071897	1072697	-	CDS	C4B63_1g946	unspecified product	1291
PRFA01000001	600138	600376	PRFA01000001	597409	600780	--	non_coding	no_gene_id	238	NA	PRFA01000001	596875	597408	-	CDS	C4B63_1g1173	L1Tc protein fragment	2730	PRFA01000001	600781	601857	-	CDS	C4B63_1g1170	Mucin-associated surface protein (MASP)	405
PRFA01000001	1444556	1444794	PRFA01000001	1442041	1445058	--	non_coding	no_gene_id	238	NA	PRFA01000001	1441369	1442040	-	CDS	C4B63_1g797	L1Tc protein fragment	2516	PRFA01000001	1445059	1447425	-	CDS	C4B63_1g794	trans-sialidase, Group V	265
PRFA01000001	1496742	1496980	PRFA01000001	1492574	1497213	--	non_coding	no_gene_id	238	NA	PRFA01000001	1487999	1492573	-	CDS	C4B63_1g781	L1Tc protein Reverse transcriptase/Endonuclase/Rnase H domains	4169	PRFA01000001	1497214	1499622	-	CDS	C4B63_1g780	trans-sialidase, Group V	234
PRFA01000001	809889	810129	PRFA01000001	806784	810381	--	non_coding	no_gene_id	240	NA	PRFA01000001	806172	806783	-	CDS	C4B63_1g1077	mucin TcMUCII	3106	PRFA01000001	810382	813084	-	CDS	C4B63_1g1075	trans-sialidase, Group V	253
PRFA01000001	701239	701478	PRFA01000001	693487	701697	--	non_coding	no_gene_id	239	NA	PRFA01000001	692905	693486	-	CDS	C4B63_1g1127	mucin TcMUCII	7753	PRFA01000001	701698	704346	-	CDS	C4B63_1g1122	trans-sialidase, Group V	220
PRFA01000001	297602	297841	PRFA01000001	294440	298096	--	non_coding	no_gene_id	239	NA	PRFA01000001	293579	294439	-	CDS	C4B63_1g1314	mucin TcMUCII	3163	PRFA01000001	298097	300733	-	CDS	C4B63_1g1312	trans-sialidase	256
PRFA01000001	1610240	1610475	PRFA01000001	1607068	1610713	--	non_coding	no_gene_id	235	NA	PRFA01000001	1606465	1607067	-	CDS	C4B63_1g731	mucin TcMUCII	3173	PRFA01000001	1610714	1613038	-	CDS	C4B63_1g729	trans-sialidase, Group V	239
PRFA01000001	1106970	1107204	PRFA01000001	1103803	1107747	--	non_coding	no_gene_id	234	NA	PRFA01000001	1103101	1103802	-	CDS	C4B63_1g929	mucin TcMUCII	3168	PRFA01000001	1107748	1108392	-	CDS	C4B63_1g927	Mucin-associated surface protein (MASP)	544
PRFA01000001	994729	994970	PRFA01000001	991638	995226	--	non_coding	no_gene_id	241	NA	PRFA01000001	990891	991637	-	CDS	C4B63_1g991	mucin TcMUCII	3092	PRFA01000001	995227	996942	-	CDS	C4B63_1g988	unspecified product	257
PRFA01000001	976576	976814	PRFA01000001	973747	977062	--	non_coding	no_gene_id	238	NA	PRFA01000001	972604	973746	-	CDS	C4B63_1g1002	Mucin-associated surface protein (MASP)	2830	PRFA01000001	977063	977929	-	CDS	C4B63_1g999	unspecified product	249
PRFA01000001	892339	892579	PRFA01000001	889825	892813	--	non_coding	no_gene_id	240	NA	PRFA01000001	888586	889824	-	CDS	C4B63_1g1037	Mucin-associated surface protein (MASP)	2515	PRFA01000001	892814	894133	-	CDS	C4B63_1g1035	unspecified product	235
PRFA01000001	881818	882057	PRFA01000001	878733	882313	--	non_coding	no_gene_id	239	NA	PRFA01000001	877767	878732	-	CDS	C4B63_1g1045	Mucin-associated surface protein (MASP)	3086	PRFA01000001	882314	883792	-	CDS	C4B63_1g1044	unspecified product	257
PRFA01000001	855095	855335	PRFA01000001	852138	855841	--	non_coding	no_gene_id	240	NA	PRFA01000001	850869	852137	-	CDS	C4B63_1g1058	Mucin-associated surface protein (MASP)	2958	PRFA01000001	855842	857026	-	CDS	C4B63_1g1054	unspecified product	507
PRFA01000001	764159	764401	PRFA01000001	761556	764601	--	non_coding	no_gene_id	242	NA	PRFA01000001	760119	761555	-	CDS	C4B63_1g1099	Mucin-associated surface protein (MASP)	2604	PRFA01000001	764602	767766	-	CDS	C4B63_1g1097	trans-sialidase, Group VIII	201
PRFA01000001	680827	681068	PRFA01000001	673589	681289	--	non_coding	no_gene_id	241	NA	PRFA01000001	672200	673588	-	CDS	C4B63_1g1134	Mucin-associated surface protein (MASP)	7239	PRFA01000001	681290	683407	-	CDS	C4B63_1g1131	unspecified product	222
PRFA01000001	512890	513129	PRFA01000001	508264	513451	--	non_coding	no_gene_id	239	NA	PRFA01000001	507331	508263	-	CDS	C4B63_1g1219	Mucin-associated surface protein (MASP)	4627	PRFA01000001	513452	514096	-	CDS	C4B63_1g1215	Mucin-associated surface protein (MASP)	323
PRFA01000001	399396	399636	PRFA01000001	396405	399834	--	non_coding	no_gene_id	240	NA	PRFA01000001	395250	396404	-	CDS	C4B63_1g1265	Mucin-associated surface protein (MASP)	2992	PRFA01000001	399835	402318	-	CDS	C4B63_1g1263	trans-sialidase, Group V	199
PRFA01000001	357435	357670	PRFA01000001	354462	357888	--	non_coding	no_gene_id	235	NA	PRFA01000001	353514	354461	-	CDS	C4B63_1g1285	Mucin-associated surface protein (MASP)	2974	PRFA01000001	357889	360348	-	CDS	C4B63_1g1283	unspecified product	219
PRFA01000001	1423532	1423771	PRFA01000001	1419258	1424023	--	non_coding	no_gene_id	239	NA	PRFA01000001	1417977	1419257	-	CDS	C4B63_1g809	Mucin-associated surface protein (MASP)	4275	PRFA01000001	1424024	1426450	-	CDS	C4B63_1g806	trans-sialidase, Group V	253
PRFA01000001	1030579	1030817	PRFA01000001	1028029	1031045	--	non_coding	no_gene_id	238	NA	PRFA01000001	1026592	1028028	-	CDS	C4B63_1g968	Mucin-associated surface protein (MASP)	2551	PRFA01000001	1031046	1033706	-	CDS	C4B63_1g965	trans-sialidase	229
PRFA01000001	1008125	1008355	PRFA01000001	1005627	1008841	--	non_coding	no_gene_id	230	NA	PRFA01000001	1004508	1005626	-	CDS	C4B63_1g983	mucin-associated surface protein (MASP)	2499	PRFA01000001	1008842	1010494	-	CDS	C4B63_1g981	Mucin-associated surface protein (MASP)	487
PRFA01000001	800486	800724	PRFA01000001	796990	800975	--	non_coding	no_gene_id	238	NA	PRFA01000001	796120	796989	-	CDS	C4B63_1g1081	retrotransposon hot spot protein (RHS)	3497	PRFA01000001	800976	803354	-	CDS	C4B63_1g1079	trans-sialidase, Group V	252
PRFA01000001	746227	746463	PRFA01000001	742714	746688	--	non_coding	no_gene_id	236	NA	PRFA01000001	741718	742713	-	CDS	C4B63_1g1103	retrotransposon hot spot protein (RHS)	3514	PRFA01000001	746689	749064	-	CDS	C4B63_1g1102	trans-sialidase, Group V	226
PRFA01000001	630211	630450	PRFA01000001	626552	630961	--	non_coding	no_gene_id	239	NA	PRFA01000001	625343	626551	-	CDS	C4B63_1g1156	retrotransposon hot spot protein (RHS)	3660	PRFA01000001	630962	631597	-	CDS	C4B63_1g1153	Mucin-associated surface protein (MASP)	512
PRFA01000001	561165	561403	PRFA01000001	557671	561599	--	non_coding	no_gene_id	238	NA	PRFA01000001	557188	557670	-	CDS	C4B63_1g1192	retrotransposon hot spot protein (RHS)	3495	PRFA01000001	561600	563949	-	CDS	C4B63_1g1191	unspecified product	197
PRFA01000001	417485	417715	PRFA01000001	413793	417963	--	non_coding	no_gene_id	230	NA	PRFA01000001	412686	413792	-	CDS	C4B63_1g1256	retrotransposon hot spot protein (RHS)	3693	PRFA01000001	417964	420345	-	CDS	C4B63_1g1255	trans-sialidase, Group V	249
PRFA01000001	1355900	1356138	PRFA01000001	1352208	1356564	--	non_coding	no_gene_id	238	NA	PRFA01000001	1351464	1352207	-	CDS	C4B63_1g836	retrotransposon hot spot protein (RHS)	3693	PRFA01000001	1356565	1357524	-	CDS	C4B63_1g833	Mucin-associated surface protein (MASP)	427
PRFA01000001	1045438	1045677	PRFA01000001	1042297	1046210	--	non_coding	no_gene_id	239	NA	PRFA01000001	1041826	1042296	-	CDS	C4B63_1g960	retrotransposon hot spot protein (RHS)	3142	PRFA01000001	1046211	1046852	-	CDS	C4B63_1g959	Mucin-associated surface protein (MASP)	534
PRFA01000001	906624	906860	PRFA01000001	903083	907371	--	non_coding	no_gene_id	236	NA	PRFA01000001	901501	903082	-	CDS	C4B63_1g1030	unspecified product	3542	PRFA01000001	907372	908811	-	CDS	C4B63_1g1025	Mucin-associated surface protein (MASP)	512
PRFA01000001	860001	860239	PRFA01000001	857027	860464	--	non_coding	no_gene_id	238	NA	PRFA01000001	855842	857026	-	CDS	C4B63_1g1054	unspecified product	2975	PRFA01000001	860465	863113	-	CDS	C4B63_1g1052	trans-sialidase, Group V	226
PRFA01000001	775723	775963	PRFA01000001	774982	776213	--	non_coding	no_gene_id	240	NA	PRFA01000001	773741	774981	-	CDS	C4B63_1g1093	unspecified product	742	PRFA01000001	776214	778874	-	CDS	C4B63_1g1091	trans-sialidase	251
PRFA01000001	755241	755483	PRFA01000001	752666	755675	--	non_coding	no_gene_id	242	NA	PRFA01000001	751754	752665	-	CDS	C4B63_1g1101	unspecified product	2576	PRFA01000001	755676	759026	-	CDS	C4B63_1g1100	trans-sialidase, Group VIII	193
PRFA01000001	690537	690777	PRFA01000001	685803	691297	--	non_coding	no_gene_id	240	NA	PRFA01000001	685140	685802	-	CDS	C4B63_1g1130	unspecified product	4735	PRFA01000001	691298	692365	-	CDS	C4B63_1g1128	Mucin-associated surface protein (MASP)	521
PRFA01000001	640542	640780	PRFA01000001	637460	641014	--	non_coding	no_gene_id	238	NA	PRFA01000001	636446	637459	-	CDS	C4B63_1g1148	unspecified product	3083	PRFA01000001	641015	643501	-	CDS	C4B63_1g1147	trans-sialidase	235
PRFA01000001	613271	613508	PRFA01000001	612071	613677	--	non_coding	no_gene_id	237	NA	PRFA01000001	611597	612070	-	CDS	C4B63_1g1163	unspecified product	1201	PRFA01000001	613678	616170	-	CDS	C4B63_1g1161	trans-sialidase, Group II	170
PRFA01000001	606427	606672	PRFA01000001	603280	607078	--	non_coding	no_gene_id	245	NA	PRFA01000001	602407	603279	-	CDS	C4B63_1g1169	unspecified product	3148	PRFA01000001	607079	608032	-	CDS	C4B63_1g1166	Mucin-associated surface protein (MASP)	407
PRFA01000001	546706	546945	PRFA01000001	541905	547468	--	non_coding	no_gene_id	239	NA	PRFA01000001	540993	541904	-	CDS	C4B63_1g1200	unspecified product	4802	PRFA01000001	547469	548635	-	CDS	C4B63_1g1198	Mucin-associated surface protein (MASP)	524
PRFA01000001	461237	461473	PRFA01000001	460031	461728	--	non_coding	no_gene_id	236	NA	PRFA01000001	458760	460030	-	CDS	C4B63_1g1236	unspecified product	1207	PRFA01000001	461729	464377	-	CDS	C4B63_1g1234	trans-sialidase	256
PRFA01000001	308528	308763	PRFA01000001	306399	309007	--	non_coding	no_gene_id	235	NA	PRFA01000001	305273	306398	-	CDS	C4B63_1g1310	unspecified product	2130	PRFA01000001	309008	311614	-	CDS	C4B63_1g1308	trans-sialidase	245
PRFA01000001	284316	284550	PRFA01000001	281386	285093	--	non_coding	no_gene_id	234	NA	PRFA01000001	280029	281385	-	CDS	C4B63_1g1320	unspecified product	2931	PRFA01000001	285094	285741	-	CDS	C4B63_1g1316	Mucin-associated surface protein (MASP)	544
PRFA01000001	272705	272942	PRFA01000001	271225	273485	--	non_coding	no_gene_id	237	NA	PRFA01000001	270610	271224	-	CDS	C4B63_1g1322	unspecified product	1481	PRFA01000001	273486	274133	-	CDS	C4B63_1g1321	Mucin-associated surface protein (MASP)	544
PRFA01000001	265830	266070	PRFA01000001	263217	266474	--	non_coding	no_gene_id	240	NA	PRFA01000001	261837	263216	-	CDS	C4B63_1g1327	unspecified product	2614	PRFA01000001	266475	267428	-	CDS	C4B63_1g1324	Mucin-associated surface protein (MASP)	405
PRFA01000001	256244	256479	PRFA01000001	254733	256645	--	non_coding	no_gene_id	235	NA	PRFA01000001	253710	254732	-	CDS	C4B63_1g1331	unspecified product	1512	PRFA01000001	256646	259139	-	CDS	C4B63_1g1330	unspecified product	167
PRFA01000001	218726	218962	PRFA01000001	218083	219709	--	non_coding	no_gene_id	236	NA	PRFA01000001	217531	218082	-	CDS	C4B63_1g1344	unspecified product	644	PRFA01000001	219710	221749	-	CDS	C4B63_1g1343	unspecified product	748
PRFA01000001	1568653	1568889	PRFA01000001	1562502	1569093	--	non_coding	no_gene_id	236	NA	PRFA01000001	1561836	1562501	-	CDS	C4B63_1g751	unspecified product	6152	PRFA01000001	1569094	1572237	-	CDS	C4B63_1g748	trans-sialidase, Group VIII	205
PRFA01000001	1481941	1482182	PRFA01000001	1481121	1482435	--	non_coding	no_gene_id	241	NA	PRFA01000001	1480668	1481120	-	CDS	C4B63_1g783	unspecified product	821	PRFA01000001	1482436	1484955	-	CDS	C4B63_1g782	trans-sialidase, Group V	254
PRFA01000001	1470856	1471094	PRFA01000001	1466675	1471298	--	non_coding	no_gene_id	238	NA	PRFA01000001	1464182	1466674	-	CDS	C4B63_1g789	unspecified product	4182	PRFA01000001	1471299	1474469	-	CDS	C4B63_1g788	trans-sialidase, Group VIII	205
PRFA01000001	1458280	1458518	PRFA01000001	1454124	1458768	--	non_coding	no_gene_id	238	NA	PRFA01000001	1450341	1454123	-	CDS	C4B63_1g792	unspecified product	4157	PRFA01000001	1458769	1461327	-	CDS	C4B63_1g791	trans-sialidase	251
PRFA01000001	1417249	1417484	PRFA01000001	1416465	1417976	--	non_coding	no_gene_id	235	NA	PRFA01000001	1415982	1416464	-	CDS	C4B63_1g810	unspecified product	785	PRFA01000001	1417977	1419257	-	CDS	C4B63_1g809	Mucin-associated surface protein (MASP)	493
PRFA01000001	1097253	1097491	PRFA01000001	1096607	1097722	--	non_coding	no_gene_id	238	NA	PRFA01000001	1096154	1096606	-	CDS	C4B63_1g933	unspecified product	647	PRFA01000001	1097723	1100407	-	CDS	C4B63_1g931	trans-sialidase, Group V	232
PRFA01000001	1077542	1077781	PRFA01000001	1076291	1078011	--	non_coding	no_gene_id	239	NA	PRFA01000001	1075323	1076290	-	CDS	C4B63_1g943	unspecified product	1252	PRFA01000001	1078012	1080369	-	CDS	C4B63_1g941	trans-sialidase, Group V	231
PRFA01000001	1059527	1059764	PRFA01000001	1058011	1059997	--	non_coding	no_gene_id	237	NA	PRFA01000001	1057303	1058010	-	CDS	C4B63_1g954	unspecified product	1517	PRFA01000001	1059998	1062358	-	CDS	C4B63_1g953	trans-sialidase, Group V	234
PRFA01000002	797098	797338	PRFA01000002	794512	797579	--	non_coding	no_gene_id	240	NA	PRFA01000002	793411	794511	-	CDS	C4B63_2g633	Mucin-associated surface protein (MASP)	2587	PRFA01000002	797580	798755	-	CDS	C4B63_2g631	unspecified product	242
PRFA01000002	738402	738598	PRFA01000002	736867	739034	--	non_coding	no_gene_id	196	NA	PRFA01000002	736285	736866	-	CDS	C4B63_2g656	UDP-Gal or UDP-GlcNAc-dependent glycosyltransferase	1536	PRFA01000002	739035	740114	-	CDS	C4B63_2g655	Mucin-associated surface protein (MASP)	437
PRFA01000002	762921	763163	PRFA01000002	761612	763404	--	non_coding	no_gene_id	242	NA	PRFA01000002	751243	761611	-	CDS	C4B63_2g648	unspecified product	1310	PRFA01000002	763405	764580	-	CDS	C4B63_2g646	unspecified product	242
PRFA01000003	213718	213956	PRFA01000003	210442	214188	--	non_coding	no_gene_id	238	NA	PRFA01000003	209845	210441	-	CDS	C4B63_3g1040	conserved hypothetical protein	3277	PRFA01000003	214189	216876	-	CDS	C4B63_3g1037	trans-sialidase, Group V	233
PRFA01000003	127778	128016	PRFA01000003	122084	128206	--	non_coding	no_gene_id	238	NA	PRFA01000003	121184	122083	-	CDS	C4B63_3g1080	conserved hypothetical protein	5695	PRFA01000003	128207	130702	-	CDS	C4B63_3g1077	trans-sialidase, Group V	191
PRFA01000003	970538	970775	PRFA01000003	967426	971246	--	non_coding	no_gene_id	237	NA	PRFA01000003	966520	967425	-	CDS	C4B63_3g663	conserved hypothetical protein	3113	PRFA01000003	971247	972803	-	CDS	C4B63_3g660	Mucin-associated surface protein (MASP)	472
PRFA01000003	824386	824625	PRFA01000003	823842	824819	--	non_coding	no_gene_id	239	NA	PRFA01000003	823209	823841	-	CDS	C4B63_3g741	conserved hypothetical protein	545	PRFA01000003	824820	825815	-	CDS	C4B63_3g739	unspecified product	195
PRFA01000003	631055	631234	PRFA01000003	629069	631456	--	non_coding	no_gene_id	179	NA	PRFA01000003	627612	629068	-	CDS	C4B63_3g826	conserved hypothetical protein	1987	PRFA01000003	631457	633532	-	CDS	C4B63_3g823	unspecified product	223
PRFA01000003	1176222	1176431	PRFA01000003	1173589	1176683	--	non_coding	no_gene_id	209	NA	PRFA01000003	1163245	1173588	-	CDS	C4B63_3g577	dispersed gene family protein 1 (DGF-1)	2634	PRFA01000003	1176684	1179530	-	CDS	C4B63_3g575	trans-sialidase, Group VI	253
PRFA01000003	656690	656869	PRFA01000003	652154	657098	--	non_coding	no_gene_id	179	NA	PRFA01000003	641720	652153	-	CDS	C4B63_3g819	dispersed gene family protein 1 (DGF-1)	4537	PRFA01000003	657099	659867	-	CDS	C4B63_3g815	trans-sialidase, Group V	230
PRFA01000003	348724	348961	PRFA01000003	344152	349097	--	non_coding	no_gene_id	237	NA	PRFA01000003	333775	344151	-	CDS	C4B63_3g973	dispersed gene family protein 1 (DGF-1)	4573	PRFA01000003	349098	351533	-	CDS	C4B63_3g969	unspecified product	137
PRFA01000003	143743	143982	PRFA01000003	138700	144194	--	non_coding	no_gene_id	239	NA	PRFA01000003	138052	138699	-	CDS	C4B63_3g1071	mucin TcMUCII	5044	PRFA01000003	144195	146816	-	CDS	C4B63_3g1069	trans-sialidase, Group V	213
PRFA01000003	934385	934620	PRFA01000003	930359	936272	--	non_coding	no_gene_id	235	NA	PRFA01000003	929876	930358	-	CDS	C4B63_3g685	mucin TcMUCII	4027	PRFA01000003	936273	937697	-	CDS	C4B63_3g682	unspecified product	1653
PRFA01000003	561340	561575	PRFA01000003	558353	562036	--	non_coding	no_gene_id	235	NA	PRFA01000003	557750	558352	-	CDS	C4B63_3g863	mucin TcMUCII	2988	PRFA01000003	562037	563509	-	CDS	C4B63_3g858	Mucin-associated surface protein (MASP)	462
PRFA01000003	1152588	1152827	PRFA01000003	1149995	1153053	--	non_coding	no_gene_id	239	NA	PRFA01000003	1148777	1149994	-	CDS	C4B63_3g581	Mucin-associated surface protein (MASP)	2594	PRFA01000003	1153054	1155921	-	CDS	C4B63_3g580	trans-sialidase, Group VI	227
PRFA01000003	1122112	1122350	PRFA01000003	1119514	1122777	--	non_coding	no_gene_id	238	NA	PRFA01000003	1118395	1119513	-	CDS	C4B63_3g595	mucin-associated surface protein (MASP)	2599	PRFA01000003	1122778	1124229	-	CDS	C4B63_3g593	Mucin-associated surface protein (MASP)	428
PRFA01000003	1088396	1088636	PRFA01000003	1085797	1088775	--	non_coding	no_gene_id	240	NA	PRFA01000003	1084579	1085796	-	CDS	C4B63_3g614	Mucin-associated surface protein (MASP)	2600	PRFA01000003	1088776	1091586	-	CDS	C4B63_3g613	trans-sialidase, Group V	140
PRFA01000003	1059550	1059786	PRFA01000003	1057121	1059962	--	non_coding	no_gene_id	236	NA	PRFA01000003	1055975	1057120	-	CDS	C4B63_3g627	Mucin-associated surface protein (MASP)	2430	PRFA01000003	1059963	1061184	-	CDS	C4B63_3g625	unspecified product	177
PRFA01000003	943698	943937	PRFA01000003	939706	944691	--	non_coding	no_gene_id	239	NA	PRFA01000003	938932	939705	-	CDS	C4B63_3g681	Mucin-associated surface protein (MASP)	3993	PRFA01000003	944692	946464	-	CDS	C4B63_3g676	unspecified product	755
PRFA01000003	764796	765035	PRFA01000003	762370	765222	--	non_coding	no_gene_id	239	NA	PRFA01000003	760894	762369	-	CDS	C4B63_3g769	Mucin-associated surface protein (MASP)	2427	PRFA01000003	765223	768033	-	CDS	C4B63_3g767	trans-sialidase, Group V	188
PRFA01000003	754167	754405	PRFA01000003	750277	754629	--	non_coding	no_gene_id	238	NA	PRFA01000003	748687	750276	-	CDS	C4B63_3g774	Mucin-associated surface protein (MASP)	3891	PRFA01000003	754630	756402	-	CDS	C4B63_3g772	unspecified product	225
PRFA01000003	697243	697479	PRFA01000003	693284	697714	--	non_coding	no_gene_id	236	NA	PRFA01000003	692510	693283	-	CDS	C4B63_3g801	Mucin-associated surface protein (MASP)	3960	PRFA01000003	697715	700489	-	CDS	C4B63_3g799	trans-sialidase, Group V	236
PRFA01000003	666065	666303	PRFA01000003	662153	666542	--	non_coding	no_gene_id	238	NA	PRFA01000003	661064	662152	-	CDS	C4B63_3g814	Mucin-associated surface protein (MASP)	3913	PRFA01000003	666543	667220	-	CDS	C4B63_3g811	unspecified product	240
PRFA01000003	605091	605330	PRFA01000003	601647	605553	--	non_coding	no_gene_id	239	NA	PRFA01000003	600225	601646	-	CDS	C4B63_3g841	Mucin-associated surface protein (MASP)	3445	PRFA01000003	605554	606276	-	CDS	C4B63_3g837	unspecified product	224
PRFA01000003	595893	596072	PRFA01000003	593409	596301	--	non_coding	no_gene_id	179	NA	PRFA01000003	592194	593408	-	CDS	C4B63_3g844	Mucin-associated surface protein (MASP)	2485	PRFA01000003	596302	599070	-	CDS	C4B63_3g843	trans-sialidase, Group V	230
PRFA01000003	491442	491680	PRFA01000003	488343	491853	--	non_coding	no_gene_id	238	NA	PRFA01000003	487257	488342	-	CDS	C4B63_3g899	Mucin-associated surface protein (MASP)	3100	PRFA01000003	491854	494664	-	CDS	C4B63_3g897	trans-sialidase, Group VI	174
PRFA01000003	458831	459070	PRFA01000003	453503	459295	--	non_coding	no_gene_id	239	NA	PRFA01000003	452399	453502	-	CDS	C4B63_3g915	mucin-associated surface protein (MASP)	5329	PRFA01000003	459296	462148	-	CDS	C4B63_3g911	trans-sialidase, Group V	226
PRFA01000003	447995	448234	PRFA01000003	445388	448459	--	non_coding	no_gene_id	239	NA	PRFA01000003	444548	445387	-	CDS	C4B63_3g918	Mucin-associated surface protein (MASP)	2608	PRFA01000003	448460	451192	-	CDS	C4B63_3g916	trans-sialidase, Group V	226
PRFA01000003	440597	440834	PRFA01000003	435297	441083	--	non_coding	no_gene_id	237	NA	PRFA01000003	433878	435296	-	CDS	C4B63_3g923	Mucin-associated surface protein (MASP)	5301	PRFA01000003	441084	443189	-	CDS	C4B63_3g919	surface protease GP63	250
PRFA01000003	422998	423235	PRFA01000003	419855	423456	--	non_coding	no_gene_id	237	NA	PRFA01000003	418772	419854	-	CDS	C4B63_3g932	mucin-associated surface protein (MASP)	3144	PRFA01000003	423457	425262	-	CDS	C4B63_3g928	unspecified product	222
PRFA01000003	293608	293846	PRFA01000003	290984	294075	--	non_coding	no_gene_id	238	NA	PRFA01000003	289766	290983	-	CDS	C4B63_3g999	Mucin-associated surface protein (MASP)	2625	PRFA01000003	294076	296898	-	CDS	C4B63_3g996	trans-sialidase, Group VI	230
PRFA01000003	1194654	1194893	PRFA01000003	1190857	1195128	--	non_coding	no_gene_id	239	NA	PRFA01000003	1190113	1190856	-	CDS	C4B63_3g568	retrotransposon hot spot protein (RHS)	3798	PRFA01000003	1195129	1197474	-	CDS	C4B63_3g567	trans-sialidase, Group V	236
PRFA01000003	612699	612937	PRFA01000003	612334	613416	--	non_coding	no_gene_id	238	NA	PRFA01000003	609565	612333	-	CDS	C4B63_3g834	retrotransposon hot spot protein (RHS)	366	PRFA01000003	613417	614541	-	CDS	C4B63_3g833	Mucin-associated surface protein (MASP)	480
PRFA01000003	277937	278176	PRFA01000003	275467	278418	--	non_coding	no_gene_id	239	NA	PRFA01000003	274663	275466	-	CDS	C4B63_3g1005	unspecified product	2471	PRFA01000003	278419	281196	-	CDS	C4B63_3g1003	trans-sialidase, Group V	243
PRFA01000003	245726	245953	PRFA01000003	244187	246394	--	non_coding	no_gene_id	227	NA	PRFA01000003	241942	244186	-	CDS	C4B63_3g1024	unspecified product	1540	PRFA01000003	246395	247381	-	CDS	C4B63_3g1022	Mucin-associated surface protein (MASP)	442
PRFA01000003	241527	241764	PRFA01000003	239992	241941	--	non_coding	no_gene_id	237	NA	PRFA01000003	239260	239991	-	CDS	C4B63_3g1026	unspecified product	1536	PRFA01000003	241942	244186	-	CDS	C4B63_3g1024	unspecified product	178
PRFA01000003	237333	237569	PRFA01000003	235793	239259	--	non_coding	no_gene_id	236	NA	PRFA01000003	233547	235792	-	CDS	C4B63_3g1027	unspecified product	1541	PRFA01000003	239260	239991	-	CDS	C4B63_3g1026	unspecified product	1691
PRFA01000003	233132	233370	PRFA01000003	231594	233546	--	non_coding	no_gene_id	238	NA	PRFA01000003	229349	231593	-	CDS	C4B63_3g1031	unspecified product	1539	PRFA01000003	233547	235792	-	CDS	C4B63_3g1027	unspecified product	177
PRFA01000003	228935	229172	PRFA01000003	228183	229348	--	non_coding	no_gene_id	237	NA	PRFA01000003	227964	228182	-	CDS	C4B63_3g1032	unspecified product	753	PRFA01000003	229349	231593	-	CDS	C4B63_3g1031	unspecified product	177
PRFA01000003	162832	163071	PRFA01000003	160665	163303	--	non_coding	no_gene_id	239	NA	PRFA01000003	159375	160664	-	CDS	C4B63_3g1061	unspecified product	2168	PRFA01000003	163304	166105	-	CDS	C4B63_3g1059	trans-sialidase, Group V	233
PRFA01000003	153263	153501	PRFA01000003	150587	153964	--	non_coding	no_gene_id	238	NA	PRFA01000003	149993	150586	-	CDS	C4B63_3g1067	unspecified product	2677	PRFA01000003	153965	155422	-	CDS	C4B63_3g1066	Mucin-associated surface protein (MASP)	464
PRFA01000003	1204980	1205220	PRFA01000003	1204215	1205451	--	non_coding	no_gene_id	240	NA	PRFA01000003	1203306	1204214	-	CDS	C4B63_3g562	unspecified product	766	PRFA01000003	1205452	1208154	-	CDS	C4B63_3g561	trans-sialidase	232
PRFA01000003	1144397	1144635	PRFA01000003	1142274	1144866	--	non_coding	no_gene_id	238	NA	PRFA01000003	1140945	1142273	-	CDS	C4B63_3g583	unspecified product	2124	PRFA01000003	1144867	1147563	-	CDS	C4B63_3g582	trans-sialidase, Group V	232
PRFA01000003	1131634	1131872	PRFA01000003	1129507	1132129	--	non_coding	no_gene_id	238	NA	PRFA01000003	1128400	1129506	-	CDS	C4B63_3g588	unspecified product	2128	PRFA01000003	1132130	1134187	-	CDS	C4B63_3g587	surface protease GP63	258
PRFA01000003	1077894	1078133	PRFA01000003	1075033	1078364	--	non_coding	no_gene_id	239	NA	PRFA01000003	1074361	1075032	-	CDS	C4B63_3g619	unspecified product	2862	PRFA01000003	1078365	1081166	-	CDS	C4B63_3g618	trans-sialidase, Group V	232
PRFA01000003	1067758	1067996	PRFA01000003	1064964	1068210	--	non_coding	no_gene_id	238	NA	PRFA01000003	1063977	1064963	-	CDS	C4B63_3g622	unspecified product	2795	PRFA01000003	1068211	1070631	-	CDS	C4B63_3g621	trans-sialidase, Group V	215
PRFA01000003	1063563	1063799	PRFA01000003	1061185	1063976	--	non_coding	no_gene_id	236	NA	PRFA01000003	1059963	1061184	-	CDS	C4B63_3g625	unspecified product	2379	PRFA01000003	1063977	1064963	-	CDS	C4B63_3g622	unspecified product	178
PRFA01000003	999754	999992	PRFA01000003	997583	1000129	--	non_coding	no_gene_id	238	NA	PRFA01000003	996508	997582	-	CDS	C4B63_3g648	unspecified product	2172	PRFA01000003	1000130	1002976	-	CDS	C4B63_3g646	trans-sialidase, Group V	138
PRFA01000003	980208	980448	PRFA01000003	978086	980670	--	non_coding	no_gene_id	240	NA	PRFA01000003	976758	978085	-	CDS	C4B63_3g655	unspecified product	2123	PRFA01000003	980671	982965	-	CDS	C4B63_3g653	unspecified product	223
PRFA01000003	958377	958614	PRFA01000003	953113	958811	--	non_coding	no_gene_id	237	NA	PRFA01000003	952636	953112	-	CDS	C4B63_3g672	unspecified product	5265	PRFA01000003	958812	961604	-	CDS	C4B63_3g667	trans-sialidase, Group V	198
PRFA01000003	841777	842016	PRFA01000003	841026	842213	--	non_coding	no_gene_id	239	NA	PRFA01000003	840507	841025	-	CDS	C4B63_3g728	unspecified product	752	PRFA01000003	842214	843176	-	CDS	C4B63_3g726	unspecified product	198
PRFA01000003	789884	790123	PRFA01000003	787756	790314	--	non_coding	no_gene_id	239	NA	PRFA01000003	786427	787755	-	CDS	C4B63_3g757	unspecified product	2129	PRFA01000003	790315	793074	-	CDS	C4B63_3g756	trans-sialidase, Group V	192
PRFA01000003	778687	778924	PRFA01000003	777148	779144	--	non_coding	no_gene_id	237	NA	PRFA01000003	776500	777147	-	CDS	C4B63_3g761	unspecified product	1540	PRFA01000003	779145	781583	-	CDS	C4B63_3g760	trans-sialidase, Group V	221
PRFA01000003	774486	774724	PRFA01000003	773735	774901	--	non_coding	no_gene_id	238	NA	PRFA01000003	773441	773734	-	CDS	C4B63_3g763	unspecified product	752	PRFA01000003	774902	776173	-	CDS	C4B63_3g762	unspecified product	178
PRFA01000003	744257	744496	PRFA01000003	743106	744633	--	non_coding	no_gene_id	239	NA	PRFA01000003	742089	743105	-	CDS	C4B63_3g778	unspecified product	1152	PRFA01000003	744634	747477	-	CDS	C4B63_3g776	trans-sialidase, Group VI	138
PRFA01000003	726426	726665	PRFA01000003	724309	726893	--	non_coding	no_gene_id	239	NA	PRFA01000003	723283	724308	-	CDS	C4B63_3g785	unspecified product	2118	PRFA01000003	726894	727889	-	CDS	C4B63_3g784	unspecified product	229
PRFA01000003	713372	713611	PRFA01000003	711722	713839	--	non_coding	no_gene_id	239	NA	PRFA01000003	710038	711721	-	CDS	C4B63_3g793	unspecified product	1651	PRFA01000003	713840	716278	-	CDS	C4B63_3g791	trans-sialidase, Group V	229
PRFA01000003	709181	709416	PRFA01000003	707723	710037	--	non_coding	no_gene_id	235	NA	PRFA01000003	705730	707722	-	CDS	C4B63_3g796	unspecified product	1459	PRFA01000003	710038	711721	-	CDS	C4B63_3g793	unspecified product	622
PRFA01000003	621943	622181	PRFA01000003	619822	622636	--	non_coding	no_gene_id	238	NA	PRFA01000003	618730	619821	-	CDS	C4B63_3g830	unspecified product	2122	PRFA01000003	622637	623617	-	CDS	C4B63_3g829	Mucin-associated surface protein (MASP)	456
PRFA01000003	580492	580731	PRFA01000003	578357	580953	--	non_coding	no_gene_id	239	NA	PRFA01000003	577067	578356	-	CDS	C4B63_3g850	unspecified product	2136	PRFA01000003	580954	583758	-	CDS	C4B63_3g848	unspecified product	223
PRFA01000003	570915	571150	PRFA01000003	568798	571635	--	non_coding	no_gene_id	235	NA	PRFA01000003	567467	568797	-	CDS	C4B63_3g856	unspecified product	2118	PRFA01000003	571636	573105	-	CDS	C4B63_3g853	Mucin-associated surface protein (MASP)	486
PRFA01000003	551707	551945	PRFA01000003	550950	552199	--	non_coding	no_gene_id	238	NA	PRFA01000003	550434	550949	-	CDS	C4B63_3g867	unspecified product	758	PRFA01000003	552200	554899	-	CDS	C4B63_3g865	trans-sialidase, Group V	255
PRFA01000003	511281	511520	PRFA01000003	509162	511750	--	non_coding	no_gene_id	239	NA	PRFA01000003	508073	509161	-	CDS	C4B63_3g889	unspecified product	2120	PRFA01000003	511751	514615	-	CDS	C4B63_3g888	trans-sialidase, Group VI	231
PRFA01000003	407045	407283	PRFA01000003	404628	407482	--	non_coding	no_gene_id	238	NA	PRFA01000003	403377	404627	-	CDS	C4B63_3g940	unspecified product	2418	PRFA01000003	407483	410248	-	CDS	C4B63_3g938	trans-sialidase, Group VI	200
PRFA01000003	398829	399067	PRFA01000003	397292	399285	--	non_coding	no_gene_id	238	NA	PRFA01000003	396644	397291	-	CDS	C4B63_3g944	unspecified product	1538	PRFA01000003	399286	401730	-	CDS	C4B63_3g943	trans-sialidase, Group V	219
PRFA01000003	394628	394866	PRFA01000003	392485	395042	--	non_coding	no_gene_id	238	NA	PRFA01000003	391966	392484	-	CDS	C4B63_3g946	unspecified product	2144	PRFA01000003	395043	396317	-	CDS	C4B63_3g945	unspecified product	177
PRFA01000003	381642	381881	PRFA01000003	379484	382102	--	non_coding	no_gene_id	239	NA	PRFA01000003	378405	379483	-	CDS	C4B63_3g953	unspecified product	2159	PRFA01000003	382103	384862	-	CDS	C4B63_3g951	trans-sialidase, Group VI	222
PRFA01000003	368644	368880	PRFA01000003	366479	369103	--	non_coding	no_gene_id	236	NA	PRFA01000003	365465	366478	-	CDS	C4B63_3g959	unspecified product	2166	PRFA01000003	369104	371902	-	CDS	C4B63_3g957	trans-sialidase, Group VI	224
PRFA01000003	321630	321867	PRFA01000003	319930	322087	--	non_coding	no_gene_id	237	NA	PRFA01000003	317841	319929	-	CDS	C4B63_3g984	unspecified product	1701	PRFA01000003	322088	324541	-	CDS	C4B63_3g981	trans-sialidase, Group V	221
PRFA01000003	317420	317658	PRFA01000003	315086	317840	--	non_coding	no_gene_id	238	NA	PRFA01000003	304401	315085	-	CDS	C4B63_3g991	unspecified product	2335	PRFA01000003	317841	319929	-	CDS	C4B63_3g984	unspecified product	183
PRFA01000005	742457	742696	PRFA01000005	737051	742936	--	non_coding	no_gene_id	239	NA	PRFA01000005	736307	737050	-	CDS	C4B63_5g492	conserved hypothetical protein	5407	PRFA01000005	742937	744418	-	CDS	C4B63_5g489	unspecified product	241
PRFA01000005	731611	731844	PRFA01000005	727446	732083	--	non_coding	no_gene_id	233	NA	PRFA01000005	726813	727445	-	CDS	C4B63_5g494	mucin TcMUCII	4166	PRFA01000005	732084	734423	-	CDS	C4B63_5g493	trans-sialidase, Group V	240
PRFA01000005	31337	31575	PRFA01000005	28305	31797	--	non_coding	no_gene_id	238	NA	PRFA01000005	27135	28304	-	CDS	C4B63_5g780	Mucin-associated surface protein (MASP)	3033	PRFA01000005	31798	34140	-	CDS	C4B63_5g778	trans-sialidase, Group V	223
PRFA01000005	402761	402998	PRFA01000005	399116	403486	--	non_coding	no_gene_id	237	NA	PRFA01000005	397442	399115	-	CDS	C4B63_5g634	retrotransposon hot spot protein (RHS)	3646	PRFA01000005	403487	404125	-	CDS	C4B63_5g632	Mucin-associated surface protein (MASP)	489
PRFA01000005	257644	257883	PRFA01000005	253947	258388	--	non_coding	no_gene_id	239	NA	PRFA01000005	252273	253946	-	CDS	C4B63_5g690	retrotransposon hot spot protein (RHS)	3698	PRFA01000005	258389	259033	-	CDS	C4B63_5g689	Mucin-associated surface protein (MASP)	506
PRFA01000005	154517	154754	PRFA01000005	151021	154999	--	non_coding	no_gene_id	237	NA	PRFA01000005	150448	151020	-	CDS	C4B63_5g736	retrotransposon hot spot protein (RHS)	3497	PRFA01000005	155000	156733	-	CDS	C4B63_5g733	unspecified product	246
PRFA01000005	889509	889744	PRFA01000005	888163	889912	--	non_coding	no_gene_id	235	NA	PRFA01000005	887653	888162	-	CDS	C4B63_5g428	unspecified product	1347	PRFA01000005	889913	892417	-	CDS	C4B63_5g426	trans-sialidase, Group II	169
PRFA01000005	747445	747688	PRFA01000005	744419	748162	--	non_coding	no_gene_id	243	NA	PRFA01000005	742937	744418	-	CDS	C4B63_5g489	unspecified product	3027	PRFA01000005	748163	748804	-	CDS	C4B63_5g486	Mucin-associated surface protein (MASP)	475
PRFA01000005	645313	645552	PRFA01000005	640978	645771	--	non_coding	no_gene_id	239	NA	PRFA01000005	639858	640977	-	CDS	C4B63_5g541	unspecified product	4336	PRFA01000005	645772	648177	-	CDS	C4B63_5g538	trans-sialidase, Group V	220
PRFA01000005	632604	632842	PRFA01000005	631876	633085	--	non_coding	no_gene_id	238	NA	PRFA01000005	631651	631875	-	CDS	C4B63_5g545	unspecified product	729	PRFA01000005	633086	635809	-	CDS	C4B63_5g544	trans-sialidase	244
PRFA01000005	534090	534321	PRFA01000005	531492	534576	--	non_coding	no_gene_id	231	NA	PRFA01000005	530196	531491	-	CDS	C4B63_5g590	unspecified product	2599	PRFA01000005	534577	537213	-	CDS	C4B63_5g588	trans-sialidase	256
PRFA01000005	390118	390355	PRFA01000005	387197	397441	--	non_coding	no_gene_id	237	NA	PRFA01000005	386014	387196	-	CDS	C4B63_5g642	unspecified product	2922	PRFA01000005	397442	399115	-	CDS	C4B63_5g634	retrotransposon hot spot protein (RHS)	7087
PRFA01000005	381740	381981	PRFA01000005	380724	382225	--	non_coding	no_gene_id	241	NA	PRFA01000005	379627	380723	-	CDS	C4B63_5g645	unspecified product	1017	PRFA01000005	382226	384967	-	CDS	C4B63_5g643	trans-sialidase, Group V	245
PRFA01000005	241678	241917	PRFA01000005	240752	242163	--	non_coding	no_gene_id	239	NA	PRFA01000005	239130	240751	-	CDS	C4B63_5g695	unspecified product	927	PRFA01000005	242164	244839	-	CDS	C4B63_5g693	trans-sialidase, Group V	247
PRFA01000005	140872	141110	PRFA01000005	138130	141332	--	non_coding	no_gene_id	238	NA	PRFA01000005	137404	138129	-	CDS	C4B63_5g742	unspecified product	2743	PRFA01000005	141333	143702	-	CDS	C4B63_5g740	trans-sialidase, Group V	223
PRFA01000005	118272	118510	PRFA01000005	115710	118762	--	non_coding	no_gene_id	238	NA	PRFA01000005	114528	115709	-	CDS	C4B63_5g753	unspecified product	2563	PRFA01000005	118763	121180	-	CDS	C4B63_5g752	trans-sialidase, Group V	253
PRFA01000005	111909	112143	PRFA01000005	110968	112628	--	non_coding	no_gene_id	234	NA	PRFA01000005	110272	110967	-	CDS	C4B63_5g755	unspecified product	942	PRFA01000005	112629	113915	-	CDS	C4B63_5g754	Mucin-associated surface protein (MASP)	486
PRFA01000005	20668	20906	PRFA01000005	18099	21135	--	non_coding	no_gene_id	238	NA	PRFA01000005	16816	18098	-	CDS	C4B63_5g784	unspecified product	2570	PRFA01000005	21136	23484	-	CDS	C4B63_5g782	trans-sialidase, Group V	230
PRFA01000008	698723	698962	PRFA01000008	698232	699124	--	non_coding	no_gene_id	239	NA	PRFA01000008	697557	698231	-	CDS	C4B63_8g283	conserved hypothetical protein	492	PRFA01000008	699125	701524	-	CDS	C4B63_8g282	trans-sialidase, Group V	163
PRFA01000008	631737	631967	PRFA01000008	628941	632271	--	non_coding	no_gene_id	230	NA	PRFA01000008	628065	628940	-	CDS	C4B63_8g323	conserved hypothetical protein	2797	PRFA01000008	632272	634395	-	CDS	C4B63_8g318	surface protease GP63	305
PRFA01000008	689611	689850	PRFA01000008	685896	690012	--	non_coding	no_gene_id	239	NA	PRFA01000008	684139	685895	-	CDS	C4B63_8g286	unspecified product	3716	PRFA01000008	690013	692379	-	CDS	C4B63_8g285	trans-sialidase, Group V	163
PRFA01000008	640283	640519	PRFA01000008	637179	640742	--	non_coding	no_gene_id	236	NA	PRFA01000008	635712	637178	-	CDS	C4B63_8g316	unspecified product	3105	PRFA01000008	640743	643469	-	CDS	C4B63_8g313	trans-sialidase	224
PRFA01000010	13070	13308	PRFA01000010	10612	13599	--	non_coding	no_gene_id	238	NA	PRFA01000010	325	10611	-	CDS	C4B63_10g539	unspecified product	2459	PRFA01000010	13600	15972	-	CDS	C4B63_10g538	trans-sialidase, Group II	292
PRFA01000011	423973	424207	PRFA01000011	422725	424493	--	non_coding	no_gene_id	234	NA	PRFA01000011	422227	422724	-	CDS	C4B63_11g349	conserved hypothetical protein	1249	PRFA01000011	424494	427479	-	CDS	C4B63_11g346	unspecified product	287
PRFA01000011	357926	358165	PRFA01000011	357599	358410	--	non_coding	no_gene_id	239	NA	PRFA01000011	356747	357598	-	CDS	C4B63_11g378	conserved hypothetical protein	328	PRFA01000011	358411	361422	-	CDS	C4B63_11g376	trans-sialidase, Group VI	246
PRFA01000011	366095	366331	PRFA01000011	363754	366610	--	non_coding	no_gene_id	236	NA	PRFA01000011	362512	363753	-	CDS	C4B63_11g375	Mucin-associated surface protein (MASP)	2342	PRFA01000011	366611	369316	-	CDS	C4B63_11g373	trans-sialidase, Group V	280
PRFA01000011	251467	251707	PRFA01000011	249181	251962	--	non_coding	no_gene_id	240	NA	PRFA01000011	247873	249180	-	CDS	C4B63_11g426	Mucin-associated surface protein (MASP)	2287	PRFA01000011	251963	254827	-	CDS	C4B63_11g425	trans-sialidase, Group VI	256
PRFA01000011	555146	555384	PRFA01000011	551502	555666	--	non_coding	no_gene_id	238	NA	PRFA01000011	551019	551501	-	CDS	C4B63_11g280	unspecified product	3645	PRFA01000011	555667	558204	-	CDS	C4B63_11g277	unspecified product	283
PRFA01000011	490298	490536	PRFA01000011	487923	491083	--	non_coding	no_gene_id	238	NA	PRFA01000011	486477	487922	-	CDS	C4B63_11g315	unspecified product	2376	PRFA01000011	491084	491890	-	CDS	C4B63_11g311	unspecified product	548
PRFA01000011	435291	435530	PRFA01000011	432989	435809	--	non_coding	no_gene_id	239	NA	PRFA01000011	431617	432988	-	CDS	C4B63_11g342	unspecified product	2303	PRFA01000011	435810	438578	-	CDS	C4B63_11g338	trans-sialidase, Group V	280
PRFA01000011	309149	309385	PRFA01000011	306659	309663	--	non_coding	no_gene_id	236	NA	PRFA01000011	306026	306658	-	CDS	C4B63_11g403	unspecified product	2491	PRFA01000011	309664	312369	-	CDS	C4B63_11g401	trans-sialidase, Group V	279
PRFA01000011	261726	261966	PRFA01000011	259181	262244	--	non_coding	no_gene_id	240	NA	PRFA01000011	258020	259180	-	CDS	C4B63_11g422	unspecified product	2546	PRFA01000011	262245	264827	-	CDS	C4B63_11g419	trans-sialidase, Group V	279
PRFA01000013	87463	87700	PRFA01000013	84019	87887	--	non_coding	no_gene_id	237	NA	PRFA01000013	83347	84018	-	CDS	C4B63_13g365	mucin TcMUCII	3445	PRFA01000013	87888	89386	-	CDS	C4B63_13g362	unspecified product	188
PRFA01000015	403633	403871	PRFA01000015	401042	404105	--	non_coding	no_gene_id	238	NA	PRFA01000015	390671	401041	-	CDS	C4B63_15g356	dispersed gene family protein 1 (DGF-1)	2592	PRFA01000015	404106	406940	-	CDS	C4B63_15g353	trans-sialidase, Group VI	235
PRFA01000015	335365	335605	PRFA01000015	332811	335815	--	non_coding	no_gene_id	240	NA	PRFA01000015	322482	332810	-	CDS	C4B63_15g385	dispersed gene family protein 1 (DGF-1)	2555	PRFA01000015	335816	338524	-	CDS	C4B63_15g382	trans-sialidase, Group VI	211
PRFA01000015	484531	484770	PRFA01000015	482074	484959	--	non_coding	no_gene_id	239	NA	PRFA01000015	480961	482073	-	CDS	C4B63_15g316	mucin TcMUC	2458	PRFA01000015	484960	487665	-	CDS	C4B63_15g314	trans-sialidase, Group V	190
PRFA01000015	352848	353085	PRFA01000015	348748	353543	--	non_coding	no_gene_id	237	NA	PRFA01000015	347467	348747	-	CDS	C4B63_15g379	Mucin-associated surface protein (MASP)	4101	PRFA01000015	353544	355403	-	CDS	C4B63_15g374	Mucin-associated surface protein (MASP)	459
PRFA01000015	342990	343229	PRFA01000015	340548	343421	--	non_coding	no_gene_id	239	NA	PRFA01000015	339711	340547	-	CDS	C4B63_15g381	Mucin-associated surface protein (MASP)	2443	PRFA01000015	343422	346205	-	CDS	C4B63_15g380	trans-sialidase, Group V	193
PRFA01000015	296850	297088	PRFA01000015	294818	297318	--	non_coding	no_gene_id	238	NA	PRFA01000015	293978	294817	-	CDS	C4B63_15g399	Mucin-associated surface protein (MASP)	2033	PRFA01000015	297319	300126	-	CDS	C4B63_15g397	trans-sialidase, Group V	231
PRFA01000015	253120	253358	PRFA01000015	250506	253586	--	non_coding	no_gene_id	238	NA	PRFA01000015	249687	250505	-	CDS	C4B63_15g421	Mucin-associated surface protein (MASP)	2615	PRFA01000015	253587	256349	-	CDS	C4B63_15g419	trans-sialidase, Group V	229
PRFA01000015	174721	174959	PRFA01000015	172304	175164	--	non_coding	no_gene_id	238	NA	PRFA01000015	171560	172303	-	CDS	C4B63_15g461	Mucin-associated surface protein (MASP)	2418	PRFA01000015	175165	177900	-	CDS	C4B63_15g460	trans-sialidase, Group V	206
PRFA01000015	104289	104528	PRFA01000015	101176	104749	--	non_coding	no_gene_id	239	NA	PRFA01000015	99958	101175	-	CDS	C4B63_15g503	Mucin-associated surface protein (MASP)	3114	PRFA01000015	104750	107503	-	CDS	C4B63_15g501	trans-sialidase, Group V	222
PRFA01000015	111906	112145	PRFA01000015	110356	112576	--	non_coding	no_gene_id	239	NA	PRFA01000015	108778	110355	-	CDS	C4B63_15g500	retrotransposon hot spot protein (RHS)	1551	PRFA01000015	112577	114025	-	CDS	C4B63_15g499	Mucin-associated surface protein (MASP)	432
PRFA01000015	496192	496431	PRFA01000015	493399	496653	--	non_coding	no_gene_id	239	NA	PRFA01000015	492412	493398	-	CDS	C4B63_15g309	unspecified product	2794	PRFA01000015	496654	499080	-	CDS	C4B63_15g308	trans-sialidase, Group V	223
PRFA01000015	491995	492229	PRFA01000015	490636	492411	--	non_coding	no_gene_id	234	NA	PRFA01000015	490129	490635	-	CDS	C4B63_15g312	unspecified product	1360	PRFA01000015	492412	493398	-	CDS	C4B63_15g309	unspecified product	183
PRFA01000015	456176	456414	PRFA01000015	453693	456641	--	non_coding	no_gene_id	238	NA	PRFA01000015	452910	453692	-	CDS	C4B63_15g330	unspecified product	2484	PRFA01000015	456642	459315	-	CDS	C4B63_15g328	unspecified product	228
PRFA01000015	445136	445375	PRFA01000015	442904	445562	--	non_coding	no_gene_id	239	NA	PRFA01000015	441684	442903	-	CDS	C4B63_15g334	unspecified product	2233	PRFA01000015	445563	448286	-	CDS	C4B63_15g332	trans-sialidase, Group V	188
PRFA01000015	362809	363047	PRFA01000015	360857	363235	--	non_coding	no_gene_id	238	NA	PRFA01000015	359462	360856	-	CDS	C4B63_15g371	unspecified product	1953	PRFA01000015	363236	365935	-	CDS	C4B63_15g370	trans-sialidase, Group VI	189
PRFA01000015	307474	307712	PRFA01000015	305312	307899	--	non_coding	no_gene_id	238	NA	PRFA01000015	304586	305311	-	CDS	C4B63_15g394	unspecified product	2163	PRFA01000015	307900	310737	-	CDS	C4B63_15g392	target of rapamycin (TOR) kinase 1	188
PRFA01000015	270420	270658	PRFA01000015	267874	270886	--	non_coding	no_gene_id	238	NA	PRFA01000015	266650	267873	-	CDS	C4B63_15g412	unspecified product	2547	PRFA01000015	270887	273598	-	CDS	C4B63_15g411	trans-sialidase, Group V	229
PRFA01000015	266237	266474	PRFA01000015	263753	266649	--	non_coding	no_gene_id	237	NA	PRFA01000015	262690	263752	-	CDS	C4B63_15g414	unspecified product	2485	PRFA01000015	266650	267873	-	CDS	C4B63_15g412	unspecified product	176
PRFA01000015	121439	121677	PRFA01000015	119360	121874	--	non_coding	no_gene_id	238	NA	PRFA01000015	118103	119359	-	CDS	C4B63_15g496	unspecified product	2080	PRFA01000015	121875	124634	-	CDS	C4B63_15g494	trans-sialidase, Group VI	198
PRFA01000021	10604	10838	PRFA01000021	2007	11410	--	non_coding	no_gene_id	234	NA	PRFA01000021	1524	2006	-	CDS	C4B63_21g346	unspecified product	8598	PRFA01000021	11411	13711	-	CDS	C4B63_21g343	surface protease GP63	573
PRFA01000024	22069	22306	PRFA01000024	15959	22557	--	non_coding	no_gene_id	237	NA	PRFA01000024	13195	15958	-	CDS	C4B63_24g361	retrotransposon hot spot (RHS) protein	6111	PRFA01000024	22558	23754	-	CDS	C4B63_24g359	unspecified product	252
PRFA01000024	60446	60680	PRFA01000024	56110	61033	--	non_coding	no_gene_id	234	NA	PRFA01000024	55513	56109	-	CDS	C4B63_24g346	retrotransposon hot spot protein (RHS)	4337	PRFA01000024	61034	62470	-	CDS	C4B63_24g344	unspecified product	354
PRFA01000024	257746	257984	PRFA01000024	254662	258225	--	non_coding	no_gene_id	238	NA	PRFA01000024	253642	254661	-	CDS	C4B63_24g252	unspecified product	3085	PRFA01000024	258226	260565	-	CDS	C4B63_24g250	trans-sialidase, Group V	242
PRFA01000024	176773	177012	PRFA01000024	174472	177253	--	non_coding	no_gene_id	239	NA	PRFA01000024	173905	174471	-	CDS	C4B63_24g289	unspecified product	2302	PRFA01000024	177254	179605	-	CDS	C4B63_24g287	trans-sialidase, Group V	242
PRFA01000027	208553	208789	PRFA01000027	206712	208987	--	non_coding	no_gene_id	236	NA	PRFA01000027	205581	206711	-	CDS	C4B63_27g253	Mucin-associated surface protein (MASP)	1842	PRFA01000027	208988	210355	-	CDS	C4B63_27g251	unspecified product	199
PRFA01000027	166749	166985	PRFA01000027	164211	167250	--	non_coding	no_gene_id	236	NA	PRFA01000027	164052	164210	-	CDS	C4B63_27g270	conserved hypothetical protein	2539	PRFA01000027	167251	169989	-	CDS	C4B63_27g269	trans-sialidase, Group V	266
PRFA01000027	47121	47356	PRFA01000027	44583	47627	--	non_coding	no_gene_id	235	NA	PRFA01000027	44424	44582	-	CDS	C4B63_27g328	conserved hypothetical protein	2539	PRFA01000027	47628	50108	-	CDS	C4B63_27g327	trans-sialidase, Group V	272
PRFA01000027	187361	187596	PRFA01000027	184118	187856	--	non_coding	no_gene_id	235	NA	PRFA01000027	183104	184117	-	CDS	C4B63_27g264	mucin TcMUCII	3244	PRFA01000027	187857	190463	-	CDS	C4B63_27g262	trans-sialidase, Group V	261
PRFA01000027	155871	156107	PRFA01000027	152620	156365	--	non_coding	no_gene_id	236	NA	PRFA01000027	151606	152619	-	CDS	C4B63_27g276	mucin TcMUCII	3252	PRFA01000027	156366	158951	-	CDS	C4B63_27g274	trans-sialidase, Group V	259
PRFA01000027	114524	114760	PRFA01000027	111383	115023	--	non_coding	no_gene_id	236	NA	PRFA01000027	110738	111382	-	CDS	C4B63_27g295	mucin TcMUCII	3142	PRFA01000027	115024	117609	-	CDS	C4B63_27g292	trans-sialidase, Group V	264
PRFA01000027	56969	57201	PRFA01000027	53730	57466	--	non_coding	no_gene_id	232	NA	PRFA01000027	53118	53729	-	CDS	C4B63_27g325	mucin TcMUCII	3240	PRFA01000027	57467	60064	-	CDS	C4B63_27g322	trans-sialidase, Group V	266
PRFA01000027	36174	36410	PRFA01000027	32945	36670	--	non_coding	no_gene_id	236	NA	PRFA01000027	31931	32944	-	CDS	C4B63_27g336	mucin TcMUCII	3230	PRFA01000027	36671	39268	-	CDS	C4B63_27g332	trans-sialidase, Group V	261
PRFA01000027	177605	177845	PRFA01000027	169990	178046	--	non_coding	no_gene_id	240	NA	PRFA01000027	167251	169989	-	CDS	C4B63_27g269	trans-sialidase, Group V	7616	PRFA01000027	178047	180377	-	CDS	C4B63_27g266	trans-sialidase, Group V	202
PRFA01000027	146117	146353	PRFA01000027	143819	146555	--	non_coding	no_gene_id	236	NA	PRFA01000027	143171	143818	-	CDS	C4B63_27g280	unspecified product	2299	PRFA01000027	146556	148896	-	CDS	C4B63_27g279	unspecified product	203
PRFA01000027	95941	96179	PRFA01000027	92876	96381	--	non_coding	no_gene_id	238	NA	PRFA01000027	92042	92875	-	CDS	C4B63_27g304	unspecified product	3066	PRFA01000027	96382	98700	-	CDS	C4B63_27g302	trans-sialidase, Group V	203
PRFA01000027	27401	27635	PRFA01000027	25093	27837	--	non_coding	no_gene_id	234	NA	PRFA01000027	23518	25092	-	CDS	C4B63_27g339	unspecified product	2309	PRFA01000027	27838	30174	-	CDS	C4B63_27g337	trans-sialidase, Group V	203
PRFA01000028	10921	11159	PRFA01000028	6957	11432	--	non_coding	no_gene_id	238	NA	PRFA01000028	6498	6956	-	CDS	C4B63_28g344	retrotransposon hot spot protein (RHS)	3965	PRFA01000028	11433	14043	-	CDS	C4B63_28g343	unspecified product	274
PRFA01000028	21417	21657	PRFA01000028	14044	21846	--	non_coding	no_gene_id	240	NA	PRFA01000028	11433	14043	-	CDS	C4B63_28g343	unspecified product	7374	PRFA01000028	21847	25014	-	CDS	C4B63_28g340	trans-sialidase, Group VIII	190
PRFA01000029	300927	301167	PRFA01000029	297661	301382	--	non_coding	no_gene_id	240	NA	PRFA01000029	297028	297660	-	CDS	C4B63_29g293	conserved hypothetical protein	3267	PRFA01000029	301383	303998	-	CDS	C4B63_29g292	trans-sialidase, Group V	216
PRFA01000029	321587	321828	PRFA01000029	319239	322199	--	non_coding	no_gene_id	241	NA	PRFA01000029	318033	319238	-	CDS	C4B63_29g283	Mucin-associated surface protein (MASP)	2349	PRFA01000029	322200	323810	-	CDS	C4B63_29g280	Mucin-associated surface protein (MASP)	372
PRFA01000029	308481	308717	PRFA01000029	306134	309230	--	non_coding	no_gene_id	236	NA	PRFA01000029	305207	306133	-	CDS	C4B63_29g290	Mucin-associated surface protein (MASP)	2348	PRFA01000029	309231	310517	-	CDS	C4B63_29g288	Mucin-associated surface protein (MASP)	514
PRFA01000029	254650	254886	PRFA01000029	252715	255151	--	non_coding	no_gene_id	236	NA	PRFA01000029	251503	252714	-	CDS	C4B63_29g327	Mucin-associated surface protein (MASP)	1936	PRFA01000029	255152	257977	-	CDS	C4B63_29g325	trans-sialidase, Group V	266
PRFA01000029	246822	247057	PRFA01000029	244476	247341	--	non_coding	no_gene_id	235	NA	PRFA01000029	243156	244475	-	CDS	C4B63_29g330	Mucin-associated surface protein (MASP)	2347	PRFA01000029	247342	250224	-	CDS	C4B63_29g328	trans-sialidase, Group VI	285
PRFA01000029	203729	203967	PRFA01000029	201377	204353	--	non_coding	no_gene_id	238	NA	PRFA01000029	200591	201376	-	CDS	C4B63_29g356	Mucin-associated surface protein (MASP)	2353	PRFA01000029	204354	205814	-	CDS	C4B63_29g352	Mucin-associated surface protein (MASP)	387
PRFA01000029	196068	196303	PRFA01000029	193714	196570	--	non_coding	no_gene_id	235	NA	PRFA01000029	192568	193713	-	CDS	C4B63_29g362	Mucin-associated surface protein (MASP)	2355	PRFA01000029	196571	199308	-	CDS	C4B63_29g359	unspecified product	268
PRFA01000029	187992	188227	PRFA01000029	185640	188511	--	non_coding	no_gene_id	235	NA	PRFA01000029	184839	185639	-	CDS	C4B63_29g366	Mucin-associated surface protein (MASP)	2353	PRFA01000029	188512	191268	-	CDS	C4B63_29g363	unspecified product	285
PRFA01000029	56644	56881	PRFA01000029	54290	57148	--	non_coding	no_gene_id	237	NA	PRFA01000029	52763	54289	-	CDS	C4B63_29g432	Mucin-associated surface protein (MASP)	2355	PRFA01000029	57149	59896	-	CDS	C4B63_29g428	trans-sialidase, Group V	268
PRFA01000029	20788	21026	PRFA01000029	18438	21291	--	non_coding	no_gene_id	238	NA	PRFA01000029	17523	18437	-	CDS	C4B63_29g450	Mucin-associated surface protein (MASP)	2351	PRFA01000029	21292	24078	-	CDS	C4B63_29g449	trans-sialidase, Group VI	266
PRFA01000029	242403	242643	PRFA01000029	239770	243155	--	non_coding	no_gene_id	240	NA	PRFA01000029	229429	239769	-	CDS	C4B63_29g335	unspecified product	2634	PRFA01000029	243156	244475	-	CDS	C4B63_29g330	Mucin-associated surface protein (MASP)	513
PRFA01000031	22918	23155	PRFA01000031	22641	23428	--	non_coding	no_gene_id	237	NA	PRFA01000031	21657	22640	-	CDS	C4B63_31g264	aspartate carbamoyltransferase	278	PRFA01000031	23429	26176	-	CDS	C4B63_31g263	trans-sialidase, Group V	274
PRFA01000031	51448	51689	PRFA01000031	50265	51973	--	non_coding	no_gene_id	241	NA	PRFA01000031	48987	50264	-	CDS	C4B63_31g256	Mucin-associated surface protein (MASP)	1184	PRFA01000031	51974	54586	-	CDS	C4B63_31g255	trans-sialidase, Group V	285
PRFA01000031	116744	116980	PRFA01000031	111590	117213	--	non_coding	no_gene_id	236	NA	PRFA01000031	110798	111589	-	CDS	C4B63_31g232	unspecified product	5155	PRFA01000031	117214	119808	-	CDS	C4B63_31g230	trans-sialidase, Group V	234
PRFA01000031	105872	106110	PRFA01000031	100482	106344	--	non_coding	no_gene_id	238	NA	PRFA01000031	99522	100481	-	CDS	C4B63_31g237	unspecified product	5391	PRFA01000031	106345	108942	-	CDS	C4B63_31g233	trans-sialidase, Group V	235
PRFA01000031	95214	95449	PRFA01000031	90047	95677	--	non_coding	no_gene_id	235	NA	PRFA01000031	89252	90046	-	CDS	C4B63_31g240	unspecified product	5168	PRFA01000031	95678	98278	-	CDS	C4B63_31g238	trans-sialidase, Group V	229
PRFA01000031	84355	84595	PRFA01000031	79197	84831	--	non_coding	no_gene_id	240	NA	PRFA01000031	78402	79196	-	CDS	C4B63_31g244	unspecified product	5159	PRFA01000031	84832	85878	-	CDS	C4B63_31g242	unspecified product	237
PRFA01000031	73503	73743	PRFA01000031	68117	73980	--	non_coding	no_gene_id	240	NA	PRFA01000031	67157	68116	-	CDS	C4B63_31g249	unspecified product	5387	PRFA01000031	73981	75027	-	CDS	C4B63_31g246	unspecified product	238
PRFA01000031	62425	62665	PRFA01000031	57035	62905	--	non_coding	no_gene_id	240	NA	PRFA01000031	56078	57034	-	CDS	C4B63_31g253	unspecified product	5391	PRFA01000031	62906	65686	-	CDS	C4B63_31g250	trans-sialidase, Group V	241
PRFA01000031	44621	44860	PRFA01000031	39252	45088	--	non_coding	no_gene_id	239	NA	PRFA01000031	38685	39251	-	CDS	C4B63_31g259	unspecified product	5370	PRFA01000031	45089	47716	-	CDS	C4B63_31g257	trans-sialidase, Group V	229
PRFA01000031	33742	33979	PRFA01000031	28369	34219	--	non_coding	no_gene_id	237	NA	PRFA01000031	27802	28368	-	CDS	C4B63_31g262	unspecified product	5374	PRFA01000031	34220	36823	-	CDS	C4B63_31g260	trans-sialidase, Group V	241
PRFA01000032	166847	166989	PRFA01000032	155797	167812	--	non_coding	no_gene_id	142	NA	PRFA01000032	152407	155796	-	CDS	C4B63_32g318	conserved hypothetical protein	11051	PRFA01000032	167813	168646	-	CDS	C4B63_32g310	unspecified product	824
PRFA01000032	157185	157328	PRFA01000032	155797	167812	--	non_coding	no_gene_id	143	NA	PRFA01000032	152407	155796	-	CDS	C4B63_32g318	conserved hypothetical protein	1389	PRFA01000032	167813	168646	-	CDS	C4B63_32g310	unspecified product	10485
PRFA01000032	160406	160549	PRFA01000032	155797	167812	--	non_coding	no_gene_id	143	NA	PRFA01000032	152407	155796	-	CDS	C4B63_32g318	conserved hypothetical protein	4610	PRFA01000032	167813	168646	-	CDS	C4B63_32g310	unspecified product	7264
PRFA01000032	163627	163770	PRFA01000032	155797	167812	--	non_coding	no_gene_id	143	NA	PRFA01000032	152407	155796	-	CDS	C4B63_32g318	conserved hypothetical protein	7831	PRFA01000032	167813	168646	-	CDS	C4B63_32g310	unspecified product	4043
PRFA01000032	218448	218591	PRFA01000032	215590	224933	--	non_coding	no_gene_id	143	NA	PRFA01000032	214081	215589	-	CDS	C4B63_32g281	Mucin-associated surface protein (MASP)	2859	PRFA01000032	224934	228128	-	CDS	C4B63_32g274	fatty acid transporter protein-like	6343
PRFA01000032	221646	221790	PRFA01000032	215590	224933	--	non_coding	no_gene_id	144	NA	PRFA01000032	214081	215589	-	CDS	C4B63_32g281	Mucin-associated surface protein (MASP)	6057	PRFA01000032	224934	228128	-	CDS	C4B63_32g274	fatty acid transporter protein-like	3144
PRFA01000032	207148	207291	PRFA01000032	172070	210992	--	non_coding	no_gene_id	143	NA	PRFA01000032	170576	172069	-	CDS	C4B63_32g309	Mucin-associated surface protein (MASP)	35079	PRFA01000032	210993	212153	-	CDS	C4B63_32g284	unspecified product	3702
PRFA01000032	174928	175072	PRFA01000032	172070	210992	--	non_coding	no_gene_id	144	NA	PRFA01000032	170576	172069	-	CDS	C4B63_32g309	Mucin-associated surface protein (MASP)	2859	PRFA01000032	210993	212153	-	CDS	C4B63_32g284	unspecified product	35921
PRFA01000032	178160	178304	PRFA01000032	172070	210992	--	non_coding	no_gene_id	144	NA	PRFA01000032	170576	172069	-	CDS	C4B63_32g309	Mucin-associated surface protein (MASP)	6091	PRFA01000032	210993	212153	-	CDS	C4B63_32g284	unspecified product	32689
PRFA01000032	181394	181538	PRFA01000032	172070	210992	--	non_coding	no_gene_id	144	NA	PRFA01000032	170576	172069	-	CDS	C4B63_32g309	Mucin-associated surface protein (MASP)	9325	PRFA01000032	210993	212153	-	CDS	C4B63_32g284	unspecified product	29455
PRFA01000032	184628	184772	PRFA01000032	172070	210992	--	non_coding	no_gene_id	144	NA	PRFA01000032	170576	172069	-	CDS	C4B63_32g309	Mucin-associated surface protein (MASP)	12559	PRFA01000032	210993	212153	-	CDS	C4B63_32g284	unspecified product	26221
PRFA01000032	187862	188006	PRFA01000032	172070	210992	--	non_coding	no_gene_id	144	NA	PRFA01000032	170576	172069	-	CDS	C4B63_32g309	Mucin-associated surface protein (MASP)	15793	PRFA01000032	210993	212153	-	CDS	C4B63_32g284	unspecified product	22987
PRFA01000032	191092	191236	PRFA01000032	172070	210992	--	non_coding	no_gene_id	144	NA	PRFA01000032	170576	172069	-	CDS	C4B63_32g309	Mucin-associated surface protein (MASP)	19023	PRFA01000032	210993	212153	-	CDS	C4B63_32g284	unspecified product	19757
PRFA01000032	194326	194470	PRFA01000032	172070	210992	--	non_coding	no_gene_id	144	NA	PRFA01000032	170576	172069	-	CDS	C4B63_32g309	Mucin-associated surface protein (MASP)	22257	PRFA01000032	210993	212153	-	CDS	C4B63_32g284	unspecified product	16523
PRFA01000032	197560	197704	PRFA01000032	172070	210992	--	non_coding	no_gene_id	144	NA	PRFA01000032	170576	172069	-	CDS	C4B63_32g309	Mucin-associated surface protein (MASP)	25491	PRFA01000032	210993	212153	-	CDS	C4B63_32g284	unspecified product	13289
PRFA01000032	200794	200938	PRFA01000032	172070	210992	--	non_coding	no_gene_id	144	NA	PRFA01000032	170576	172069	-	CDS	C4B63_32g309	Mucin-associated surface protein (MASP)	28725	PRFA01000032	210993	212153	-	CDS	C4B63_32g284	unspecified product	10055
PRFA01000032	210368	210512	PRFA01000032	172070	210992	--	non_coding	no_gene_id	144	NA	PRFA01000032	170576	172069	-	CDS	C4B63_32g309	Mucin-associated surface protein (MASP)	38299	PRFA01000032	210993	212153	-	CDS	C4B63_32g284	unspecified product	481
PRFA01000032	204026	204170	PRFA01000032	172070	210992	--	non_coding	no_gene_id	144	NA	PRFA01000032	170576	172069	-	CDS	C4B63_32g309	Mucin-associated surface protein (MASP)	31957	PRFA01000032	210993	212153	-	CDS	C4B63_32g284	unspecified product	6823
PRFA01000032	387291	387530	PRFA01000032	385172	387775	--	non_coding	no_gene_id	239	NA	PRFA01000032	384386	385171	-	CDS	C4B63_32g189	unspecified product	2120	PRFA01000032	387776	390559	-	CDS	C4B63_32g187	trans-sialidase, Group V	246
PRFA01000033	237932	238169	PRFA01000033	235898	238454	--	non_coding	no_gene_id	237	NA	PRFA01000033	234680	235897	-	CDS	C4B63_33g277	Mucin-associated surface protein (MASP)	2035	PRFA01000033	238455	241319	-	CDS	C4B63_33g276	trans-sialidase, Group VI	286
PRFA01000033	229972	230213	PRFA01000033	227614	230494	--	non_coding	no_gene_id	241	NA	PRFA01000033	226087	227613	-	CDS	C4B63_33g282	Mucin-associated surface protein (MASP)	2359	PRFA01000033	230495	233389	-	CDS	C4B63_33g278	trans-sialidase, Group VI	282
PRFA01000033	174982	175217	PRFA01000033	172932	175474	--	non_coding	no_gene_id	235	NA	PRFA01000033	171651	172931	-	CDS	C4B63_33g309	Mucin-associated surface protein (MASP)	2051	PRFA01000033	175475	178468	-	CDS	C4B63_33g308	trans-sialidase, Group V	258
PRFA01000033	171035	171275	PRFA01000033	168685	171650	--	non_coding	no_gene_id	240	NA	PRFA01000033	167887	168684	-	CDS	C4B63_33g313	Mucin-associated surface protein (MASP)	2351	PRFA01000033	171651	172931	-	CDS	C4B63_33g309	Mucin-associated surface protein (MASP)	376
PRFA01000033	245846	246082	PRFA01000033	243813	246365	--	non_coding	no_gene_id	236	NA	PRFA01000033	242604	243812	-	CDS	C4B63_33g275	Mucin-associated surface protein (MASP)complement	2034	PRFA01000033	246366	249164	-	CDS	C4B63_33g274	trans-sialidase, Group VI	284
PRFA01000033	48341	48577	PRFA01000033	45155	48943	--	non_coding	no_gene_id	236	NA	PRFA01000033	44221	45154	-	CDS	C4B63_33g370	retrotransposon hot spot protein (RHS)	3187	PRFA01000033	48944	50656	-	CDS	C4B63_33g368	Mucin-associated surface protein (MASP)	367
PRFA01000033	185695	185936	PRFA01000033	184733	186217	--	non_coding	no_gene_id	241	NA	PRFA01000033	183197	184732	-	CDS	C4B63_33g303	surface protease GP63	963	PRFA01000033	186218	187261	-	CDS	C4B63_33g302	unspecified product	282
PRFA01000033	266717	266953	PRFA01000033	264371	267328	--	non_coding	no_gene_id	236	NA	PRFA01000033	263158	264370	-	CDS	C4B63_33g264	unspecified product	2347	PRFA01000033	267329	268915	-	CDS	C4B63_33g260	Mucin-associated surface protein (MASP)	376
PRFA01000033	253616	253852	PRFA01000033	251587	254357	--	non_coding	no_gene_id	236	NA	PRFA01000033	250158	251586	-	CDS	C4B63_33g273	unspecified product	2030	PRFA01000033	254358	255638	-	CDS	C4B63_33g270	Mucin-associated surface protein (MASP)	506
PRFA01000033	208517	208756	PRFA01000033	206190	209014	--	non_coding	no_gene_id	239	NA	PRFA01000033	195477	206189	-	CDS	C4B63_33g298	unspecified product	2328	PRFA01000033	209015	211597	-	CDS	C4B63_33g293	trans-sialidase, Group V	259
PRFA01000033	32414	32652	PRFA01000033	31127	33572	--	non_coding	no_gene_id	238	NA	PRFA01000033	30236	31126	-	CDS	C4B63_33g377	unspecified product	1288	PRFA01000033	33573	35596	-	CDS	C4B63_33g373	unspecified product	921
PRFA01000034	28294	28532	PRFA01000034	25110	28722	--	non_coding	no_gene_id	238	NA	PRFA01000034	24615	25109	-	CDS	C4B63_34g381	retrotransposon hot spot protein (RHS)	3185	PRFA01000034	28723	29784	-	CDS	C4B63_34g380	unspecified product	191
PRFA01000035	97580	97818	PRFA01000035	94538	98009	--	non_coding	no_gene_id	238	NA	PRFA01000035	94052	94537	-	CDS	C4B63_35g349	unspecified product	3043	PRFA01000035	98010	101138	-	CDS	C4B63_35g347	trans-sialidase, Group VIII	192
PRFA01000035	64381	64620	PRFA01000035	57567	64807	--	non_coding	no_gene_id	239	NA	PRFA01000035	47200	57566	-	CDS	C4B63_35g364	unspecified product	6815	PRFA01000035	64808	68272	-	CDS	C4B63_35g363	trans-sialidase, Group VIII	188
PRFA01000036	345275	345513	PRFA01000036	342675	345699	--	non_coding	no_gene_id	238	NA	PRFA01000036	341589	342674	-	CDS	C4B63_36g230	Mucin-associated surface protein (MASP)	2601	PRFA01000036	345700	348540	-	CDS	C4B63_36g228	trans-sialidase, Group VI	187
PRFA01000036	156138	156376	PRFA01000036	153546	156562	--	non_coding	no_gene_id	238	NA	PRFA01000036	152328	153545	-	CDS	C4B63_36g310	Mucin-associated surface protein (MASP)	2593	PRFA01000036	156563	159400	-	CDS	C4B63_36g308	trans-sialidase, Group VI	187
PRFA01000036	148401	148640	PRFA01000036	147654	148893	--	non_coding	no_gene_id	239	NA	PRFA01000036	147138	147653	-	CDS	C4B63_36g312	unspecified product	748	PRFA01000036	148894	150981	-	CDS	C4B63_36g311	surface protease GP63	254
PRFA01000036	26577	26814	PRFA01000036	25045	27035	--	non_coding	no_gene_id	237	NA	PRFA01000036	22809	25044	-	CDS	C4B63_36g367	unspecified product	1533	PRFA01000036	27036	29462	-	CDS	C4B63_36g364	trans-sialidase, Group V	222
PRFA01000036	22400	22634	PRFA01000036	19863	22808	--	non_coding	no_gene_id	234	NA	PRFA01000036	18675	19862	-	CDS	C4B63_36g368	unspecified product	2538	PRFA01000036	22809	25044	-	CDS	C4B63_36g367	unspecified product	175
PRFA01000036	14092	14331	PRFA01000036	11928	14564	--	non_coding	no_gene_id	239	NA	PRFA01000036	10935	11927	-	CDS	C4B63_36g370	unspecified product	2165	PRFA01000036	14565	17399	-	CDS	C4B63_36g369	trans-sialidase, Group VI	234
PRFA01000037	403926	404163	PRFA01000037	401838	404466	--	non_coding	no_gene_id	237	NA	PRFA01000037	400431	401837	-	CDS	C4B63_37g230	conserved hypothetical protein	2089	PRFA01000037	404467	407067	-	CDS	C4B63_37g226	unspecified product	304
PRFA01000037	85029	85264	PRFA01000037	77739	85453	--	non_coding	no_gene_id	235	NA	PRFA01000037	75090	77738	-	CDS	C4B63_37g389	retrotransposon hot spot (RHS) protein	7291	PRFA01000037	85454	88591	-	CDS	C4B63_37g387	unspecified product	190
PRFA01000037	13887	14121	PRFA01000037	8715	14304	--	non_coding	no_gene_id	234	NA	PRFA01000037	7938	8714	-	CDS	C4B63_37g416	retrotransposon hot spot (RHS) protein	5173	PRFA01000037	14305	17439	-	CDS	C4B63_37g415	trans-sialidase, Group VIII	184
PRFA01000038	50278	50516	PRFA01000038	47025	50740	--	non_coding	no_gene_id	238	NA	PRFA01000038	46299	47024	-	CDS	C4B63_38g304	retrotransposon hot spot (RHS) protein	3254	PRFA01000038	50741	53128	-	CDS	C4B63_38g303	trans-sialidase, Group II	225
PRFA01000038	19037	19275	PRFA01000038	14999	19483	--	non_coding	no_gene_id	238	NA	PRFA01000038	13025	14998	-	CDS	C4B63_38g313	retrotransposon hot spot (RHS) protein	4039	PRFA01000038	19484	22597	-	CDS	C4B63_38g310	trans-sialidase, Group VIII	209
PRFA01000039	290838	291076	PRFA01000039	288824	291338	--	non_coding	no_gene_id	238	NA	PRFA01000039	288311	288823	-	CDS	C4B63_39g235	conserved hypothetical protein	2015	PRFA01000039	291339	294047	-	CDS	C4B63_39g233	trans-sialidase, Group V	263
PRFA01000039	400304	400451	PRFA01000039	397439	400673	--	non_coding	no_gene_id	147	NA	PRFA01000039	395990	397438	-	CDS	C4B63_39g177	Mucin-associated surface protein (MASP)	2866	PRFA01000039	400674	403397	-	CDS	C4B63_39g175	trans-sialidase, Group V	223
PRFA01000039	392191	392427	PRFA01000039	390940	392973	--	non_coding	no_gene_id	236	NA	PRFA01000039	389761	390939	-	CDS	C4B63_39g180	Mucin-associated surface protein (MASP)	1252	PRFA01000039	392974	394065	-	CDS	C4B63_39g179	unspecified product	547
PRFA01000039	34091	34329	PRFA01000039	30902	34528	--	non_coding	no_gene_id	238	NA	PRFA01000039	30413	30901	-	CDS	C4B63_39g366	retrotransposon hot spot protein (RHS)	3190	PRFA01000039	34529	35212	-	CDS	C4B63_39g365	unspecified product	200
PRFA01000039	23144	23382	PRFA01000039	19931	23843	--	non_coding	no_gene_id	238	NA	PRFA01000039	19460	19930	-	CDS	C4B63_39g373	retrotransposon hot spot protein (RHS)	3214	PRFA01000039	23844	26710	-	CDS	C4B63_39g370	unspecified product	462
PRFA01000039	12186	12423	PRFA01000039	8082	12623	--	non_coding	no_gene_id	237	NA	PRFA01000039	6750	8081	-	CDS	C4B63_39g376	retrotransposon hot spot protein (RHS)	4105	PRFA01000039	12624	15590	-	CDS	C4B63_39g375	unspecified product	201
PRFA01000041	100154	100393	PRFA01000041	98400	100723	--	non_coding	no_gene_id	239	NA	PRFA01000041	95679	98399	-	CDS	C4B63_41g263	trans-sialidase, Group IV	1755	PRFA01000041	100724	103444	-	CDS	C4B63_41g261	trans-sialidase, Group IV	331
PRFA01000041	95105	95347	PRFA01000041	93338	95678	--	non_coding	no_gene_id	242	NA	PRFA01000041	92876	93337	-	CDS	C4B63_41g264	unspecified product	1768	PRFA01000041	95679	98399	-	CDS	C4B63_41g263	trans-sialidase, Group IV	332
PRFA01000041	4318	4558	PRFA01000041	2148	5270	--	non_coding	no_gene_id	240	NA	PRFA01000041	82	2147	-	CDS	C4B63_41g304	unspecified product	2171	PRFA01000041	5271	6155	-	CDS	C4B63_41g300	unspecified product	713
PRFA01000042	17058	17297	PRFA01000042	12684	17497	--	non_coding	no_gene_id	239	NA	PRFA01000042	12129	12683	-	CDS	C4B63_42g264	retrotransposon hot spot (RHS) protein	4375	PRFA01000042	17498	20617	-	CDS	C4B63_42g262	trans-sialidase, Group VIII	201
PRFA01000046	22793	23032	PRFA01000046	19423	23224	--	non_coding	no_gene_id	239	NA	PRFA01000046	18157	19422	-	CDS	C4B63_46g183	retrotransposon hot spot (RHS) protein	3371	PRFA01000046	23225	26356	-	CDS	C4B63_46g181	trans-sialidase, Group VIII	193
PRFA01000046	9494	9729	PRFA01000046	2260	9917	--	non_coding	no_gene_id	235	NA	PRFA01000046	1324	2259	-	CDS	C4B63_46g189	retrotransposon hot spot (RHS) protein	7235	PRFA01000046	9918	12290	-	CDS	C4B63_46g185	unspecified product	189
PRFA01000047	13831	13978	PRFA01000047	9979	14169	--	non_coding	no_gene_id	147	NA	PRFA01000047	9487	9978	-	CDS	C4B63_47g161	retrotransposon hot spot protein (RHS)	3853	PRFA01000047	14170	17295	-	CDS	C4B63_47g160	trans-sialidase, Group VIII	192
PRFA01000049	41426	41661	PRFA01000049	37496	41856	--	non_coding	no_gene_id	235	NA	PRFA01000049	35457	37495	-	CDS	C4B63_49g213	retrotransposon hot spot (RHS) protein	3931	PRFA01000049	41857	44958	-	CDS	C4B63_49g210	trans-sialidase, Group VIII	196
PRFA01000050	233582	233821	PRFA01000050	233091	234129	--	non_coding	no_gene_id	239	NA	PRFA01000050	232416	233090	-	CDS	C4B63_50g140	conserved hypothetical protein	492	PRFA01000050	234130	236778	-	CDS	C4B63_50g139	trans-sialidase, Group VI	309
PRFA01000050	152191	152428	PRFA01000050	151696	152736	--	non_coding	no_gene_id	237	NA	PRFA01000050	151099	151695	-	CDS	C4B63_50g177	conserved hypothetical protein	496	PRFA01000050	152737	155499	-	CDS	C4B63_50g176	trans-sialidase, Group VI	309
PRFA01000050	37817	38056	PRFA01000050	36702	38460	--	non_coding	no_gene_id	239	NA	PRFA01000050	36207	36701	-	CDS	C4B63_50g234	Endonuclease-reverse transcriptase(fragment)	1116	PRFA01000050	38461	40584	-	CDS	C4B63_50g232	surface protease GP63	405
PRFA01000050	224417	224656	PRFA01000050	220719	224821	--	non_coding	no_gene_id	239	NA	PRFA01000050	216819	220718	-	CDS	C4B63_50g143	L1Tc protein fragment	3699	PRFA01000050	224822	227233	-	CDS	C4B63_50g142	trans-sialidase, Group V	166
PRFA01000050	143026	143265	PRFA01000050	136646	143430	--	non_coding	no_gene_id	239	NA	PRFA01000050	135134	136645	-	CDS	C4B63_50g182	L1Tc protein fragment	6381	PRFA01000050	143431	145842	-	CDS	C4B63_50g180	trans-sialidase, Group V	166
PRFA01000050	208163	208403	PRFA01000050	205159	208683	--	non_coding	no_gene_id	240	NA	PRFA01000050	204007	205158	-	CDS	C4B63_50g151	Mucin-associated surface protein (MASP)	3005	PRFA01000050	208684	211560	-	CDS	C4B63_50g148	trans-sialidase, Group V	281
PRFA01000050	173849	174085	PRFA01000050	170880	174363	--	non_coding	no_gene_id	236	NA	PRFA01000050	169713	170879	-	CDS	C4B63_50g169	Mucin-associated surface protein (MASP)	2970	PRFA01000050	174364	177246	-	CDS	C4B63_50g167	trans-sialidase, Group V	279
PRFA01000050	75500	75736	PRFA01000050	72386	75967	--	non_coding	no_gene_id	236	NA	PRFA01000050	70922	72385	-	CDS	C4B63_50g210	Mucin-associated surface protein (MASP)	3115	PRFA01000050	75968	78724	-	CDS	C4B63_50g208	trans-sialidase, Group VI	232
PRFA01000050	66908	67147	PRFA01000050	60617	67497	--	non_coding	no_gene_id	239	NA	PRFA01000050	59426	60616	-	CDS	C4B63_50g220	Mucin-associated surface protein (MASP)	6292	PRFA01000050	67498	68916	-	CDS	C4B63_50g212	surface protease GP63	351
PRFA01000050	247025	247262	PRFA01000050	243287	247424	--	non_coding	no_gene_id	237	NA	PRFA01000050	242720	243286	-	CDS	C4B63_50g134	retrotransposon hot spot protein (RHS)	3739	PRFA01000050	247425	249839	-	CDS	C4B63_50g133	trans-sialidase, Group V	163
PRFA01000050	165609	165847	PRFA01000050	161905	166012	--	non_coding	no_gene_id	238	NA	PRFA01000050	161338	161904	-	CDS	C4B63_50g172	retrotransposon hot spot protein (RHS)	3705	PRFA01000050	166013	168424	-	CDS	C4B63_50g170	trans-sialidase, Group V	166
PRFA01000050	120346	120584	PRFA01000050	116561	120749	--	non_coding	no_gene_id	238	NA	PRFA01000050	115994	116560	-	CDS	C4B63_50g189	retrotransposon hot spot protein (RHS)	3786	PRFA01000050	120750	123167	-	CDS	C4B63_50g188	trans-sialidase, Group V	166
PRFA01000050	186417	186654	PRFA01000050	177247	186959	--	non_coding	no_gene_id	237	NA	PRFA01000050	174364	177246	-	CDS	C4B63_50g167	trans-sialidase, Group V	9171	PRFA01000050	186960	189743	-	CDS	C4B63_50g158	trans-sialidase, Group VI	306
PRFA01000050	129492	129732	PRFA01000050	123168	130013	--	non_coding	no_gene_id	240	NA	PRFA01000050	120750	123167	-	CDS	C4B63_50g188	trans-sialidase, Group V	6325	PRFA01000050	130014	131492	-	CDS	C4B63_50g185	unspecified product	282
PRFA01000050	255296	255534	PRFA01000050	254560	255922	--	non_coding	no_gene_id	238	NA	PRFA01000050	254068	254559	-	CDS	C4B63_50g130	unspecified product	737	PRFA01000050	255923	256951	-	CDS	C4B63_50g129	unspecified product	389
PRFA01000050	46498	46737	PRFA01000050	43390	46963	--	non_coding	no_gene_id	239	NA	PRFA01000050	41923	43389	-	CDS	C4B63_50g230	unspecified product	3109	PRFA01000050	46964	49708	-	CDS	C4B63_50g228	trans-sialidase, Group VI	227
PRFA01000050	25870	26109	PRFA01000050	22917	26336	--	non_coding	no_gene_id	239	NA	PRFA01000050	21450	22916	-	CDS	C4B63_50g242	unspecified product	2954	PRFA01000050	26337	29087	-	CDS	C4B63_50g240	trans-sialidase, Group VI	228
PRFA01000051	83160	83308	PRFA01000051	80799	83518	--	non_coding	no_gene_id	148	NA	PRFA01000051	79749	80798	-	CDS	C4B63_51g211	unspecified product	2362	PRFA01000051	83519	85831	-	CDS	C4B63_51g210	trans-sialidase, Group V	211
PRFA01000051	71947	72095	PRFA01000051	69617	72521	--	non_coding	no_gene_id	148	NA	PRFA01000051	68084	69616	-	CDS	C4B63_51g215	unspecified product	2331	PRFA01000051	72522	74618	-	CDS	C4B63_51g213	trans-sialidase, Group V	427
PRFA01000051	60766	60914	PRFA01000051	58433	61125	--	non_coding	no_gene_id	148	NA	PRFA01000051	56900	58432	-	CDS	C4B63_51g219	unspecified product	2334	PRFA01000051	61126	63276	-	CDS	C4B63_51g217	unspecified product	212
PRFA01000051	49581	49729	PRFA01000051	47246	49940	--	non_coding	no_gene_id	148	NA	PRFA01000051	45710	47245	-	CDS	C4B63_51g223	unspecified product	2336	PRFA01000051	49941	51452	-	CDS	C4B63_51g222	unspecified product	212
PRFA01000051	38395	38542	PRFA01000051	36177	38753	--	non_coding	no_gene_id	147	NA	PRFA01000051	34491	36176	-	CDS	C4B63_51g228	unspecified product	2219	PRFA01000051	38754	39698	-	CDS	C4B63_51g226	unspecified product	212
PRFA01000053	157145	157382	PRFA01000053	153120	157619	--	non_coding	no_gene_id	237	NA	PRFA01000053	152457	153119	-	CDS	C4B63_53g180	mucin TcMUCII	4026	PRFA01000053	157620	160289	-	CDS	C4B63_53g178	trans-sialidase, Group V	238
PRFA01000053	67019	67260	PRFA01000053	63972	67485	--	non_coding	no_gene_id	241	NA	PRFA01000053	63309	63971	-	CDS	C4B63_53g226	mucin TcMUCII	3048	PRFA01000053	67486	70131	-	CDS	C4B63_53g223	trans-sialidase	226
PRFA01000053	179569	179801	PRFA01000053	175540	180098	--	non_coding	no_gene_id	232	NA	PRFA01000053	174757	175539	-	CDS	C4B63_53g173	Mucin-associated surface protein (MASP)	4030	PRFA01000053	180099	182711	-	CDS	C4B63_53g171	trans-sialidase, Group V	298
PRFA01000053	170747	170983	PRFA01000053	167681	171199	--	non_coding	no_gene_id	236	NA	PRFA01000053	166247	167680	-	CDS	C4B63_53g175	Mucin-associated surface protein (MASP)	3067	PRFA01000053	171200	173410	-	CDS	C4B63_53g174	surface protease GP63	217
PRFA01000053	165604	165751	PRFA01000053	163093	166246	--	non_coding	no_gene_id	147	NA	PRFA01000053	161524	163092	-	CDS	C4B63_53g177	Mucin-associated surface protein (MASP)	2512	PRFA01000053	166247	167680	-	CDS	C4B63_53g175	Mucin-associated surface protein (MASP)	496
PRFA01000053	88489	88724	PRFA01000053	85036	88916	--	non_coding	no_gene_id	235	NA	PRFA01000053	84271	85035	-	CDS	C4B63_53g215	retrotransposon hot spot (RHS) protein	3454	PRFA01000053	88917	92054	-	CDS	C4B63_53g214	trans-sialidase, Group VIII	193
PRFA01000056	49129	49358	PRFA01000056	48001	49561	--	non_coding	no_gene_id	229	NA	PRFA01000056	37553	48000	-	CDS	C4B63_56g149	unspecified product	1129	PRFA01000056	49562	51958	-	CDS	C4B63_56g144	trans-sialidase, Group V	204
PRFA01000056	22397	22613	PRFA01000056	18217	22897	--	non_coding	no_gene_id	216	NA	PRFA01000056	15926	18216	-	CDS	C4B63_56g157	unspecified product	4181	PRFA01000056	22898	25311	-	CDS	C4B63_56g154	unspecified product	285
PRFA01000058	28529	28767	PRFA01000058	25159	28955	--	non_coding	no_gene_id	238	NA	PRFA01000058	24535	25158	-	CDS	C4B63_58g228	retrotransposon hot spot (RHS) protein	3371	PRFA01000058	28956	32099	-	CDS	C4B63_58g227	trans-sialidase, Group VIII	189
PRFA01000058	18492	18725	PRFA01000058	15506	18951	--	non_coding	no_gene_id	233	NA	PRFA01000058	14527	15505	-	CDS	C4B63_58g232	retrotransposon hot spot (RHS) protein	2987	PRFA01000058	18952	21339	-	CDS	C4B63_58g229	trans-sialidase, Group II	227
PRFA01000059	104391	104629	PRFA01000059	103411	104906	--	non_coding	no_gene_id	238	NA	PRFA01000059	102664	103410	-	CDS	C4B63_59g211	unspecified product	981	PRFA01000059	104907	107391	-	CDS	C4B63_59g210	unspecified product	278
PRFA01000059	93985	94221	PRFA01000059	93241	94460	--	non_coding	no_gene_id	236	NA	PRFA01000059	92944	93240	-	CDS	C4B63_59g217	unspecified product	745	PRFA01000059	94461	96869	-	CDS	C4B63_59g216	unspecified product	240
PRFA01000059	80827	81067	PRFA01000059	80078	81315	--	non_coding	no_gene_id	240	NA	PRFA01000059	79781	80077	-	CDS	C4B63_59g223	unspecified product	750	PRFA01000059	81316	83922	-	CDS	C4B63_59g222	trans-sialidase, Group V	249
PRFA01000060	160708	160945	PRFA01000060	160438	161178	--	non_coding	no_gene_id	237	NA	PRFA01000060	159454	160437	-	CDS	C4B63_60g116	aspartate carbamoyltransferase	271	PRFA01000060	161179	163479	-	CDS	C4B63_60g115	unspecified product	234
PRFA01000060	191853	192090	PRFA01000060	183880	202643	--	non_coding	no_gene_id	237	NA	PRFA01000060	182725	183879	-	CDS	C4B63_60g104	Mucin-associated surface protein (MASP)	7974	PRFA01000060	202644	205256	-	CDS	C4B63_60g90	trans-sialidase, Group V	10554
PRFA01000060	194430	194671	PRFA01000060	183880	202643	--	non_coding	no_gene_id	241	NA	PRFA01000060	182725	183879	-	CDS	C4B63_60g104	Mucin-associated surface protein (MASP)	10551	PRFA01000060	202644	205256	-	CDS	C4B63_60g90	trans-sialidase, Group V	7973
PRFA01000060	197011	197252	PRFA01000060	183880	202643	--	non_coding	no_gene_id	241	NA	PRFA01000060	182725	183879	-	CDS	C4B63_60g104	Mucin-associated surface protein (MASP)	13132	PRFA01000060	202644	205256	-	CDS	C4B63_60g90	trans-sialidase, Group V	5392
PRFA01000060	199592	199833	PRFA01000060	183880	202643	--	non_coding	no_gene_id	241	NA	PRFA01000060	182725	183879	-	CDS	C4B63_60g104	Mucin-associated surface protein (MASP)	15713	PRFA01000060	202644	205256	-	CDS	C4B63_60g90	trans-sialidase, Group V	2811
PRFA01000060	202173	202414	PRFA01000060	183880	202643	--	non_coding	no_gene_id	241	NA	PRFA01000060	182725	183879	-	CDS	C4B63_60g104	Mucin-associated surface protein (MASP)	18294	PRFA01000060	202644	205256	-	CDS	C4B63_60g90	trans-sialidase, Group V	230
PRFA01000060	189269	189510	PRFA01000060	183880	202643	--	non_coding	no_gene_id	241	NA	PRFA01000060	182725	183879	-	CDS	C4B63_60g104	Mucin-associated surface protein (MASP)	5390	PRFA01000060	202644	205256	-	CDS	C4B63_60g90	trans-sialidase, Group V	13134
PRFA01000060	178413	178650	PRFA01000060	177229	178886	--	non_coding	no_gene_id	237	NA	PRFA01000060	175948	177228	-	CDS	C4B63_60g109	Mucin-associated surface protein (MASP)	1185	PRFA01000060	178887	181446	-	CDS	C4B63_60g108	unspecified product	237
PRFA01000060	216798	217035	PRFA01000060	211432	217270	--	non_coding	no_gene_id	237	NA	PRFA01000060	210286	211431	-	CDS	C4B63_60g87	Mucin-associated surface protein (MASP)	5367	PRFA01000060	217271	219787	-	CDS	C4B63_60g82	trans-sialidase, Group V	236
PRFA01000060	49864	50105	PRFA01000060	46627	50297	--	non_coding	no_gene_id	241	NA	PRFA01000060	44309	46626	-	CDS	C4B63_60g183	retrotransposon hot spot protein (RHS)	3238	PRFA01000060	50298	53443	-	CDS	C4B63_60g180	unspecified product	193
PRFA01000060	7926	8160	PRFA01000060	6159	8388	--	non_coding	no_gene_id	234	NA	PRFA01000060	3003	6158	-	CDS	C4B63_60g204	trans-sialidase	1768	PRFA01000060	8389	10779	-	CDS	C4B63_60g203	trans-sialidase, Group II	229
PRFA01000060	205882	206113	PRFA01000060	205257	206349	--	non_coding	no_gene_id	231	NA	PRFA01000060	202644	205256	-	CDS	C4B63_60g90	trans-sialidase, Group V	626	PRFA01000060	206350	209010	-	CDS	C4B63_60g89	trans-sialidase, Group V	237
PRFA01000060	171573	171810	PRFA01000060	166464	172042	--	non_coding	no_gene_id	237	NA	PRFA01000060	165051	166463	-	CDS	C4B63_60g113	unspecified product	5110	PRFA01000060	172043	174670	-	CDS	C4B63_60g110	trans-sialidase, Group V	233
PRFA01000062	86630	86869	PRFA01000062	83599	87105	--	non_coding	no_gene_id	239	NA	PRFA01000062	82390	83598	-	CDS	C4B63_62g175	Mucin-associated surface protein (MASP)	3032	PRFA01000062	87106	89847	-	CDS	C4B63_62g172	trans-sialidase, Group VI	237
PRFA01000062	69798	70028	PRFA01000062	66780	70264	--	non_coding	no_gene_id	230	NA	PRFA01000062	65319	66779	-	CDS	C4B63_62g186	Mucin-associated surface protein (MASP)	3019	PRFA01000062	70265	72902	-	CDS	C4B63_62g184	trans-sialidase, Group VI	237
PRFA01000062	134389	134619	PRFA01000062	131774	134850	--	non_coding	no_gene_id	230	NA	PRFA01000062	130307	131773	-	CDS	C4B63_62g142	unspecified product	2616	PRFA01000062	134851	137487	-	CDS	C4B63_62g140	trans-sialidase, Group VI	232
PRFA01000062	117712	117943	PRFA01000062	115096	118174	--	non_coding	no_gene_id	231	NA	PRFA01000062	113626	115095	-	CDS	C4B63_62g154	unspecified product	2617	PRFA01000062	118175	119023	-	CDS	C4B63_62g152	unspecified product	232
PRFA01000062	104021	104260	PRFA01000062	99300	104565	--	non_coding	no_gene_id	239	NA	PRFA01000062	98255	99299	-	CDS	C4B63_62g165	unspecified product	4722	PRFA01000062	104566	107274	-	CDS	C4B63_62g159	trans-sialidase, Group V	306
PRFA01000063	11317	11554	PRFA01000063	8362	11857	--	non_coding	no_gene_id	237	NA	PRFA01000063	7783	8361	-	CDS	C4B63_63g144	unspecified product	2956	PRFA01000063	11858	14545	-	CDS	C4B63_63g143	trans-sialidase, Group IV	304
PRFA01000064	173594	173831	PRFA01000064	172832	174091	--	non_coding	no_gene_id	237	NA	PRFA01000064	172247	172831	-	CDS	C4B63_64g134	conserved hypothetical protein	763	PRFA01000064	174092	176785	-	CDS	C4B63_64g133	trans-sialidase, Group V	261
PRFA01000064	47893	48131	PRFA01000064	41026	48360	--	non_coding	no_gene_id	238	NA	PRFA01000064	30643	41025	-	CDS	C4B63_64g191	dispersed gene family protein 1 (DGF-1)	6868	PRFA01000064	48361	50751	-	CDS	C4B63_64g186	trans-sialidase, Group V	230
PRFA01000064	211852	212089	PRFA01000064	209790	212310	--	non_coding	no_gene_id	237	NA	PRFA01000064	209076	209789	-	CDS	C4B63_64g119	unspecified product	2063	PRFA01000064	212311	214998	-	CDS	C4B63_64g118	trans-sialidase, Group V	222
PRFA01000064	185113	185353	PRFA01000064	182116	185876	--	non_coding	no_gene_id	240	NA	PRFA01000064	181185	182115	-	CDS	C4B63_64g130	unspecified product	2998	PRFA01000064	185877	186662	-	CDS	C4B63_64g126	unspecified product	524
PRFA01000064	163346	163585	PRFA01000064	160254	163871	--	non_coding	no_gene_id	239	NA	PRFA01000064	159744	160253	-	CDS	C4B63_64g143	unspecified product	3093	PRFA01000064	163872	166368	-	CDS	C4B63_64g142	trans-sialidase, Group V	287
PRFA01000064	20507	20746	PRFA01000064	19239	21261	--	non_coding	no_gene_id	239	NA	PRFA01000064	18018	19238	-	CDS	C4B63_64g196	unspecified product	1269	PRFA01000064	21262	22041	-	CDS	C4B63_64g195	unspecified product	516
PRFA01000064	17306	17545	PRFA01000064	16045	18017	--	non_coding	no_gene_id	239	NA	PRFA01000064	14824	16044	-	CDS	C4B63_64g197	unspecified product	1262	PRFA01000064	18018	19238	-	CDS	C4B63_64g196	unspecified product	473
PRFA01000064	14112	14351	PRFA01000064	12851	14823	--	non_coding	no_gene_id	239	NA	PRFA01000064	11630	12850	-	CDS	C4B63_64g198	unspecified product	1262	PRFA01000064	14824	16044	-	CDS	C4B63_64g197	unspecified product	473
PRFA01000064	10918	11157	PRFA01000064	9657	11629	--	non_coding	no_gene_id	239	NA	PRFA01000064	8439	9656	-	CDS	C4B63_64g199	unspecified product	1262	PRFA01000064	11630	12850	-	CDS	C4B63_64g198	unspecified product	473
PRFA01000064	7727	7966	PRFA01000064	6478	8438	--	non_coding	no_gene_id	239	NA	PRFA01000064	5977	6477	-	CDS	C4B63_64g200	unspecified product	1250	PRFA01000064	8439	9656	-	CDS	C4B63_64g199	unspecified product	473
PRFA01000066	205699	205937	PRFA01000066	200396	206163	--	non_coding	no_gene_id	238	NA	PRFA01000066	199883	200395	-	CDS	C4B63_66g101	mucin TcMUCII	5304	PRFA01000066	206164	206637	-	CDS	C4B63_66g97	unspecified product	227
PRFA01000066	194140	194375	PRFA01000066	191336	194596	--	non_coding	no_gene_id	235	NA	PRFA01000066	189890	191335	-	CDS	C4B63_66g107	Mucin-associated surface protein (MASP)	2805	PRFA01000066	194597	195502	-	CDS	C4B63_66g105	unspecified product	222
PRFA01000066	186091	186325	PRFA01000066	184839	186925	--	non_coding	no_gene_id	234	NA	PRFA01000066	183660	184838	-	CDS	C4B63_66g110	Mucin-associated surface protein (MASP)	1253	PRFA01000066	186926	187963	-	CDS	C4B63_66g109	unspecified product	601
PRFA01000066	73790	74027	PRFA01000066	69310	74378	--	non_coding	no_gene_id	237	NA	PRFA01000066	68086	69309	-	CDS	C4B63_66g166	Mucin-associated surface protein (MASP)	4481	PRFA01000066	74379	75867	-	CDS	C4B63_66g164	unspecified product	352
PRFA01000066	67376	67613	PRFA01000066	62713	68085	--	non_coding	no_gene_id	237	NA	PRFA01000066	61489	62712	-	CDS	C4B63_66g167	Mucin-associated surface protein (MASP)	4664	PRFA01000066	68086	69309	-	CDS	C4B63_66g166	Mucin-associated surface protein (MASP)	473
PRFA01000066	60785	61021	PRFA01000066	58153	61488	--	non_coding	no_gene_id	236	NA	PRFA01000066	57064	58152	-	CDS	C4B63_66g170	Mucin-associated surface protein (MASP)	2633	PRFA01000066	61489	62712	-	CDS	C4B63_66g167	Mucin-associated surface protein (MASP)	468
PRFA01000066	112768	113008	PRFA01000066	105727	113284	--	non_coding	no_gene_id	240	NA	PRFA01000066	95828	105726	-	CDS	C4B63_66g151	unspecified product	7042	PRFA01000066	113285	115564	-	CDS	C4B63_66g146	trans-sialidase, Group V	277
PRFA01000066	85711	85946	PRFA01000066	82769	86417	--	non_coding	no_gene_id	235	NA	PRFA01000066	82160	82768	-	CDS	C4B63_66g160	unspecified product	2943	PRFA01000066	86418	87320	-	CDS	C4B63_66g157	unspecified product	472
PRFA01000067	84578	84814	PRFA01000067	80489	85048	--	non_coding	no_gene_id	236	NA	PRFA01000067	79811	80488	-	CDS	C4B63_67g169	unspecified product	4090	PRFA01000067	85049	87790	-	CDS	C4B63_67g166	trans-sialidase, Group VI	235
PRFA01000067	67325	67473	PRFA01000067	62525	67771	--	non_coding	no_gene_id	148	NA	PRFA01000067	61567	62524	-	CDS	C4B63_67g183	unspecified product	4801	PRFA01000067	67772	70612	-	CDS	C4B63_67g177	trans-sialidase, Group VI	299
PRFA01000068	176731	176966	PRFA01000068	173372	177159	--	non_coding	no_gene_id	235	NA	PRFA01000068	172187	173371	-	CDS	C4B63_68g77	Mucin-associated surface protein (MASP)	3360	PRFA01000068	177160	180297	-	CDS	C4B63_68g74	trans-sialidase, Group VIII	194
PRFA01000068	88816	89035	PRFA01000068	84757	89316	--	non_coding	no_gene_id	219	NA	PRFA01000068	84019	84756	-	CDS	C4B63_68g104	retrotransposon hot spot (RHS) protein	4060	PRFA01000068	89317	91599	-	CDS	C4B63_68g103	trans-sialidase, Group II	282
PRFA01000068	124577	124811	PRFA01000068	120584	125008	--	non_coding	no_gene_id	234	NA	PRFA01000068	119849	120583	-	CDS	C4B63_68g93	retrotransposon hot spot (RHS) protein	3994	PRFA01000068	125009	128143	-	CDS	C4B63_68g91	trans-sialidase, Group VIII	198
PRFA01000068	69626	69862	PRFA01000068	62384	70117	--	non_coding	no_gene_id	236	NA	PRFA01000068	60539	62383	-	CDS	C4B63_68g109	retrotransposon hot spot protein (RHS)	7243	PRFA01000068	70118	72646	-	CDS	C4B63_68g107	trans-sialidase, Group II	256
PRFA01000068	32513	32661	PRFA01000068	28757	32934	--	non_coding	no_gene_id	148	NA	PRFA01000068	28004	28756	-	CDS	C4B63_68g123	retrotransposon hot spot protein (RHS)	3757	PRFA01000068	32935	35403	-	CDS	C4B63_68g121	trans-sialidase, Group II	274
PRFA01000068	168772	169010	PRFA01000068	165038	169570	--	non_coding	no_gene_id	238	NA	PRFA01000068	164282	165037	-	CDS	C4B63_68g81	retrotransposon hot spot protein (RHS)	3735	PRFA01000068	169571	171658	-	CDS	C4B63_68g79	surface protease GP63	561
PRFA01000068	19069	19305	PRFA01000068	17207	19505	--	non_coding	no_gene_id	236	NA	PRFA01000068	14729	17206	-	CDS	C4B63_68g131	trans-sialidase, Group II	1863	PRFA01000068	19506	22641	-	CDS	C4B63_68g127	unspecified product	201
PRFA01000068	14409	14558	PRFA01000068	12530	14728	--	non_coding	no_gene_id	149	NA	PRFA01000068	10310	12529	-	CDS	C4B63_68g134	trans-sialidase, Group II	1880	PRFA01000068	14729	17206	-	CDS	C4B63_68g131	trans-sialidase, Group II	171
PRFA01000068	105541	105774	PRFA01000068	102430	106030	--	non_coding	no_gene_id	233	NA	PRFA01000068	101947	102429	-	CDS	C4B63_68g100	unspecified product	3112	PRFA01000068	106031	107575	-	CDS	C4B63_68g98	unspecified product	257
PRFA01000071	62567	62805	PRFA01000071	60119	63110	--	non_coding	no_gene_id	238	NA	PRFA01000071	59225	60118	-	CDS	C4B63_71g182	conserved hypothetical protein	2449	PRFA01000071	63111	65753	-	CDS	C4B63_71g178	trans-sialidase, Group VI	306
PRFA01000071	173247	173483	PRFA01000071	165225	173716	--	non_coding	no_gene_id	236	NA	PRFA01000071	164598	165224	-	CDS	C4B63_71g114	mucin TcMUCII	8023	PRFA01000071	173717	176458	-	CDS	C4B63_71g106	trans-sialidase, Group VI	234
PRFA01000071	126159	126390	PRFA01000071	120715	126698	--	non_coding	no_gene_id	231	NA	PRFA01000071	119794	120714	-	CDS	C4B63_71g142	mucin TcMUCII	5445	PRFA01000071	126699	129329	-	CDS	C4B63_71g133	trans-sialidase, Group VI	309
PRFA01000071	84566	84800	PRFA01000071	81940	85102	--	non_coding	no_gene_id	234	NA	PRFA01000071	80746	81939	-	CDS	C4B63_71g171	Mucin-associated surface protein (MASP)	2627	PRFA01000071	85103	87766	-	CDS	C4B63_71g168	trans-sialidase, Group VI	303
PRFA01000071	152706	152942	PRFA01000071	148612	153175	--	non_coding	no_gene_id	236	NA	PRFA01000071	148099	148611	-	CDS	C4B63_71g122	unspecified product	4095	PRFA01000071	153176	155929	-	CDS	C4B63_71g118	trans-sialidase, Group VI	234
PRFA01000071	51353	51589	PRFA01000071	49903	51915	--	non_coding	no_gene_id	236	NA	PRFA01000071	48940	49902	-	CDS	C4B63_71g191	unspecified product	1451	PRFA01000071	51916	54288	-	CDS	C4B63_71g189	trans-sialidase, Group II	327
PRFA01000074	63916	64154	PRFA01000074	63425	64658	--	non_coding	no_gene_id	238	NA	PRFA01000074	62750	63424	-	CDS	C4B63_74g128	conserved hypothetical protein	492	PRFA01000074	64659	65828	-	CDS	C4B63_74g127	unspecified product	505
PRFA01000074	79242	79481	PRFA01000074	75737	79713	--	non_coding	no_gene_id	239	NA	PRFA01000074	75263	75736	-	CDS	C4B63_74g121	retrotransposon hot spot protein (RHS)	3506	PRFA01000074	79714	82380	-	CDS	C4B63_74g119	trans-sialidase, Group V	233
PRFA01000074	68892	69131	PRFA01000074	65829	69362	--	non_coding	no_gene_id	239	NA	PRFA01000074	64659	65828	-	CDS	C4B63_74g127	unspecified product	3064	PRFA01000074	69363	72014	-	CDS	C4B63_74g124	trans-sialidase	232
PRFA01000075	20189	20424	PRFA01000075	16146	20688	--	non_coding	no_gene_id	235	NA	PRFA01000075	14148	16145	-	CDS	C4B63_75g106	retrotransposon hot spot (RHS) protein	4044	PRFA01000075	20689	23199	-	CDS	C4B63_75g105	trans-sialidase, Group II	265
PRFA01000075	59350	59581	PRFA01000075	55292	59857	--	non_coding	no_gene_id	231	NA	PRFA01000075	53498	55291	-	CDS	C4B63_75g93	retrotransposon hot spot (RHS) protein	4059	PRFA01000075	59858	62374	-	CDS	C4B63_75g91	trans-sialidase, Group II	277
PRFA01000075	100009	100244	PRFA01000075	95877	100519	--	non_coding	no_gene_id	235	NA	PRFA01000075	94611	95876	-	CDS	C4B63_75g75	retrotransposon hot spot protein (RHS)	4133	PRFA01000075	100520	103231	-	CDS	C4B63_75g72	trans-sialidase, Group IV	276
PRFA01000075	89252	89394	PRFA01000075	85576	89670	--	non_coding	no_gene_id	142	NA	PRFA01000075	85072	85575	-	CDS	C4B63_75g80	retrotransposon hot spot protein (RHS)	3677	PRFA01000075	89671	92166	-	CDS	C4B63_75g77	trans-sialidase, Group II	277
PRFA01000075	78556	78789	PRFA01000075	77010	79060	--	non_coding	no_gene_id	233	NA	PRFA01000075	74499	77009	-	CDS	C4B63_75g84	trans-sialidase, Group VII	1547	PRFA01000075	79061	81775	-	CDS	C4B63_75g82	trans-sialidase, Group IV	272
PRFA01000078	146587	146825	PRFA01000078	144210	147079	--	non_coding	no_gene_id	238	NA	PRFA01000078	143460	144209	-	CDS	C4B63_78g73	unspecified product	2378	PRFA01000078	147080	148549	-	CDS	C4B63_78g71	unspecified product	255
PRFA01000082	17902	18140	PRFA01000082	16431	18423	--	non_coding	no_gene_id	238	NA	PRFA01000082	14688	16430	-	CDS	C4B63_82g112	retrotransposon hot spot protein (RHS)	1472	PRFA01000082	18424	21192	-	CDS	C4B63_82g111	trans-sialidase, Group IV	284
PRFA01000086	77160	77401	PRFA01000086	75854	77637	--	non_coding	no_gene_id	241	NA	PRFA01000086	65492	75853	-	CDS	C4B63_86g75	dispersed gene family protein 1 (DGF-1)	1307	PRFA01000086	77638	79257	-	CDS	C4B63_86g73	unspecified product	237
PRFA01000086	55378	55618	PRFA01000086	54073	55854	--	non_coding	no_gene_id	240	NA	PRFA01000086	43747	54072	-	CDS	C4B63_86g84	dispersed gene family protein 1 (DGF-1)	1306	PRFA01000086	55855	58410	-	CDS	C4B63_86g82	trans-sialidase, Group V	237
PRFA01000086	111434	111669	PRFA01000086	108910	111905	--	non_coding	no_gene_id	235	NA	PRFA01000086	107803	108909	-	CDS	C4B63_86g61	Mucin-associated surface protein (MASP) complement	2525	PRFA01000086	111906	113525	-	CDS	C4B63_86g60	unspecified product	237
PRFA01000086	30482	30714	PRFA01000086	29763	31115	--	non_coding	no_gene_id	232	NA	PRFA01000086	28628	29762	-	CDS	C4B63_86g92	UDP-Gal or UDP-GlcNAc-dependent glycosyltransferase	720	PRFA01000086	31116	32183	-	CDS	C4B63_86g90	Mucin-associated surface protein (MASP)	402
PRFA01000087	7997	8234	PRFA01000087	5212	9950	--	non_coding	no_gene_id	237	NA	PRFA01000087	4624	5211	-	CDS	C4B63_87g141	unspecified product	2786	PRFA01000087	9951	10946	-	CDS	C4B63_87g138	unspecified product	1717
PRFA01000088	41691	41928	PRFA01000088	39147	42202	--	non_coding	no_gene_id	237	NA	PRFA01000088	38988	39146	-	CDS	C4B63_88g98	conserved hypothetical protein	2545	PRFA01000088	42203	44686	-	CDS	C4B63_88g97	trans-sialidase, Group V	275
PRFA01000088	30695	30931	PRFA01000088	27475	31195	--	non_coding	no_gene_id	236	NA	PRFA01000088	26833	27474	-	CDS	C4B63_88g105	mucin TcMUCII	3221	PRFA01000088	31196	33796	-	CDS	C4B63_88g102	trans-sialidase, Group V	265
PRFA01000088	20701	20938	PRFA01000088	18720	21139	--	non_coding	no_gene_id	237	NA	PRFA01000088	17628	18719	-	CDS	C4B63_88g109	mucin-associated surface protein (MASP)	1982	PRFA01000088	21140	23926	-	CDS	C4B63_88g108	trans-sialidase, Group V	202
PRFA01000088	10817	11051	PRFA01000088	7752	11254	--	non_coding	no_gene_id	234	NA	PRFA01000088	6918	7751	-	CDS	C4B63_88g113	unspecified product	3066	PRFA01000088	11255	13573	-	CDS	C4B63_88g112	trans-sialidase, Group V	204
PRFA01000088	103805	104046	PRFA01000088	102956	104244	--	non_coding	no_gene_id	241	NA	PRFA01000088	102425	102955	-	CDS	C4B63_88g71	unspecified product	850	PRFA01000088	104245	105906	-	CDS	C4B63_88g69	unspecified product	199
PRFA01000088	100082	100319	PRFA01000088	99203	100813	--	non_coding	no_gene_id	237	NA	PRFA01000088	88663	99202	-	CDS	C4B63_88g74	unspecified product	880	PRFA01000088	100814	102082	-	CDS	C4B63_88g72	Mucin-associated surface protein (MASP)	495
PRFA01000088	79036	79273	PRFA01000088	78152	79471	--	non_coding	no_gene_id	237	NA	PRFA01000088	77150	78151	-	CDS	C4B63_88g82	unspecified product	885	PRFA01000088	79472	82602	-	CDS	C4B63_88g81	unspecified product	199
PRFA01000088	72720	72959	PRFA01000088	71864	73156	--	non_coding	no_gene_id	239	NA	PRFA01000088	71333	71863	-	CDS	C4B63_88g85	unspecified product	857	PRFA01000088	73157	76287	-	CDS	C4B63_88g84	unspecified product	198
PRFA01000090	37054	37292	PRFA01000090	32606	37806	--	non_coding	no_gene_id	238	NA	PRFA01000090	31388	32605	-	CDS	C4B63_90g103	unspecified product	4449	PRFA01000090	37807	38586	-	CDS	C4B63_90g102	unspecified product	515
PRFA01000090	33852	34092	PRFA01000090	32606	37806	--	non_coding	no_gene_id	240	NA	PRFA01000090	31388	32605	-	CDS	C4B63_90g103	unspecified product	1247	PRFA01000090	37807	38586	-	CDS	C4B63_90g102	unspecified product	3715
PRFA01000090	30674	30913	PRFA01000090	29430	31387	--	non_coding	no_gene_id	239	NA	PRFA01000090	28776	29429	-	CDS	C4B63_90g104	unspecified product	1245	PRFA01000090	31388	32605	-	CDS	C4B63_90g103	unspecified product	475
PRFA01000090	24336	24575	PRFA01000090	23087	28775	--	non_coding	no_gene_id	239	NA	PRFA01000090	21863	23086	-	CDS	C4B63_90g107	unspecified product	1250	PRFA01000090	28776	29429	-	CDS	C4B63_90g104	unspecified product	4201
PRFA01000090	27497	27736	PRFA01000090	23087	28775	--	non_coding	no_gene_id	239	NA	PRFA01000090	21863	23086	-	CDS	C4B63_90g107	unspecified product	4411	PRFA01000090	28776	29429	-	CDS	C4B63_90g104	unspecified product	1040
PRFA01000090	75859	76098	PRFA01000090	72893	76305	--	non_coding	no_gene_id	239	NA	PRFA01000090	72287	72892	-	CDS	C4B63_90g83	unspecified product	2967	PRFA01000090	76306	79011	-	CDS	C4B63_90g81	trans-sialidase, Group V	208
PRFA01000090	63966	64203	PRFA01000090	61870	64675	--	non_coding	no_gene_id	237	NA	PRFA01000090	61156	61869	-	CDS	C4B63_90g94	unspecified product	2097	PRFA01000090	64676	66043	-	CDS	C4B63_90g90	Mucin-associated surface protein (MASP)	473
PRFA01000091	9894	10126	PRFA01000091	6758	10335	--	non_coding	no_gene_id	232	NA	PRFA01000091	6260	6757	-	CDS	C4B63_91g94	unspecified product	3137	PRFA01000091	10336	13449	-	CDS	C4B63_91g93	trans-sialidase, Group VIII	210
PRFA01000094	80931	81162	PRFA01000094	79048	81323	--	non_coding	no_gene_id	231	NA	PRFA01000094	68641	79047	-	CDS	C4B63_94g78	dispersed gene family protein 1 (DGF-1)	1884	PRFA01000094	81324	82721	-	CDS	C4B63_94g77	unspecified product	162
PRFA01000094	51714	51945	PRFA01000094	49832	52106	--	non_coding	no_gene_id	231	NA	PRFA01000094	39431	49831	-	CDS	C4B63_94g84	dispersed gene family protein 1 (DGF-1)	1883	PRFA01000094	52107	53504	-	CDS	C4B63_94g82	unspecified product	162
PRFA01000094	15394	15625	PRFA01000094	13514	15785	--	non_coding	no_gene_id	231	NA	PRFA01000094	3095	13513	-	CDS	C4B63_94g95	dispersed gene family protein 1 (DGF-1)	1881	PRFA01000094	15786	18260	-	CDS	C4B63_94g93	trans-sialidase, Group II	161
PRFA01000094	26960	27202	PRFA01000094	25245	27386	--	non_coding	no_gene_id	242	NA	PRFA01000094	23028	25244	-	CDS	C4B63_94g89	trans-sialidase, Group II	1716	PRFA01000094	27387	30533	-	CDS	C4B63_94g87	trans-sialidase, Group VIII	185
PRFA01000094	56224	56461	PRFA01000094	53505	56650	--	non_coding	no_gene_id	237	NA	PRFA01000094	52107	53504	-	CDS	C4B63_94g82	unspecified product	2720	PRFA01000094	56651	59800	-	CDS	C4B63_94g80	trans-sialidase, Group VIII	190
PRFA01000096	45175	45414	PRFA01000096	42859	45670	--	non_coding	no_gene_id	239	NA	PRFA01000096	41653	42858	-	CDS	C4B63_96g81	Mucin-associated surface protein (MASP)	2317	PRFA01000096	45671	48469	-	CDS	C4B63_96g77	trans-sialidase, Group V	257
PRFA01000096	9597	9838	PRFA01000096	7239	10119	--	non_coding	no_gene_id	241	NA	PRFA01000096	5712	7238	-	CDS	C4B63_96g98	Mucin-associated surface protein (MASP)	2359	PRFA01000096	10120	11163	-	CDS	C4B63_96g94	unspecified product	282
PRFA01000096	53055	53293	PRFA01000096	51015	53657	--	non_coding	no_gene_id	238	NA	PRFA01000096	50445	51014	-	CDS	C4B63_96g75	unspecified product	2041	PRFA01000096	53658	55133	-	CDS	C4B63_96g73	Mucin-associated surface protein (MASP)	365
PRFA01000096	29111	29351	PRFA01000096	28166	29612	--	non_coding	no_gene_id	240	NA	PRFA01000096	26837	28165	-	CDS	C4B63_96g87	unspecified product	946	PRFA01000096	29613	32306	-	CDS	C4B63_96g86	trans-sialidase, Group V	262
PRFA01000099	83010	83249	PRFA01000099	79996	83461	--	non_coding	no_gene_id	239	NA	PRFA01000099	79111	79995	-	CDS	C4B63_99g75	conserved hypothetical protein	3015	PRFA01000099	83462	86063	-	CDS	C4B63_99g72	trans-sialidase, Group V	213
PRFA01000099	97152	97393	PRFA01000099	93106	97590	--	non_coding	no_gene_id	241	NA	PRFA01000099	91960	93105	-	CDS	C4B63_99g68	Mucin-associated surface protein (MASP)	4047	PRFA01000099	97591	99564	-	CDS	C4B63_99g63	unspecified product	198
PRFA01000099	68207	68446	PRFA01000099	66875	68659	--	non_coding	no_gene_id	239	NA	PRFA01000099	65891	66874	-	CDS	C4B63_99g81	Mucin-associated surface protein (MASP)	1333	PRFA01000099	68660	71479	-	CDS	C4B63_99g80	trans-sialidase, Group VI	214
PRFA01000099	65209	65447	PRFA01000099	64362	65890	--	non_coding	no_gene_id	238	NA	PRFA01000099	63378	64361	-	CDS	C4B63_99g82	Mucin-associated surface protein (MASP)	848	PRFA01000099	65891	66874	-	CDS	C4B63_99g81	Mucin-associated surface protein (MASP)	444
PRFA01000099	62696	62934	PRFA01000099	61850	63377	--	non_coding	no_gene_id	238	NA	PRFA01000099	60866	61849	-	CDS	C4B63_99g83	Mucin-associated surface protein (MASP)	847	PRFA01000099	63378	64361	-	CDS	C4B63_99g82	Mucin-associated surface protein (MASP)	444
PRFA01000099	60184	60422	PRFA01000099	59338	60865	--	non_coding	no_gene_id	238	NA	PRFA01000099	58354	59337	-	CDS	C4B63_99g84	Mucin-associated surface protein (MASP)	847	PRFA01000099	60866	61849	-	CDS	C4B63_99g83	Mucin-associated surface protein (MASP)	444
PRFA01000099	57672	57910	PRFA01000099	56826	58353	--	non_coding	no_gene_id	238	NA	PRFA01000099	55842	56825	-	CDS	C4B63_99g85	Mucin-associated surface protein (MASP)	847	PRFA01000099	58354	59337	-	CDS	C4B63_99g84	Mucin-associated surface protein (MASP)	444
PRFA01000099	55162	55400	PRFA01000099	54315	55841	--	non_coding	no_gene_id	238	NA	PRFA01000099	53331	54314	-	CDS	C4B63_99g86	Mucin-associated surface protein (MASP)	848	PRFA01000099	55842	56825	-	CDS	C4B63_99g85	Mucin-associated surface protein (MASP)	442
PRFA01000099	50140	50377	PRFA01000099	49293	50820	--	non_coding	no_gene_id	237	NA	PRFA01000099	48309	49292	-	CDS	C4B63_99g88	Mucin-associated surface protein (MASP)	848	PRFA01000099	50821	51804	-	CDS	C4B63_99g87	Mucin-associated surface protein (MASP)	444
PRFA01000099	47629	47865	PRFA01000099	46782	48308	--	non_coding	no_gene_id	236	NA	PRFA01000099	45798	46781	-	CDS	C4B63_99g90	Mucin-associated surface protein (MASP)	848	PRFA01000099	48309	49292	-	CDS	C4B63_99g88	Mucin-associated surface protein (MASP)	444
PRFA01000099	45118	45354	PRFA01000099	44271	45797	--	non_coding	no_gene_id	236	NA	PRFA01000099	43287	44270	-	CDS	C4B63_99g92	Mucin-associated surface protein (MASP)	848	PRFA01000099	45798	46781	-	CDS	C4B63_99g90	Mucin-associated surface protein (MASP)	444
PRFA01000099	42608	42845	PRFA01000099	41761	43286	--	non_coding	no_gene_id	237	NA	PRFA01000099	40777	41760	-	CDS	C4B63_99g93	Mucin-associated surface protein (MASP)	848	PRFA01000099	43287	44270	-	CDS	C4B63_99g92	Mucin-associated surface protein (MASP)	442
PRFA01000099	31803	32039	PRFA01000099	28482	32256	--	non_coding	no_gene_id	236	NA	PRFA01000099	27780	28481	-	CDS	C4B63_99g100	reverse transcriptase (RNA-dependent DNA polymerase)	3322	PRFA01000099	32257	34839	-	CDS	C4B63_99g97	trans-sialidase, Group V	218
PRFA01000100	91651	91887	PRFA01000100	89034	92163	--	non_coding	no_gene_id	236	NA	PRFA01000100	78642	89033	-	CDS	C4B63_100g77	unspecified product	2618	PRFA01000100	92164	94695	-	CDS	C4B63_100g75	unspecified product	277
PRFA01000101	90274	90513	PRFA01000101	88362	90720	--	non_coding	no_gene_id	239	NA	PRFA01000101	87636	88361	-	CDS	C4B63_101g67	unspecified product	1913	PRFA01000101	90721	91269	-	CDS	C4B63_101g66	unspecified product	208
PRFA01000103	74500	74734	PRFA01000103	64737	74982	--	non_coding	no_gene_id	234	NA	PRFA01000103	61983	64736	-	CDS	C4B63_103g59	retrotransposon hot spot protein (RHS)	9764	PRFA01000103	74983	75984	-	CDS	C4B63_103g52	unspecified product	249
PRFA01000103	23816	24055	PRFA01000103	21037	24335	--	non_coding	no_gene_id	239	NA	PRFA01000103	20110	21036	-	CDS	C4B63_103g77	Mucin-associated surface protein (MASP)	2780	PRFA01000103	24336	27056	-	CDS	C4B63_103g75	trans-sialidase, Group VI	281
PRFA01000105	58875	59113	PRFA01000105	54699	59306	--	non_coding	no_gene_id	238	NA	PRFA01000105	53028	54698	-	CDS	C4B63_105g54	retrotransposon hot spot (RHS) protein	4177	PRFA01000105	59307	62435	-	CDS	C4B63_105g53	trans-sialidase, Group VIII	194
PRFA01000105	96168	96405	PRFA01000105	92993	96606	--	non_coding	no_gene_id	237	NA	PRFA01000105	92504	92992	-	CDS	C4B63_105g46	retrotransposon hot spot protein (RHS)	3176	PRFA01000105	96607	99732	-	CDS	C4B63_105g45	trans-sialidase, Group VIII	202
PRFA01000105	85621	85855	PRFA01000105	82076	86127	--	non_coding	no_gene_id	234	NA	PRFA01000105	81509	82075	-	CDS	C4B63_105g49	retrotransposon hot spot protein (RHS)	3546	PRFA01000105	86128	88809	-	CDS	C4B63_105g48	trans-sialidase, Group IV	273
PRFA01000105	69798	70035	PRFA01000105	66038	70228	--	non_coding	no_gene_id	237	NA	PRFA01000105	64364	66037	-	CDS	C4B63_105g52	retrotransposon hot spot protein (RHS)	3761	PRFA01000105	70229	71887	-	CDS	C4B63_105g51	unspecified product	194
PRFA01000105	30185	30346	PRFA01000105	26332	30618	--	non_coding	no_gene_id	161	NA	PRFA01000105	24661	26331	-	CDS	C4B63_105g65	retrotransposon hot spot protein (RHS)	3854	PRFA01000105	30619	33087	-	CDS	C4B63_105g64	trans-sialidase, Group II	273
PRFA01000106	76891	77128	PRFA01000106	73117	77388	--	non_coding	no_gene_id	237	NA	PRFA01000106	71782	73116	-	CDS	C4B63_106g49	Mucin-associated surface protein (MASP)	3775	PRFA01000106	77389	78567	-	CDS	C4B63_106g47	unspecified product	261
PRFA01000106	48040	48274	PRFA01000106	47681	48608	--	non_coding	no_gene_id	234	NA	PRFA01000106	46859	47680	-	CDS	C4B63_106g61	conserved hypothetical protein	360	PRFA01000106	48609	49706	-	CDS	C4B63_106g60	trans-sialidase, Group V	335
PRFA01000106	67461	67697	PRFA01000106	63269	67955	--	non_coding	no_gene_id	236	NA	PRFA01000106	62207	63268	-	CDS	C4B63_106g53	Mucin-associated surface protein (MASP)	4193	PRFA01000106	67956	70514	-	CDS	C4B63_106g50	trans-sialidase, Group V	259
PRFA01000106	57703	57940	PRFA01000106	53926	58176	--	non_coding	no_gene_id	237	NA	PRFA01000106	52591	53925	-	CDS	C4B63_106g57	Mucin-associated surface protein (MASP)	3778	PRFA01000106	58177	60906	-	CDS	C4B63_106g54	trans-sialidase, Group V	237
PRFA01000106	23660	23897	PRFA01000106	21272	24159	--	non_coding	no_gene_id	237	NA	PRFA01000106	13626	21271	-	CDS	C4B63_106g73	unspecified product	2389	PRFA01000106	24160	26715	-	CDS	C4B63_106g72	trans-sialidase, Group V	263
PRFA01000107	28728	28964	PRFA01000107	25621	29244	--	non_coding	no_gene_id	236	NA	PRFA01000107	25030	25620	-	CDS	C4B63_107g96	mucin TcMUCII	3108	PRFA01000107	29245	32070	-	CDS	C4B63_107g93	trans-sialidase, Group VI	281
PRFA01000107	18754	18991	PRFA01000107	18032	19648	--	non_coding	no_gene_id	237	NA	PRFA01000107	17315	18031	-	CDS	C4B63_107g100	unspecified product	723	PRFA01000107	19649	22293	-	CDS	C4B63_107g99	unspecified product	658
PRFA01000107	94863	95103	PRFA01000107	92536	95381	--	non_coding	no_gene_id	240	NA	PRFA01000107	91354	92535	-	CDS	C4B63_107g64	unspecified product	2328	PRFA01000107	95382	97514	-	CDS	C4B63_107g60	unspecified product	279
PRFA01000107	63607	63843	PRFA01000107	60999	64122	--	non_coding	no_gene_id	236	NA	PRFA01000107	59838	60998	-	CDS	C4B63_107g81	unspecified product	2609	PRFA01000107	64123	66963	-	CDS	C4B63_107g78	trans-sialidase, Group VI	280
PRFA01000109	82167	82403	PRFA01000109	80916	87598	--	non_coding	no_gene_id	236	NA	PRFA01000109	79446	80915	-	CDS	C4B63_109g47	Mucin-associated surface protein (MASP)	1252	PRFA01000109	87599	88705	-	CDS	C4B63_109g42	conserved hypothetical protein	5196
PRFA01000109	60684	60919	PRFA01000109	58857	61278	--	non_coding	no_gene_id	235	NA	PRFA01000109	56679	58856	-	CDS	C4B63_109g61	trans-sialidase, Group II	1828	PRFA01000109	61279	63903	-	CDS	C4B63_109g60	trans-sialidase, Group IV	360
PRFA01000109	65576	65813	PRFA01000109	63904	65970	--	non_coding	no_gene_id	237	NA	PRFA01000109	61279	63903	-	CDS	C4B63_109g60	trans-sialidase, Group IV	1673	PRFA01000109	65971	68802	-	CDS	C4B63_109g58	trans-sialidase, Group V	158
PRFA01000115	45595	45834	PRFA01000115	42105	46237	--	non_coding	no_gene_id	239	NA	PRFA01000115	41166	42104	-	CDS	C4B63_115g70	retrotransposon hot spot protein (RHS)	3491	PRFA01000115	46238	47200	-	CDS	C4B63_115g68	Mucin-associated surface protein (MASP)	404
PRFA01000116	61574	61812	PRFA01000116	59946	62096	--	non_coding	no_gene_id	238	NA	PRFA01000116	58842	59945	-	CDS	C4B63_116g60	unspecified product	1629	PRFA01000116	62097	64934	-	CDS	C4B63_116g59	trans-sialidase, Group VI	285
PRFA01000117	48379	48620	PRFA01000117	45831	48848	--	non_coding	no_gene_id	241	NA	PRFA01000117	35454	45830	-	CDS	C4B63_117g62	dispersed gene family protein 1 (DGF-1)	2549	PRFA01000117	48849	51236	-	CDS	C4B63_117g59	trans-sialidase, Group II	229
PRFA01000117	22757	22992	PRFA01000117	15496	23546	--	non_coding	no_gene_id	235	NA	PRFA01000117	12763	15495	-	CDS	C4B63_117g69	retrotransposon hot spot (RHS) protein	7262	PRFA01000117	23547	26312	-	CDS	C4B63_117g67	trans-sialidase, Group VIII	555
PRFA01000121	49139	49378	PRFA01000121	46635	50176	--	non_coding	no_gene_id	239	NA	PRFA01000121	45771	46634	-	CDS	C4B63_121g70	Mucin-associated surface protein (MASP)	2505	PRFA01000121	50177	51064	-	CDS	C4B63_121g67	unspecified product	799
PRFA01000121	35400	35639	PRFA01000121	34552	35887	--	non_coding	no_gene_id	239	NA	PRFA01000121	33568	34551	-	CDS	C4B63_121g78	Mucin-associated surface protein (MASP)	849	PRFA01000121	35888	38401	-	CDS	C4B63_121g77	trans-sialidase, Group V	249
PRFA01000121	32857	33096	PRFA01000121	32119	33567	--	non_coding	no_gene_id	239	NA	PRFA01000121	31597	32118	-	CDS	C4B63_121g79	unspecified product	739	PRFA01000121	33568	34551	-	CDS	C4B63_121g78	Mucin-associated surface protein (MASP)	472
PRFA01000121	24207	24364	PRFA01000121	23413	24630	--	non_coding	no_gene_id	157	NA	PRFA01000121	22877	23412	-	CDS	C4B63_121g83	unspecified product	795	PRFA01000121	24631	27396	-	CDS	C4B63_121g82	trans-sialidase, Group VI	267
PRFA01000122	66864	67104	PRFA01000122	63619	67302	--	non_coding	no_gene_id	240	NA	PRFA01000122	63007	63618	-	CDS	C4B63_122g43	mucin TcMUCII	3246	PRFA01000122	67303	70059	-	CDS	C4B63_122g41	trans-sialidase, Group V	199
PRFA01000125	45533	45771	PRFA01000125	41509	45995	--	non_coding	no_gene_id	238	NA	PRFA01000125	41029	41508	-	CDS	C4B63_125g65	mucin TcMUCII	4025	PRFA01000125	45996	48830	-	CDS	C4B63_125g62	trans-sialidase, Group V	225
PRFA01000125	63187	63426	PRFA01000125	60016	63852	--	non_coding	no_gene_id	239	NA	PRFA01000125	58762	60015	-	CDS	C4B63_125g57	Mucin-associated surface protein (MASP)	3172	PRFA01000125	63853	65322	-	CDS	C4B63_125g52	Mucin-associated surface protein (MASP)	427
PRFA01000125	54275	54513	PRFA01000125	50828	54736	--	non_coding	no_gene_id	238	NA	PRFA01000125	50054	50827	-	CDS	C4B63_125g60	Mucin-associated surface protein (MASP)	3448	PRFA01000125	54737	57685	-	CDS	C4B63_125g58	trans-sialidase, Group V	224
PRFA01000125	72729	72967	PRFA01000125	70603	73195	--	non_coding	no_gene_id	238	NA	PRFA01000125	69272	70602	-	CDS	C4B63_125g47	unspecified product	2127	PRFA01000125	73196	75904	-	CDS	C4B63_125g45	trans-sialidase, Group V	229
PRFA01000125	21689	21926	PRFA01000125	19565	22156	--	non_coding	no_gene_id	237	NA	PRFA01000125	18476	19564	-	CDS	C4B63_125g70	unspecified product	2125	PRFA01000125	22157	25021	-	CDS	C4B63_125g69	trans-sialidase, Group VI	231
PRFA01000130	29181	29421	PRFA01000130	26154	29591	--	non_coding	no_gene_id	240	NA	PRFA01000130	25650	26153	-	CDS	C4B63_130g40	unspecified product	3028	PRFA01000130	29592	32090	-	CDS	C4B63_130g39	trans-sialidase, Group II	171
PRFA01000131	67963	68190	PRFA01000131	65504	68465	--	non_coding	no_gene_id	227	NA	PRFA01000131	55055	65503	-	CDS	C4B63_131g43	dispersed gene family protein 1 (DGF-1)	2460	PRFA01000131	68466	70952	-	CDS	C4B63_131g42	trans-sialidase, Group II	276
PRFA01000131	44863	45100	PRFA01000131	37740	45358	--	non_coding	no_gene_id	237	NA	PRFA01000131	35037	37739	-	CDS	C4B63_131g48	retrotransposon hot spot (RHS) protein	7124	PRFA01000131	45359	47881	-	CDS	C4B63_131g47	trans-sialidase, Group II	259
PRFA01000131	72707	72943	PRFA01000131	70953	73202	--	non_coding	no_gene_id	236	NA	PRFA01000131	68466	70952	-	CDS	C4B63_131g42	trans-sialidase, Group II	1755	PRFA01000131	73203	75728	-	CDS	C4B63_131g40	trans-sialidase, Group II	260
PRFA01000134	20094	20330	PRFA01000134	19820	20602	--	non_coding	no_gene_id	236	NA	PRFA01000134	18836	19819	-	CDS	C4B63_134g60	aspartate carbamoyltransferase	275	PRFA01000134	20603	23098	-	CDS	C4B63_134g59	trans-sialidase, Group V	273
PRFA01000134	64415	64653	PRFA01000134	60957	64916	--	non_coding	no_gene_id	238	NA	PRFA01000134	60471	60956	-	CDS	C4B63_134g41	conserved hypothetical protein	3459	PRFA01000134	64917	67412	-	CDS	C4B63_134g39	trans-sialidase, Group V	264
PRFA01000134	53267	53506	PRFA01000134	52557	53725	--	non_coding	no_gene_id	239	NA	PRFA01000134	51903	52556	-	CDS	C4B63_134g45	conserved hypothetical protein	711	PRFA01000134	53726	56215	-	CDS	C4B63_134g44	trans-sialidase, Group V	220
PRFA01000134	42069	42303	PRFA01000134	41559	42533	--	non_coding	no_gene_id	234	NA	PRFA01000134	40911	41558	-	CDS	C4B63_134g50	conserved hypothetical protein	511	PRFA01000134	42534	45068	-	CDS	C4B63_134g49	trans-sialidase, Group V	231
PRFA01000134	31078	31312	PRFA01000134	30568	31542	--	non_coding	no_gene_id	234	NA	PRFA01000134	29920	30567	-	CDS	C4B63_134g55	conserved hypothetical protein	511	PRFA01000134	31543	34077	-	CDS	C4B63_134g54	trans-sialidase, Group V	231
PRFA01000134	68241	68478	PRFA01000134	67413	68739	--	non_coding	no_gene_id	237	NA	PRFA01000134	64917	67412	-	CDS	C4B63_134g39	trans-sialidase, Group V	829	PRFA01000134	68740	71205	-	CDS	C4B63_134g38	trans-sialidase, Group V	262
PRFA01000135	29242	29484	PRFA01000135	22174	29743	--	non_coding	no_gene_id	242	NA	PRFA01000135	14710	22173	-	CDS	C4B63_135g37	retrotransposon hot spot (RHS) protein	7069	PRFA01000135	29744	31339	-	CDS	C4B63_135g35	unspecified product	260
PRFA01000135	55664	55899	PRFA01000135	52751	56136	--	non_coding	no_gene_id	235	NA	PRFA01000135	51812	52750	-	CDS	C4B63_135g28	unspecified product	2914	PRFA01000135	56137	58578	-	CDS	C4B63_135g26	trans-sialidase, Group V	238
PRFA01000139	71097	71335	PRFA01000139	68497	71521	--	non_coding	no_gene_id	238	NA	PRFA01000139	67402	68496	-	CDS	C4B63_139g36	Mucin-associated surface protein (MASP)	2601	PRFA01000139	71522	74359	-	CDS	C4B63_139g34	trans-sialidase, Group VI	187
PRFA01000139	11410	11637	PRFA01000139	9872	12078	--	non_coding	no_gene_id	227	NA	PRFA01000139	9224	9871	-	CDS	C4B63_139g65	unspecified product	1539	PRFA01000139	12079	13065	-	CDS	C4B63_139g64	Mucin-associated surface protein (MASP)	442
PRFA01000139	7213	7449	PRFA01000139	5673	7626	--	non_coding	no_gene_id	236	NA	PRFA01000139	3428	5672	-	CDS	C4B63_139g68	unspecified product	1541	PRFA01000139	7627	8115	-	CDS	C4B63_139g66	unspecified product	178
PRFA01000139	3013	3251	PRFA01000139	1476	3427	--	non_coding	no_gene_id	238	NA	PRFA01000139	828	1475	-	CDS	C4B63_139g69	unspecified product	1538	PRFA01000139	3428	5672	-	CDS	C4B63_139g68	unspecified product	177
PRFA01000146	21565	21806	PRFA01000146	20257	22083	--	non_coding	no_gene_id	241	NA	PRFA01000146	19690	20256	-	CDS	C4B63_146g47	unspecified product	1309	PRFA01000146	22084	24801	-	CDS	C4B63_146g45	trans-sialidase, Group VI	278
PRFA01000147	35972	36208	PRFA01000147	33633	36448	--	non_coding	no_gene_id	236	NA	PRFA01000147	33066	33632	-	CDS	C4B63_147g53	unspecified product	2340	PRFA01000147	36449	38938	-	CDS	C4B63_147g50	trans-sialidase, Group V	241
PRFA01000151	25592	25830	PRFA01000151	18293	26075	--	non_coding	no_gene_id	238	NA	PRFA01000151	16457	18292	-	CDS	C4B63_151g48	retrotransposon hot spot (RHS) protein	7300	PRFA01000151	26076	28088	-	CDS	C4B63_151g47	unspecified product	246
PRFA01000151	39954	40188	PRFA01000151	38301	40419	--	non_coding	no_gene_id	234	NA	PRFA01000151	35712	38300	-	CDS	C4B63_151g44	trans-sialidase, Group VI	1654	PRFA01000151	40420	41973	-	CDS	C4B63_151g43	unspecified product	232
PRFA01000151	35235	35471	PRFA01000151	33582	35711	--	non_coding	no_gene_id	236	NA	PRFA01000151	30993	33581	-	CDS	C4B63_151g45	trans-sialidase, Group VI	1654	PRFA01000151	35712	38300	-	CDS	C4B63_151g44	trans-sialidase, Group VI	241
PRFA01000151	30516	30752	PRFA01000151	28854	30992	--	non_coding	no_gene_id	236	NA	PRFA01000151	28140	28853	-	CDS	C4B63_151g46	unspecified product	1663	PRFA01000151	30993	33581	-	CDS	C4B63_151g45	trans-sialidase, Group VI	241
PRFA01000157	24936	25171	PRFA01000157	21327	25401	--	non_coding	no_gene_id	235	NA	PRFA01000157	19891	21326	-	CDS	C4B63_157g42	retrotransposon hot spot (RHS) protein	3610	PRFA01000157	25402	27789	-	CDS	C4B63_157g40	trans-sialidase, Group II	231
PRFA01000157	14455	14599	PRFA01000157	7175	14870	--	non_coding	no_gene_id	144	NA	PRFA01000157	4994	7174	-	CDS	C4B63_157g46	trans-sialidase, Group II	7281	PRFA01000157	14871	17513	-	CDS	C4B63_157g44	trans-sialidase, Group IV	272
PRFA01000158	31233	31474	PRFA01000158	29669	32034	--	non_coding	no_gene_id	241	NA	PRFA01000158	19868	29668	-	CDS	C4B63_158g45	dispersed gene family protein 1 (DGF-1)	1565	PRFA01000158	32035	34122	-	CDS	C4B63_158g42	surface protease GP63	561
PRFA01000158	40734	40974	PRFA01000158	38682	41273	--	non_coding	no_gene_id	240	NA	PRFA01000158	37383	38681	-	CDS	C4B63_158g40	Reverse transcriptase (RNA-dependent DNA polymerase)/RNase H/Zinc finger, C2H2 type	2053	PRFA01000158	41274	42737	-	CDS	C4B63_158g37	unspecified product	300
PRFA01000158	45663	45898	PRFA01000158	44091	46072	--	non_coding	no_gene_id	235	NA	PRFA01000158	42999	44090	-	CDS	C4B63_158g36	unspecified product	1573	PRFA01000158	46073	48439	-	CDS	C4B63_158g35	trans-sialidase, Group II	175
PRFA01000169	31948	32187	PRFA01000169	28562	32420	--	non_coding	no_gene_id	239	NA	PRFA01000169	28016	28561	-	CDS	C4B63_169g38	conserved hypothetical protein	3387	PRFA01000169	32421	35144	-	CDS	C4B63_169g36	trans-sialidase, Group V	234
PRFA01000169	5950	6188	PRFA01000169	3646	6363	--	non_coding	no_gene_id	238	NA	PRFA01000169	2452	3645	-	CDS	C4B63_169g52	mucin TcMUC	2305	PRFA01000169	6364	7350	-	CDS	C4B63_169g49	unspecified product	176
PRFA01000169	49229	49467	PRFA01000169	46784	49643	--	non_coding	no_gene_id	238	NA	PRFA01000169	45566	46783	-	CDS	C4B63_169g32	Mucin-associated surface protein (MASP)	2446	PRFA01000169	49644	51888	-	CDS	C4B63_169g30	unspecified product	177
PRFA01000169	41069	41308	PRFA01000169	37614	41533	--	non_coding	no_gene_id	239	NA	PRFA01000169	36360	37613	-	CDS	C4B63_169g35	Mucin-associated surface protein (MASP)	3456	PRFA01000169	41534	44350	-	CDS	C4B63_169g33	trans-sialidase, Group VI	226
PRFA01000169	57629	57865	PRFA01000169	56088	58042	--	non_coding	no_gene_id	236	NA	PRFA01000169	53843	56087	-	CDS	C4B63_169g28	unspecified product	1542	PRFA01000169	58043	59314	-	CDS	C4B63_169g26	unspecified product	178
PRFA01000169	53428	53666	PRFA01000169	51889	53842	--	non_coding	no_gene_id	238	NA	PRFA01000169	49644	51888	-	CDS	C4B63_169g30	unspecified product	1540	PRFA01000169	53843	56087	-	CDS	C4B63_169g28	unspecified product	177
PRFA01000169	19804	20043	PRFA01000169	17736	20272	--	non_coding	no_gene_id	239	NA	PRFA01000169	16743	17735	-	CDS	C4B63_169g41	unspecified product	2069	PRFA01000169	20273	23149	-	CDS	C4B63_169g40	trans-sialidase, Group VI	230
PRFA01000169	10142	10381	PRFA01000169	7351	10826	--	non_coding	no_gene_id	239	NA	PRFA01000169	6364	7350	-	CDS	C4B63_169g49	unspecified product	2792	PRFA01000169	10827	12524	-	CDS	C4B63_169g46	Mucin-associated surface protein (MASP)	446
PRFA01000172	18745	18982	PRFA01000172	17478	19218	--	non_coding	no_gene_id	237	NA	PRFA01000172	16257	17477	-	CDS	C4B63_172g41	Mucin-associated surface protein (MASP)	1268	PRFA01000172	19219	21837	-	CDS	C4B63_172g39	trans-sialidase, Group V	237
PRFA01000196	22025	22262	PRFA01000196	18937	22502	--	non_coding	no_gene_id	237	NA	PRFA01000196	18400	18936	-	CDS	C4B63_196g43	unspecified product	3089	PRFA01000196	22503	24860	-	CDS	C4B63_196g41	trans-sialidase, Group V	241
PRFA01000197	34179	34417	PRFA01000197	28181	34813	--	non_coding	no_gene_id	238	NA	PRFA01000197	27002	28180	-	CDS	C4B63_197g25	Mucin-associated surface protein (MASP)	5999	PRFA01000197	34814	36907	-	CDS	C4B63_197g20	surface protease GP63	397
PRFA01000197	22543	22780	PRFA01000197	19660	23057	--	non_coding	no_gene_id	237	NA	PRFA01000197	18190	19659	-	CDS	C4B63_197g29	Mucin-associated surface protein (MASP)	2884	PRFA01000197	23058	25829	-	CDS	C4B63_197g26	trans-sialidase, Group V	278
PRFA01000197	13627	13866	PRFA01000197	10680	14137	--	non_coding	no_gene_id	239	NA	PRFA01000197	9948	10679	-	CDS	C4B63_197g33	small GTP-binding protein Rab32	2948	PRFA01000197	14138	16909	-	CDS	C4B63_197g31	trans-sialidase, Group V	272
PRFA01000213	13425	13662	PRFA01000213	9897	15247	--	non_coding	no_gene_id	237	NA	PRFA01000213	9324	9896	-	CDS	C4B63_213g43	retrotransposon hot spot protein (RHS)	3529	PRFA01000213	15248	15877	-	CDS	C4B63_213g39	mucin TcMUCII	1586
PRFA01000226	18265	18502	PRFA01000226	14647	18691	--	non_coding	no_gene_id	237	NA	PRFA01000226	13830	14646	-	CDS	C4B63_226g22	retrotransposon hot spot protein (RHS)	3619	PRFA01000226	18692	21841	-	CDS	C4B63_226g20	trans-sialidase, Group VIII	190
PRFA01000259	14605	14844	PRFA01000259	11859	15147	--	non_coding	no_gene_id	239	NA	PRFA01000259	10974	11858	-	CDS	C4B63_259g20	conserved hypothetical protein	2747	PRFA01000259	15148	17595	-	CDS	C4B63_259g18	trans-sialidase, Group II	304
PRFA01000260	12225	12460	PRFA01000260	8456	12691	--	non_coding	no_gene_id	235	NA	PRFA01000260	6783	8455	-	CDS	C4B63_260g26	retrotransposon hot spot protein (RHS)	3770	PRFA01000260	12692	15079	-	CDS	C4B63_260g23	trans-sialidase, Group II	232
PRFA01000296	26513	26661	PRFA01000296	24229	26872	--	non_coding	no_gene_id	148	NA	PRFA01000296	22412	24228	-	CDS	C4B63_296g20	unspecified product	2285	PRFA01000296	26873	28553	-	CDS	C4B63_296g16	unspecified product	212
PRFA01000296	15289	15503	PRFA01000296	13055	16013	--	non_coding	no_gene_id	214	NA	PRFA01000296	11507	13054	-	CDS	C4B63_296g25	unspecified product	2235	PRFA01000296	16014	18038	-	CDS	C4B63_296g22	unspecified product	511
PRFA01000296	4178	4326	PRFA01000296	1389	4537	--	non_coding	no_gene_id	148	NA	PRFA01000296	723	1388	-	CDS	C4B63_296g29	unspecified product	2790	PRFA01000296	4538	6862	-	CDS	C4B63_296g27	trans-sialidase, Group V	212
PRFA01000334	13797	13944	PRFA01000334	11454	15378	--	non_coding	no_gene_id	147	NA	PRFA01000334	10128	11453	-	CDS	C4B63_334g29	unspecified product	2344	PRFA01000334	15379	16473	-	CDS	C4B63_334g25	unspecified product	1435
PRFA01000348	18846	19081	PRFA01000348	14349	20827	--	non_coding	no_gene_id	235	NA	PRFA01000348	13185	14348	-	CDS	C4B63_101g9	unspecified product	4498	PRFA01000348	20828	21535	-	CDS	C4B63_348g11	unspecified product	1747
PRFA01000360	19904	20136	PRFA01000360	18309	20890	--	non_coding	no_gene_id	232	NA	PRFA01000360	9414	18308	-	CDS	C4B63_360g16	conserved hypothetical protein	1596	PRFA01000360	20891	21874	-	CDS	C4B63_360g13	unspecified product	755
PRFA01000360	3810	4047	PRFA01000360	2333	4369	--	non_coding	no_gene_id	237	NA	PRFA01000360	400	2332	-	CDS	C4B63_360g21	unspecified product	1478	PRFA01000360	4370	6733	-	CDS	C4B63_360g18	trans-sialidase, Group II	323
PRFA01000361	6859	7007	PRFA01000361	3997	7219	--	non_coding	no_gene_id	148	NA	PRFA01000361	2965	3996	-	CDS	C4B63_361g16	unspecified product	2863	PRFA01000361	7220	9532	-	CDS	C4B63_361g15	trans-sialidase, Group V	213
PRFA01000387	19063	19299	PRFA01000387	17590	19477	--	non_coding	no_gene_id	236	NA	PRFA01000387	15340	17589	-	CDS	C4B63_387g14	trans-sialidase, Group II	1474	PRFA01000387	19478	20992	-	CDS	C4B63_387g12	unspecified product	179
PRFA01000387	10782	11018	PRFA01000387	9306	11196	--	non_coding	no_gene_id	236	NA	PRFA01000387	7056	9305	-	CDS	C4B63_387g18	trans-sialidase, Group II	1477	PRFA01000387	11197	13446	-	CDS	C4B63_387g16	trans-sialidase, Group II	179
PRFA01000387	6640	6876	PRFA01000387	5161	7055	--	non_coding	no_gene_id	236	NA	PRFA01000387	2874	5160	-	CDS	C4B63_387g21	unspecified product	1480	PRFA01000387	7056	9305	-	CDS	C4B63_387g18	trans-sialidase, Group II	180
PRFA01000408	19295	19525	PRFA01000408	16132	20546	--	non_coding	no_gene_id	230	NA	PRFA01000408	15637	16131	-	CDS	C4B63_408g14	retrotransposon hot spot (RHS) protein	3164	PRFA01000408	20547	21383	-	CDS	C4B63_408g13	unspecified product	1022
PRFA01000443	13403	13640	PRFA01000443	6206	13829	--	non_coding	no_gene_id	237	NA	PRFA01000443	4763	6205	-	CDS	C4B63_443g15	retrotransposon hot spot (RHS) protein	7198	PRFA01000443	13830	15326	-	CDS	C4B63_443g12	unspecified product	190
PRFA01000558	8061	8305	PRFA01000558	4890	8964	--	non_coding	no_gene_id	244	NA	PRFA01000558	4263	4889	-	CDS	C4B63_558g6	unspecified product	3172	PRFA01000558	8965	9420	-	CDS	C4B63_558g4	unspecified product	660
PRFA01000003	87	238	PRFA01000003	0	1200	*-	non_coding	no_gene_id	151	NA								87	PRFA01000003	1201	3021	-	CDS	C4B63_3g1140	unspecified product	963
PRFA01000006	3719	3959	PRFA01000006	0	4187	*-	non_coding	no_gene_id	240	NA								3719	PRFA01000006	4188	4688	-	CDS	C4B63_6g612	unspecified product	229
PRFA01000026	3827	4061	PRFA01000026	0	4309	*-	non_coding	no_gene_id	234	NA								3827	PRFA01000026	4310	7117	-	CDS	C4B63_26g358	trans-sialidase, Group VI	249
PRFA01000036	154	390	PRFA01000036	0	5019	*-	non_coding	no_gene_id	236	NA								154	PRFA01000036	5020	6717	-	CDS	C4B63_36g375	Mucin-associated surface protein (MASP)	4630
PRFA01000036	4335	4574	PRFA01000036	0	5019	*-	non_coding	no_gene_id	239	NA								4335	PRFA01000036	5020	6717	-	CDS	C4B63_36g375	Mucin-associated surface protein (MASP)	446
PRFA01000039	1249	1488	PRFA01000039	0	1681	*-	non_coding	no_gene_id	239	NA								1249	PRFA01000039	1682	4558	-	CDS	C4B63_39g377	trans-sialidase, Group VIII	194
PRFA01000049	73	218	PRFA01000049	0	762	*-	non_coding	no_gene_id	145	NA								73	PRFA01000049	763	3544	-	CDS	C4B63_49g227	unspecified product	545
PRFA01000060	2632	2825	PRFA01000060	0	3002	*-	non_coding	no_gene_id	193	NA								2632	PRFA01000060	3003	6158	-	CDS	C4B63_60g204	trans-sialidase	178
PRFA01000064	1563	1796	PRFA01000064	0	5976	*-	non_coding	no_gene_id	233	NA								1563	PRFA01000064	5977	6477	-	CDS	C4B63_64g200	unspecified product	4181
PRFA01000096	4962	5198	PRFA01000096	0	5711	*-	non_coding	no_gene_id	236	NA								4962	PRFA01000096	5712	7238	-	CDS	C4B63_96g98	Mucin-associated surface protein (MASP)	514
PRFA01000125	1828	2066	PRFA01000125	0	4258	*-	non_coding	no_gene_id	238	NA								1828	PRFA01000125	4259	4720	-	CDS	C4B63_125g78	unspecified product	2193
PRFA01000130	2746	2983	PRFA01000130	0	3281	*-	non_coding	no_gene_id	237	NA								2746	PRFA01000130	3282	4973	-	CDS	C4B63_130g47	unspecified product	299
PRFA01000131	1059	1293	PRFA01000131	0	1550	*-	non_coding	no_gene_id	234	NA								1059	PRFA01000131	1551	4093	-	CDS	C4B63_131g57	unspecified product	258
PRFA01000152	578	815	PRFA01000152	0	1433	*-	non_coding	no_gene_id	237	NA								578	PRFA01000152	1434	2084	-	CDS	C4B63_152g45	unspecified product	619
PRFA01000260	1298	1534	PRFA01000260	0	1811	*-	non_coding	no_gene_id	236	NA								1298	PRFA01000260	1812	4765	-	CDS	C4B63_260g27	unspecified product	278
PRFA01000334	2642	2790	PRFA01000334	0	3003	*-	non_coding	no_gene_id	148	NA								2642	PRFA01000334	3004	5325	-	CDS	C4B63_334g34	unspecified product	214
PRFA01000408	8394	8632	PRFA01000408	0	8826	*-	non_coding	no_gene_id	238	NA								8394	PRFA01000408	8827	11952	-	CDS	C4B63_408g15	trans-sialidase, Group VIII	195
PRFA01000461	1929	2161	PRFA01000461	0	2345	*-	non_coding	no_gene_id	232	NA								1929	PRFA01000354	2346	2861	-	CDS	C4B63_461g13	unspecified product	185
PRFA01000036	411318	411556	PRFA01000036	409017	412616	-*	non_coding	no_gene_id	238	NA	PRFA01000036	407904	409016	-	CDS	C4B63_36g203	mucin TcMUC	2302								-411556
PRFA01000127	88215	88450	PRFA01000127	81802	89257	-*	non_coding	no_gene_id	235	NA	PRFA01000127	80509	81801	-	CDS	C4B63_127g26	protein kinase	6414								-88450
PRFA01000299	29654	29892	PRFA01000299	26209	31317	-*	non_coding	no_gene_id	238	NA	PRFA01000299	25537	26208	-	CDS	C4B63_299g13	mucin TcMUCII	3446								-29892
PRFA01000334	24957	25100	PRFA01000334	22058	28351	-*	non_coding	no_gene_id	143	NA	PRFA01000313	20849	22057	-	CDS	C4B63_313g5	unspecified product	2900								-25100
PRFA01000360	24609	24844	PRFA01000360	23129	25441	-*	non_coding	no_gene_id	235	NA	PRFA01000360	21971	23128	-	CDS	C4B63_360g12	unspecified product	1481								-24844
PRFA01000100	237	474	PRFA01000100	0	3090	*+	non_coding	no_gene_id	237	NA								237	PRFA01000100	3091	13466	+	CDS	C4B63_100g2	unspecified product	2617
PRFA01000126	1872	2109	PRFA01000126	0	3312	*+	non_coding	no_gene_id	237	NA								1872	PRFA01000126	3313	4419	+	CDS	C4B63_126g3	Mucin-associated surface protein (MASP)	1204
PRFA01000536	278	514	PRFA01000536	0	4352	*+	non_coding	no_gene_id	236	NA								278	PRFA01000536	4353	4820	+	CDS	C4B63_536g3	retrotransposon hot spot protein (RHS)	3839
PRFA01000001	588014	588251	PRFA01000001	584836	588674	+-	non_coding	no_gene_id	237	NA	PRFA01000001	583581	584835	+	CDS	C4B63_1g260	mucin TcMUCII	3179	PRFA01000001	588675	589880	-	CDS	C4B63_1g1176	Mucin-associated surface protein (MASP)	424
PRFA01000001	249075	249315	PRFA01000001	245652	249551	+-	non_coding	no_gene_id	240	NA	PRFA01000001	244263	245651	+	CDS	C4B63_1g112	Mucin-associated surface protein (MASP)	3424	PRFA01000001	249552	251120	-	CDS	C4B63_1g1333	unspecified product	237
PRFA01000001	391603	391843	PRFA01000001	391133	395249	+-	non_coding	no_gene_id	240	NA	PRFA01000001	390092	391132	+	CDS	C4B63_1g185	Mucin-associated surface protein (MASP)	471	PRFA01000001	395250	396404	-	CDS	C4B63_1g1265	Mucin-associated surface protein (MASP)	3407
PRFA01000001	723888	724124	PRFA01000001	723450	733062	+-	non_coding	no_gene_id	236	NA	PRFA01000001	722013	723449	+	CDS	C4B63_1g305	Mucin-associated surface protein (MASP)	439	PRFA01000001	733063	733695	-	CDS	C4B63_1g1110	unspecified product	8939
PRFA01000001	731898	732138	PRFA01000001	723450	733062	+-	non_coding	no_gene_id	240	NA	PRFA01000001	722013	723449	+	CDS	C4B63_1g305	Mucin-associated surface protein (MASP)	8449	PRFA01000001	733063	733695	-	CDS	C4B63_1g1110	unspecified product	925
PRFA01000001	962090	962331	PRFA01000001	958660	962579	+-	non_coding	no_gene_id	241	NA	PRFA01000001	957550	958659	+	CDS	C4B63_1g406	Mucin-associated surface protein (MASP)	3431	PRFA01000001	962580	964850	-	CDS	C4B63_1g1005	unspecified product	249
PRFA01000001	1256239	1256474	PRFA01000001	1252801	1256701	+-	non_coding	no_gene_id	235	NA	PRFA01000001	1251409	1252800	+	CDS	C4B63_1g537	Mucin-associated surface protein (MASP)	3439	PRFA01000001	1256702	1259198	-	CDS	C4B63_1g874	unspecified product	228
PRFA01000001	1399565	1399797	PRFA01000001	1396707	1400039	+-	non_coding	no_gene_id	232	NA	PRFA01000001	1395513	1396706	+	CDS	C4B63_1g607	Mucin-associated surface protein (MASP)	2859	PRFA01000001	1400040	1402877	-	CDS	C4B63_1g819	trans-sialidase, Group VI	243
PRFA01000001	844776	845014	PRFA01000001	844547	850868	+-	non_coding	no_gene_id	238	NA	PRFA01000001	841895	844546	+	CDS	C4B63_1g352	trans-sialidase	230	PRFA01000001	850869	852137	-	CDS	C4B63_1g1058	Mucin-associated surface protein (MASP)	5855
PRFA01000001	1023098	1023330	PRFA01000001	1022862	1025677	+-	non_coding	no_gene_id	232	NA	PRFA01000001	1020171	1022861	+	CDS	C4B63_1g436	trans-sialidase	237	PRFA01000001	1025678	1026064	-	CDS	C4B63_1g970	unspecified product	2348
PRFA01000001	442083	442316	PRFA01000001	441839	445753	+-	non_coding	no_gene_id	233	NA	PRFA01000001	439502	441838	+	CDS	C4B63_1g201	trans-sialidase, Group V	245	PRFA01000001	445754	446716	-	CDS	C4B63_1g1244	Mucin-associated surface protein (MASP)	3438
PRFA01000001	1341413	1341652	PRFA01000001	1341193	1344353	+-	non_coding	no_gene_id	239	NA	PRFA01000001	1338439	1341192	+	CDS	C4B63_1g585	trans-sialidase, Group V	221	PRFA01000001	1344354	1345517	-	CDS	C4B63_1g839	Mucin-associated surface protein (MASP)	2702
PRFA01000001	1602031	1602270	PRFA01000001	1601808	1605233	+-	non_coding	no_gene_id	239	NA	PRFA01000001	1599069	1601807	+	CDS	C4B63_1g702	trans-sialidase, Group V	224	PRFA01000001	1605234	1605989	-	CDS	C4B63_1g732	Mucin-associated surface protein (MASP)	2964
PRFA01000001	874108	874345	PRFA01000001	873916	877766	+-	non_coding	no_gene_id	237	NA	PRFA01000001	870745	873915	+	CDS	C4B63_1g368	trans-sialidase, Group VIII	193	PRFA01000001	877767	878732	-	CDS	C4B63_1g1045	Mucin-associated surface protein (MASP)	3422
PRFA01000001	537321	537562	PRFA01000001	537063	540992	+-	non_coding	no_gene_id	241	NA	PRFA01000001	534745	537062	+	CDS	C4B63_1g247	unspecified product	259	PRFA01000001	540993	541904	-	CDS	C4B63_1g1200	unspecified product	3431
PRFA01000001	668544	668778	PRFA01000001	667860	672199	+-	non_coding	no_gene_id	234	NA	PRFA01000001	666723	667859	+	CDS	C4B63_1g285	unspecified product	685	PRFA01000001	672200	673588	-	CDS	C4B63_1g1134	Mucin-associated surface protein (MASP)	3422
PRFA01000001	1175817	1176057	PRFA01000001	1175577	1179449	+-	non_coding	no_gene_id	240	NA	PRFA01000001	1173996	1175576	+	CDS	C4B63_1g498	unspecified product	241	PRFA01000001	1179450	1180409	-	CDS	C4B63_1g901	Mucin-associated surface protein (MASP)	3393
PRFA01000001	1317249	1317488	PRFA01000001	1310561	1318026	+-	non_coding	no_gene_id	239	NA	PRFA01000001	1307000	1310560	+	CDS	C4B63_1g566	unspecified product	6689	PRFA01000001	1318027	1318734	-	CDS	C4B63_1g849	Mucin-associated surface protein (MASP)	539
PRFA01000001	211387	211623	PRFA01000001	211146	215072	+-	non_coding	no_gene_id	236	NA	PRFA01000001	209577	211145	+	CDS	C4B63_1g97	unspecified product	242	PRFA01000001	215073	215723	-	CDS	C4B63_1g1346	Mucin-associated surface protein (MASP)	3450
PRFA01000002	789942	790183	PRFA01000002	789414	793410	+-	non_coding	no_gene_id	241	NA	PRFA01000002	788388	789413	+	CDS	C4B63_2g284	unspecified product	529	PRFA01000002	793411	794511	-	CDS	C4B63_2g633	Mucin-associated surface protein (MASP)	3228
PRFA01000003	866677	866915	PRFA01000003	863115	867140	+-	non_coding	no_gene_id	238	NA	PRFA01000003	862026	863114	+	CDS	C4B63_3g383	Mucin-associated surface protein (MASP)	3563	PRFA01000003	867141	869960	-	CDS	C4B63_3g711	unspecified product	226
PRFA01000003	201677	201917	PRFA01000003	198079	202144	+-	non_coding	no_gene_id	240	NA	PRFA01000003	197329	198078	+	CDS	C4B63_3g80	Mucin-associated surface protein (MASP)	3599	PRFA01000003	202145	204976	-	CDS	C4B63_3g1046	trans-sialidase, Group VI	228
PRFA01000003	681545	681783	PRFA01000003	681322	685350	+-	non_coding	no_gene_id	238	NA	PRFA01000003	678889	681321	+	CDS	C4B63_3g300	trans-sialidase, Group V	224	PRFA01000003	685351	686442	-	CDS	C4B63_3g806	Mucin-associated surface protein (MASP)	3568
PRFA01000003	270684	270923	PRFA01000003	270450	274662	+-	non_coding	no_gene_id	239	NA	PRFA01000003	267639	270449	+	CDS	C4B63_3g112	trans-sialidase, Group VI	235	PRFA01000003	274663	275466	-	CDS	C4B63_3g1005	unspecified product	3740
PRFA01000003	483463	483701	PRFA01000003	483237	487256	+-	non_coding	no_gene_id	238	NA	PRFA01000003	480378	483236	+	CDS	C4B63_3g211	trans-sialidase, Group VI	227	PRFA01000003	487257	488342	-	CDS	C4B63_3g899	Mucin-associated surface protein (MASP)	3556
PRFA01000003	1052169	1052349	PRFA01000003	1051943	1055974	+-	non_coding	no_gene_id	180	NA	PRFA01000003	1049114	1051942	+	CDS	C4B63_3g467	trans-sialidase, Group VI	227	PRFA01000003	1055975	1057120	-	CDS	C4B63_3g627	Mucin-associated surface protein (MASP)	3626
PRFA01000003	1114548	1114787	PRFA01000003	1114319	1118394	+-	non_coding	no_gene_id	239	NA	PRFA01000003	1111499	1114318	+	CDS	C4B63_3g501	trans-sialidase, Group VI	230	PRFA01000003	1118395	1119513	-	CDS	C4B63_3g595	mucin-associated surface protein (MASP)	3608
PRFA01000003	924775	925014	PRFA01000003	924020	928602	+-	non_coding	no_gene_id	239	NA	PRFA01000003	922247	924019	+	CDS	C4B63_3g414	unspecified product	756	PRFA01000003	928603	929346	-	CDS	C4B63_3g686	Mucin-associated surface protein (MASP)	3589
PRFA01000005	371352	371592	PRFA01000005	370809	375029	+-	non_coding	no_gene_id	240	NA	PRFA01000005	369603	370808	+	CDS	C4B63_5g167	Mucin-associated surface protein (MASP)	544	PRFA01000005	375030	376526	-	CDS	C4B63_5g648	unspecified product	3438
PRFA01000005	606770	607010	PRFA01000005	603325	607546	+-	non_coding	no_gene_id	240	NA	PRFA01000005	601990	603324	+	CDS	C4B63_5g274	Mucin-associated surface protein (MASP)	3446	PRFA01000005	607547	608779	-	CDS	C4B63_5g555	Mucin-associated surface protein (MASP)	537
PRFA01000005	620436	620677	PRFA01000005	616986	620859	+-	non_coding	no_gene_id	241	NA	PRFA01000005	615846	616985	+	CDS	C4B63_5g281	Mucin-associated surface protein (MASP)	3451	PRFA01000005	620860	623235	-	CDS	C4B63_5g551	trans-sialidase, Group II	183
PRFA01000005	692354	692594	PRFA01000005	692111	696033	+-	non_coding	no_gene_id	240	NA	PRFA01000005	690497	692110	+	CDS	C4B63_5g313	Mucin-associated surface protein (MASP)	244	PRFA01000005	696034	697329	-	CDS	C4B63_5g515	Mucin-associated surface protein (MASP)	3440
PRFA01000005	879104	879343	PRFA01000005	875684	879573	+-	non_coding	no_gene_id	239	NA	PRFA01000005	874520	875683	+	CDS	C4B63_5g398	Mucin-associated surface protein (MASP)	3421	PRFA01000005	879574	881926	-	CDS	C4B63_5g433	trans-sialidase, Group V	231
PRFA01000005	527053	527290	PRFA01000005	526803	530195	+-	non_coding	no_gene_id	237	NA	PRFA01000005	524130	526802	+	CDS	C4B63_5g227	trans-sialidase, Group V	251	PRFA01000005	530196	531491	-	CDS	C4B63_5g590	unspecified product	2906
PRFA01000005	102609	102840	PRFA01000005	102369	105697	+-	non_coding	no_gene_id	231	NA	PRFA01000005	99687	102368	+	CDS	C4B63_5g44	trans-sialidase, Group V	241	PRFA01000005	105698	106903	-	CDS	C4B63_5g757	Mucin-associated surface protein (MASP)	2858
PRFA01000005	705547	705785	PRFA01000005	705300	709244	+-	non_coding	no_gene_id	238	NA	PRFA01000005	702807	705299	+	CDS	C4B63_5g319	trans-sialidase, Group VI	248	PRFA01000005	709245	710594	-	CDS	C4B63_5g506	unspecified product	3460
PRFA01000005	721472	721712	PRFA01000005	721233	724957	+-	non_coding	no_gene_id	240	NA	PRFA01000005	718572	721232	+	CDS	C4B63_5g328	trans-sialidase, Group VI	240	PRFA01000005	724958	726403	-	CDS	C4B63_5g495	Mucin-associated surface protein (MASP)	3246
PRFA01000012	345050	345289	PRFA01000012	341546	345534	+-	non_coding	no_gene_id	239	NA	PRFA01000012	340337	341545	+	CDS	C4B63_12g112	Mucin-associated surface protein (MASP)	3505	PRFA01000012	345535	348372	-	CDS	C4B63_12g268	trans-sialidase, Group VI	246
PRFA01000013	76885	77122	PRFA01000013	74316	77358	+-	non_coding	no_gene_id	237	NA	PRFA01000013	72663	74315	+	CDS	C4B63_13g25	Mucin-associated surface protein (MASP)	2570	PRFA01000013	77359	80046	-	CDS	C4B63_13g367	trans-sialidase, Group V	237
PRFA01000015	290035	290273	PRFA01000015	286469	290523	+-	non_coding	no_gene_id	238	NA	PRFA01000015	285635	286468	+	CDS	C4B63_15g158	Mucin-associated surface protein (MASP)	3567	PRFA01000015	290524	292629	-	CDS	C4B63_15g400	surface protease GP63	251
PRFA01000015	379882	380118	PRFA01000015	376310	380346	+-	non_coding	no_gene_id	236	NA	PRFA01000015	375311	376309	+	CDS	C4B63_15g197	Mucin-associated surface protein (MASP)	3573	PRFA01000015	380347	383175	-	CDS	C4B63_15g360	trans-sialidase, Group VI	229
PRFA01000015	95474	95712	PRFA01000015	91880	95945	+-	non_coding	no_gene_id	238	NA	PRFA01000015	90800	91879	+	CDS	C4B63_15g50	Mucin-associated surface protein (MASP)	3595	PRFA01000015	95946	98780	-	CDS	C4B63_15g504	trans-sialidase, Group V	234
PRFA01000015	245857	246095	PRFA01000015	245636	249686	+-	non_coding	no_gene_id	238	NA	PRFA01000015	242876	245635	+	CDS	C4B63_15g137	trans-sialidase, Group V	222	PRFA01000015	249687	250505	-	CDS	C4B63_15g421	Mucin-associated surface protein (MASP)	3592
PRFA01000015	432935	433173	PRFA01000015	432702	436740	+-	non_coding	no_gene_id	238	NA	PRFA01000015	429885	432701	+	CDS	C4B63_15g224	trans-sialidase, Group VI	234	PRFA01000015	436741	437730	-	CDS	C4B63_15g337	Mucin-associated surface protein (MASP)	3568
PRFA01000015	167737	167975	PRFA01000015	167511	171559	+-	non_coding	no_gene_id	238	NA	PRFA01000015	166590	167510	+	CDS	C4B63_15g88	unspecified product	227	PRFA01000015	171560	172303	-	CDS	C4B63_15g461	Mucin-associated surface protein (MASP)	3585
PRFA01000026	104882	105121	PRFA01000026	104617	110913	+-	non_coding	no_gene_id	239	NA	PRFA01000026	101992	104616	+	CDS	C4B63_26g55	trans-sialidase, Group V	266	PRFA01000026	110914	112038	-	CDS	C4B63_26g324	conserved hypothetical protein	5793
PRFA01000026	52997	53232	PRFA01000026	52723	58454	+-	non_coding	no_gene_id	235	NA	PRFA01000026	49861	52722	+	CDS	C4B63_26g25	unspecified product	275	PRFA01000026	58455	58928	-	CDS	C4B63_26g347	conserved hypothetical protein	5223
PRFA01000027	85340	85573	PRFA01000027	81909	85846	+-	non_coding	no_gene_id	233	NA	PRFA01000027	80511	81908	+	CDS	C4B63_27g34	Mucin-associated surface protein (MASP)	3432	PRFA01000027	85847	88330	-	CDS	C4B63_27g306	trans-sialidase, Group V	274
PRFA01000027	135574	135813	PRFA01000027	132144	136077	+-	non_coding	no_gene_id	239	NA	PRFA01000027	130872	132143	+	CDS	C4B63_27g56	Mucin-associated surface protein (MASP)	3431	PRFA01000027	136078	138537	-	CDS	C4B63_27g282	trans-sialidase, Group V	265
PRFA01000027	201911	202145	PRFA01000027	201710	205580	+-	non_coding	no_gene_id	234	NA	PRFA01000027	200726	201709	+	CDS	C4B63_27g84	unspecified product	202	PRFA01000027	205581	206711	-	CDS	C4B63_27g253	Mucin-associated surface protein (MASP)	3436
PRFA01000029	52022	52257	PRFA01000029	47645	52762	+-	non_coding	no_gene_id	235	NA	PRFA01000029	46940	47644	+	CDS	C4B63_29g21	Mucin-associated surface protein (MASP)	4378	PRFA01000029	52763	54289	-	CDS	C4B63_29g432	Mucin-associated surface protein (MASP)	506
PRFA01000029	213984	214224	PRFA01000029	213729	218614	+-	non_coding	no_gene_id	240	NA	PRFA01000029	210837	213728	+	CDS	C4B63_29g108	trans-sialidase, Group V	256	PRFA01000029	218615	219850	-	CDS	C4B63_29g342	unspecified product	4391
PRFA01000029	285323	285563	PRFA01000029	285059	289947	+-	non_coding	no_gene_id	240	NA	PRFA01000029	282353	285058	+	CDS	C4B63_29g141	trans-sialidase, Group V	265	PRFA01000029	289948	290655	-	CDS	C4B63_29g300	Mucin-associated surface protein (MASP)	4385
PRFA01000032	380426	380665	PRFA01000032	380184	384385	+-	non_coding	no_gene_id	239	NA	PRFA01000032	377181	380183	+	CDS	C4B63_32g139	trans-sialidase, Group VI	243	PRFA01000032	384386	385171	-	CDS	C4B63_32g189	unspecified product	3721
PRFA01000033	225332	225573	PRFA01000033	220952	226086	+-	non_coding	no_gene_id	241	NA	PRFA01000033	219788	220951	+	CDS	C4B63_33g100	Mucin-associated surface protein (MASP)	4381	PRFA01000033	226087	227613	-	CDS	C4B63_33g282	Mucin-associated surface protein (MASP)	514
PRFA01000033	279122	279361	PRFA01000033	274725	279622	+-	non_coding	no_gene_id	239	NA	PRFA01000033	273630	274724	+	CDS	C4B63_33g126	Mucin-associated surface protein (MASP)	4398	PRFA01000033	279623	281779	-	CDS	C4B63_33g253	unspecified product	262
PRFA01000036	402281	402519	PRFA01000036	402052	406104	+-	non_coding	no_gene_id	238	NA	PRFA01000036	399262	402051	+	CDS	C4B63_36g195	trans-sialidase, Group V	230	PRFA01000036	406105	407361	-	CDS	C4B63_36g204	Mucin-associated surface protein (MASP)	3586
PRFA01000036	333126	333363	PRFA01000036	332951	336949	+-	non_coding	no_gene_id	237	NA	PRFA01000036	331817	332950	+	CDS	C4B63_36g155	unspecified product	176	PRFA01000036	336950	337762	-	CDS	C4B63_36g231	Mucin-associated surface protein (MASP)	3587
PRFA01000039	281100	281337	PRFA01000039	280635	284784	+-	non_coding	no_gene_id	237	NA	PRFA01000039	279867	280634	+	CDS	C4B63_39g113	Mucin-associated surface protein (MASP)	466	PRFA01000039	284785	285876	-	CDS	C4B63_39g238	Mucin-associated surface protein (MASP)	3448
PRFA01000050	106938	107178	PRFA01000050	101770	107483	+-	non_coding	no_gene_id	240	NA	PRFA01000050	101086	101769	+	CDS	C4B63_50g48	conserved hypothetical protein	5169	PRFA01000050	107484	110093	-	CDS	C4B63_50g193	trans-sialidase, Group VI	306
PRFA01000050	17444	17683	PRFA01000050	11743	18033	+-	non_coding	no_gene_id	239	NA	PRFA01000050	10822	11742	+	CDS	C4B63_50g7	glyceraldehyde 3-phosphate dehydrogenase, cytosolic	5702	PRFA01000050	18034	20127	-	CDS	C4B63_50g243	surface protease GP63	351
PRFA01000053	57560	57704	PRFA01000053	56745	58001	+-	non_coding	no_gene_id	144	NA	PRFA01000053	56151	56744	+	CDS	C4B63_53g35	unspecified product	816	PRFA01000053	58002	60710	-	CDS	C4B63_53g228	trans-sialidase, Group V	298
PRFA01000053	147186	147421	PRFA01000053	146931	148176	+-	non_coding	no_gene_id	235	NA	PRFA01000053	145464	146930	+	CDS	C4B63_53g75	unspecified product	256	PRFA01000053	148177	148662	-	CDS	C4B63_53g183	unspecified product	756
PRFA01000059	62656	62893	PRFA01000059	61934	63140	+-	non_coding	no_gene_id	237	NA	PRFA01000059	61493	61933	+	CDS	C4B63_59g54	unspecified product	723	PRFA01000059	63141	65747	-	CDS	C4B63_59g231	trans-sialidase, Group V	248
PRFA01000065	198821	199058	PRFA01000065	198591	200343	+-	non_coding	no_gene_id	237	NA	PRFA01000065	195966	198590	+	CDS	C4B63_65g127	trans-sialidase, Group VI	231	PRFA01000065	200344	201000	-	CDS	C4B63_65g144	unspecified product	1286
PRFA01000066	172405	172641	PRFA01000066	172129	179247	+-	non_coding	no_gene_id	236	NA	PRFA01000066	169801	172128	+	CDS	C4B63_66g71	trans-sialidase	277	PRFA01000066	179248	179886	-	CDS	C4B63_66g114	conserved hypothetical protein	6607
PRFA01000067	49770	50010	PRFA01000067	49466	51292	+-	non_coding	no_gene_id	240	NA	PRFA01000067	46850	49465	+	CDS	C4B63_67g29	trans-sialidase, Group VI	305	PRFA01000067	51293	52021	-	CDS	C4B63_67g190	unspecified product	1283
PRFA01000067	13150	13386	PRFA01000067	11847	13690	+-	non_coding	no_gene_id	236	NA	PRFA01000067	11115	11846	+	CDS	C4B63_67g8	unspecified product	1304	PRFA01000067	13691	16297	-	CDS	C4B63_67g211	trans-sialidase, Group VI	305
PRFA01000074	37365	37595	PRFA01000074	33947	37842	+-	non_coding	no_gene_id	230	NA	PRFA01000074	33161	33946	+	CDS	C4B63_74g17	Mucin-associated surface protein (MASP)	3419	PRFA01000074	37843	40497	-	CDS	C4B63_74g138	trans-sialidase, Group V	248
PRFA01000074	112955	113186	PRFA01000074	112645	113960	+-	non_coding	no_gene_id	231	NA	PRFA01000074	109921	112644	+	CDS	C4B63_74g55	trans-sialidase, Group V	311	PRFA01000074	113961	114482	-	CDS	C4B63_74g107	unspecified product	775
PRFA01000078	138262	138501	PRFA01000078	138009	141676	+-	non_coding	no_gene_id	239	NA	PRFA01000078	135231	138008	+	CDS	C4B63_78g60	trans-sialidase, Group V	254	PRFA01000078	141677	142973	-	CDS	C4B63_78g75	unspecified product	3176
PRFA01000086	104186	104416	PRFA01000086	103685	107802	+-	non_coding	no_gene_id	230	NA	PRFA01000086	102686	103684	+	CDS	C4B63_86g44	unspecified product	502	PRFA01000086	107803	108909	-	CDS	C4B63_86g61	Mucin-associated surface protein (MASP)	3387
PRFA01000088	66137	66373	PRFA01000088	65939	70243	+-	non_coding	no_gene_id	236	NA	PRFA01000088	63137	65938	+	CDS	C4B63_88g29	trans-sialidase, Group V	199	PRFA01000088	70244	70990	-	CDS	C4B63_88g86	unspecified product	3871
PRFA01000090	18165	18401	PRFA01000090	17907	21862	+-	non_coding	no_gene_id	236	NA	PRFA01000090	16431	17906	+	CDS	C4B63_90g11	unspecified product	259	PRFA01000090	21863	23086	-	CDS	C4B63_90g107	unspecified product	3462
PRFA01000095	108758	108905	PRFA01000095	107284	109117	+-	non_coding	no_gene_id	147	NA	PRFA01000095	105418	107283	+	CDS	C4B63_95g55	ubiquitin-like protein	1475	PRFA01000095	109118	111426	-	CDS	C4B63_95g69	unspecified product	213
PRFA01000096	100238	100476	PRFA01000096	96411	100981	+-	non_coding	no_gene_id	238	NA	PRFA01000096	95709	96410	+	CDS	C4B63_96g41	Mucin-associated surface protein (MASP)	3828	PRFA01000096	100982	102142	-	CDS	C4B63_96g56	Mucin-associated surface protein (MASP)	506
PRFA01000103	48486	48725	PRFA01000103	43276	48988	+-	non_coding	no_gene_id	239	NA	PRFA01000103	42802	43275	+	CDS	C4B63_103g21	conserved hypothetical protein	5211	PRFA01000103	48989	51736	-	CDS	C4B63_103g65	trans-sialidase, Group VI	264
PRFA01000106	39073	39308	PRFA01000106	38851	42743	+-	non_coding	no_gene_id	235	NA	PRFA01000106	36145	38850	+	CDS	C4B63_106g19	trans-sialidase, Group V	223	PRFA01000106	42744	43802	-	CDS	C4B63_106g63	Mucin-associated surface protein (MASP)	3436
PRFA01000115	30594	30833	PRFA01000115	30346	34222	+-	non_coding	no_gene_id	239	NA	PRFA01000115	27481	30345	+	CDS	C4B63_115g14	trans-sialidase, Group V	249	PRFA01000115	34223	35314	-	CDS	C4B63_115g73	Mucin-associated surface protein (MASP)	3390
PRFA01000121	14984	15222	PRFA01000121	14267	15469	+-	non_coding	no_gene_id	238	NA	PRFA01000121	13824	14266	+	CDS	C4B63_121g3	unspecified product	718	PRFA01000121	15470	18058	-	CDS	C4B63_121g88	trans-sialidase, Group V	248
PRFA01000125	35944	36182	PRFA01000125	35693	39760	+-	non_coding	no_gene_id	238	NA	PRFA01000125	32837	35692	+	CDS	C4B63_125g16	trans-sialidase, Group VI	252	PRFA01000125	39761	40504	-	CDS	C4B63_125g66	Mucin-associated surface protein (MASP)	3579
PRFA01000136	52672	52905	PRFA01000136	52401	58788	+-	non_coding	no_gene_id	233	NA	PRFA01000136	49782	52400	+	CDS	C4B63_136g25	trans-sialidase, Group V	272	PRFA01000136	58789	59913	-	CDS	C4B63_136g45	conserved hypothetical protein	5884
PRFA01000136	6096	6331	PRFA01000136	5831	11540	+-	non_coding	no_gene_id	235	NA	PRFA01000136	2972	5830	+	CDS	C4B63_136g3	trans-sialidase, Group V	266	PRFA01000136	11541	12014	-	CDS	C4B63_136g63	conserved hypothetical protein	5210
PRFA01000139	58378	58616	PRFA01000139	54791	58846	+-	non_coding	no_gene_id	238	NA	PRFA01000139	53462	54790	+	CDS	C4B63_139g23	unspecified product	3588	PRFA01000139	58847	61636	-	CDS	C4B63_139g40	trans-sialidase, Group V	231
PRFA01000144	43590	43828	PRFA01000144	43356	49696	+-	non_coding	no_gene_id	238	NA	PRFA01000144	40803	43355	+	CDS	C4B63_144g19	trans-sialidase	235	PRFA01000144	49697	50290	-	CDS	C4B63_144g41	unspecified product	5869
PRFA01000144	24264	24502	PRFA01000144	24030	31407	+-	non_coding	no_gene_id	238	NA	PRFA01000144	21477	24029	+	CDS	C4B63_144g11	trans-sialidase, Group V	235	PRFA01000144	31408	31911	-	CDS	C4B63_144g54	unspecified product	6906
PRFA01000172	12555	12787	PRFA01000172	12296	16256	+-	non_coding	no_gene_id	232	NA	PRFA01000172	10820	12295	+	CDS	C4B63_172g7	unspecified product	260	PRFA01000172	16257	17477	-	CDS	C4B63_172g41	Mucin-associated surface protein (MASP)	3470
PRFA01000173	18990	19210	PRFA01000173	18530	20896	+-	non_coding	no_gene_id	220	NA	PRFA01000173	17780	18529	+	CDS	C4B63_173g11	unspecified product	461	PRFA01000173	20897	21628	-	CDS	C4B63_173g51	beta tubulin	1687
PRFA01000174	39168	39404	PRFA01000174	35741	39634	+-	non_coding	no_gene_id	236	NA	PRFA01000174	34367	35740	+	CDS	C4B63_174g17	Mucin-associated surface protein (MASP)	3428	PRFA01000174	39635	42118	-	CDS	C4B63_174g27	trans-sialidase, Group V CDS: complement	231
PRFA01000270	20206	20441	PRFA01000270	18904	21103	+-	non_coding	no_gene_id	235	NA	PRFA01000270	18172	18903	+	CDS	C4B63_270g12	unspecified product	1303	PRFA01000270	21104	22834	-	CDS	C4B63_270g32	unspecified product	663
PRFA01000299	19080	19317	PRFA01000299	16878	19554	+-	non_coding	no_gene_id	237	NA	PRFA01000299	16005	16877	+	CDS	C4B63_299g9	Mucin-associated surface protein (MASP)	2203	PRFA01000299	19555	22236	-	CDS	C4B63_299g15	trans-sialidase, Group V	238
PRFA01000311	19121	19359	PRFA01000311	17537	19591	+-	non_coding	no_gene_id	238	NA	PRFA01000311	16142	17536	+	CDS	C4B63_311g11	retrotransposon hot spot protein (RHS)	1585	PRFA01000311	19592	22063	-	CDS	C4B63_311g19	trans-sialidase, Group V	233
PRFA01000325	15939	16179	PRFA01000325	12143	16458	+-	non_coding	no_gene_id	240	NA	PRFA01000325	11585	12142	+	CDS	C4B63_325g5	conserved hypothetical protein	3797	PRFA01000325	16459	19197	-	CDS	C4B63_325g12	trans-sialidase, Group V	280
PRFA01000377	14383	14621	PRFA01000377	8650	15134	+-	non_coding	no_gene_id	238	NA	PRFA01000377	3328	8649	+	CDS	C4B63_377g2	SLACS reverse transcriptase	5734	PRFA01000377	15135	16109	-	CDS	C4B63_377g9	unspecified product	514
PRFA01000001	367667	367906	PRFA01000001	363718	370206	-+	non_coding	no_gene_id	239	NA	PRFA01000001	363181	363717	-	CDS	C4B63_1g1281	mucin TcMUCII	3950	PRFA01000001	370207	370974	+	CDS	C4B63_1g173	conserved hypothetical protein	2301
PRFA01000010	307613	307850	PRFA01000010	303113	309877	-+	non_coding	no_gene_id	237	NA	PRFA01000010	301172	303112	-	CDS	C4B63_10g397	unspecified product	4501	PRFA01000010	309878	311278	+	CDS	C4B63_10g98	tRNA isopentenyltransferase	2028
PRFA01000013	567433	567670	PRFA01000013	566338	569744	+*	non_coding	no_gene_id	237	NA	PRFA01000013	564130	566337	+	CDS	C4B63_13g176	trans-sialidase, Group VIII	1096								-567670
PRFA01000032	431524	431761	PRFA01000032	431189	431833	+*	non_coding	no_gene_id	237	NA	PRFA01000032	428939	431188	+	CDS	C4B63_32g172	trans-sialidase, Group II	336								-431761
PRFA01000046	328348	328496	PRFA01000046	327148	329870	+*	non_coding	no_gene_id	148	NA	PRFA01000046	325822	327147	+	CDS	C4B63_46g117	trans-sialidase, Group V	1201								-328496
PRFA01000115	92880	93118	PRFA01000115	84187	95066	+*	non_coding	no_gene_id	238	NA	PRFA01000115	83605	84186	+	CDS	C4B63_115g35	retrotransposon hot spot protein (RHS)	8694								-93118
PRFA01000124	88789	89023	PRFA01000124	88545	90898	+*	non_coding	no_gene_id	234	NA	PRFA01000124	87969	88544	+	CDS	C4B63_124g48	unspecified product	245								-89023
PRFA01000155	68605	68844	PRFA01000155	68408	69106	+*	non_coding	no_gene_id	239	NA	PRFA01000155	66237	68407	+	CDS	C4B63_155g21	unspecified product	198								-68844
PRFA01000156	65996	66199	PRFA01000156	65829	68896	+*	non_coding	no_gene_id	203	NA	PRFA01000156	62715	65828	+	CDS	C4B63_156g20	trans-sialidase, Group VIII	168								-66199
PRFA01000159	64018	64257	PRFA01000159	63130	65342	+*	non_coding	no_gene_id	239	NA	PRFA01000159	60691	63129	+	CDS	C4B63_159g21	trans-sialidase, Group VIII	889								-64257
PRFA01000166	60582	60820	PRFA01000166	60300	62710	+*	non_coding	no_gene_id	238	NA	PRFA01000166	57228	60299	+	CDS	C4B63_166g26	trans-sialidase, Group VIII	283								-60820
PRFA01000347	24594	24830	PRFA01000347	24362	26878	+*	non_coding	no_gene_id	236	NA	PRFA01000347	21793	24361	+	CDS	C4B63_347g11	unspecified product	233								-24830
PRFA01000568	3177	3416	PRFA01000568	3014	8429	+*	non_coding	no_gene_id	239	NA	PRFA01000568	701	3013	+	CDS	C4B63_568g1	trans-sialidase, Group II	164								-3416
PRFA01000001	942404	942644	PRFA01000001	939266	943153	++	non_coding	no_gene_id	240	NA	PRFA01000001	937925	939265	+	CDS	C4B63_1g393	conserved hypothetical protein	3139	PRFA01000001	943154	943672	+	CDS	C4B63_1g397	conserved hypothetical protein	510
PRFA01000001	331506	331741	PRFA01000001	331001	335474	++	non_coding	no_gene_id	235	NA	PRFA01000001	330356	331000	+	CDS	C4B63_1g159	Mucin-associated surface protein (MASP)	506	PRFA01000001	335475	340598	+	CDS	C4B63_1g162	L1Tc protein Reverse transcriptase/Endonuclase/Rnase H domains	3734
PRFA01000001	501256	501493	PRFA01000001	500833	502032	++	non_coding	no_gene_id	237	NA	PRFA01000001	499873	500832	+	CDS	C4B63_1g230	Mucin-associated surface protein (MASP)	424	PRFA01000001	502033	503331	+	CDS	C4B63_1g232	conserved hypothetical protein	540
PRFA01000001	529126	529363	PRFA01000001	528701	532353	++	non_coding	no_gene_id	237	NA	PRFA01000001	527741	528700	+	CDS	C4B63_1g244	Mucin-associated surface protein (MASP)	426	PRFA01000001	532354	533484	+	CDS	C4B63_1g246	Mucin-associated surface protein (MASP)	2991
PRFA01000001	827584	827824	PRFA01000001	827036	828699	++	non_coding	no_gene_id	240	NA	PRFA01000001	826385	827035	+	CDS	C4B63_1g343	Mucin-associated surface protein (MASP)	549	PRFA01000001	828700	829155	+	CDS	C4B63_1g344	unspecified product	876
PRFA01000001	1154620	1154856	PRFA01000001	1154198	1157950	++	non_coding	no_gene_id	236	NA	PRFA01000001	1153430	1154197	+	CDS	C4B63_1g488	Mucin-associated surface protein (MASP)	423	PRFA01000001	1157951	1158634	+	CDS	C4B63_1g490	mucin TcMUCII	3095
PRFA01000001	1245853	1246089	PRFA01000001	1245448	1247777	++	non_coding	no_gene_id	236	NA	PRFA01000001	1244485	1245447	+	CDS	C4B63_1g533	Mucin-associated surface protein (MASP)	406	PRFA01000001	1247778	1248317	+	CDS	C4B63_1g535	unspecified product	1689
PRFA01000001	1543107	1543345	PRFA01000001	1542613	1546415	++	non_coding	no_gene_id	238	NA	PRFA01000001	1541035	1542612	+	CDS	C4B63_1g671	Mucin-associated surface protein (MASP)	495	PRFA01000001	1546416	1547034	+	CDS	C4B63_1g674	mucin TcMUCII	3071
PRFA01000001	1290989	1291225	PRFA01000001	1290775	1294677	++	non_coding	no_gene_id	236	NA	PRFA01000001	1288585	1290774	+	CDS	C4B63_1g558	surface protease GP63	215	PRFA01000001	1294678	1295253	+	CDS	C4B63_1g561	mucin TcMUCII	3453
PRFA01000001	377434	377674	PRFA01000001	377223	381329	++	non_coding	no_gene_id	240	NA	PRFA01000001	374385	377222	+	CDS	C4B63_1g176	trans-sialidase	212	PRFA01000001	381330	382112	+	CDS	C4B63_1g178	retrotransposon hot spot protein (RHS)	3656
PRFA01000001	1122015	1122254	PRFA01000001	1121705	1122685	++	non_coding	no_gene_id	239	NA	PRFA01000001	1118975	1121704	+	CDS	C4B63_1g473	trans-sialidase	311	PRFA01000001	1122686	1123312	+	CDS	C4B63_1g475	unspecified product	432
PRFA01000001	1370681	1370920	PRFA01000001	1370458	1373436	++	non_coding	no_gene_id	239	NA	PRFA01000001	1367788	1370457	+	CDS	C4B63_1g596	trans-sialidase	224	PRFA01000001	1373437	1374594	+	CDS	C4B63_1g597	unspecified product	2517
PRFA01000001	1389939	1390179	PRFA01000001	1389695	1390951	++	non_coding	no_gene_id	240	NA	PRFA01000001	1387028	1389694	+	CDS	C4B63_1g604	trans-sialidase	245	PRFA01000001	1390952	1392162	+	CDS	C4B63_1g605	unspecified product	773
PRFA01000001	234457	234694	PRFA01000001	234291	235700	++	non_coding	no_gene_id	237	NA	PRFA01000001	231804	234290	+	CDS	C4B63_1g106	trans-sialidase, Group II	167	PRFA01000001	235701	236734	+	CDS	C4B63_1g108	unspecified product	1007
PRFA01000001	175466	175704	PRFA01000001	175298	179864	++	non_coding	no_gene_id	238	NA	PRFA01000001	172679	175297	+	CDS	C4B63_1g82	trans-sialidase, Group II	169	PRFA01000001	179865	180443	+	CDS	C4B63_1g84	mucin TcMUCII	4161
PRFA01000001	204362	204598	PRFA01000001	204194	205942	++	non_coding	no_gene_id	236	NA	PRFA01000001	201704	204193	+	CDS	C4B63_1g94	trans-sialidase, Group II	169	PRFA01000001	205943	206455	+	CDS	C4B63_1g95	unspecified product	1345
PRFA01000001	347466	347701	PRFA01000001	347240	350204	++	non_coding	no_gene_id	235	NA	PRFA01000001	344645	347239	+	CDS	C4B63_1g164	trans-sialidase, Group V	227	PRFA01000001	350205	351245	+	CDS	C4B63_1g166	L1Tc protein fragment	2504
PRFA01000001	494435	494667	PRFA01000001	494216	495816	++	non_coding	no_gene_id	232	NA	PRFA01000001	491561	494215	+	CDS	C4B63_1g226	trans-sialidase, Group V	220	PRFA01000001	495817	496763	+	CDS	C4B63_1g227	unspecified product	1150
PRFA01000001	522332	522574	PRFA01000001	522125	523342	++	non_coding	no_gene_id	242	NA	PRFA01000001	519590	522124	+	CDS	C4B63_1g240	trans-sialidase, Group V	208	PRFA01000001	523343	524150	+	CDS	C4B63_1g241	unspecified product	769
PRFA01000001	661548	661777	PRFA01000001	661289	662507	++	non_coding	no_gene_id	229	NA	PRFA01000001	658799	661288	+	CDS	C4B63_1g282	trans-sialidase, Group V	260	PRFA01000001	662508	664167	+	CDS	C4B63_1g283	unspecified product	731
PRFA01000001	919282	919522	PRFA01000001	919030	920989	++	non_coding	no_gene_id	240	NA	PRFA01000001	916531	919029	+	CDS	C4B63_1g383	trans-sialidase, Group V	253	PRFA01000001	920990	921604	+	CDS	C4B63_1g384	unspecified product	1468
PRFA01000001	929656	929893	PRFA01000001	929406	933392	++	non_coding	no_gene_id	237	NA	PRFA01000001	926841	929405	+	CDS	C4B63_1g388	trans-sialidase, Group V	251	PRFA01000001	933393	934262	+	CDS	C4B63_1g389	retrotransposon hot spot protein (RHS)	3500
PRFA01000001	1138578	1138813	PRFA01000001	1138370	1139372	++	non_coding	no_gene_id	235	NA	PRFA01000001	1136009	1138369	+	CDS	C4B63_1g480	trans-sialidase, Group V	209	PRFA01000001	1139373	1140668	+	CDS	C4B63_1g482	Endonuclease-reverse transcriptase(fragment)	560
PRFA01000001	1195696	1195936	PRFA01000001	1195451	1198878	++	non_coding	no_gene_id	240	NA	PRFA01000001	1193105	1195450	+	CDS	C4B63_1g508	trans-sialidase, Group V	246	PRFA01000001	1198879	1199814	+	CDS	C4B63_1g509	Mucin-associated surface protein (MASP)	2943
PRFA01000001	1271977	1272214	PRFA01000001	1271720	1272989	++	non_coding	no_gene_id	237	NA	PRFA01000001	1268981	1271719	+	CDS	C4B63_1g546	trans-sialidase, Group V	258	PRFA01000001	1272990	1274200	+	CDS	C4B63_1g547	unspecified product	776
PRFA01000001	1432181	1432422	PRFA01000001	1431924	1433672	++	non_coding	no_gene_id	241	NA	PRFA01000001	1429413	1431923	+	CDS	C4B63_1g623	trans-sialidase, Group V	258	PRFA01000001	1433673	1434547	+	CDS	C4B63_1g625	unspecified product	1251
PRFA01000001	1531243	1531482	PRFA01000001	1531020	1535670	++	non_coding	no_gene_id	239	NA	PRFA01000001	1528593	1531019	+	CDS	C4B63_1g666	trans-sialidase, Group V	224	PRFA01000001	1535671	1536963	+	CDS	C4B63_1g669	unspecified product	4189
PRFA01000001	187589	187824	PRFA01000001	187431	191540	++	non_coding	no_gene_id	235	NA	PRFA01000001	184965	187430	+	CDS	C4B63_1g86	trans-sialidase, Group V	159	PRFA01000001	191541	196490	+	CDS	C4B63_1g89	retrotransposon hot spot protein (RHS)	3717
PRFA01000001	952164	952399	PRFA01000001	951932	953304	++	non_coding	no_gene_id	235	NA	PRFA01000001	949433	951931	+	CDS	C4B63_1g402	trans-sialidase, Group VI	233	PRFA01000001	953305	954473	+	CDS	C4B63_1g403	unspecified product	906
PRFA01000001	1301572	1301814	PRFA01000001	1301374	1305998	++	non_coding	no_gene_id	242	NA	PRFA01000001	1298212	1301373	+	CDS	C4B63_1g564	trans-sialidase, Group VIII	199	PRFA01000001	1305999	1306970	+	CDS	C4B63_1g565	unspecified product	4185
PRFA01000001	241602	241840	PRFA01000001	241363	244262	++	non_coding	no_gene_id	238	NA	PRFA01000001	239905	241362	+	CDS	C4B63_1g111	unspecified product	240	PRFA01000001	244263	245651	+	CDS	C4B63_1g112	Mucin-associated surface protein (MASP)	2423
PRFA01000001	432383	432622	PRFA01000001	432133	435718	++	non_coding	no_gene_id	239	NA	PRFA01000001	429549	432132	+	CDS	C4B63_1g196	unspecified product	251	PRFA01000001	435719	436420	+	CDS	C4B63_1g199	mucin TcMUCII	3097
PRFA01000001	487083	487315	PRFA01000001	486831	487973	++	non_coding	no_gene_id	232	NA	PRFA01000001	485448	486830	+	CDS	C4B63_1g223	unspecified product	253	PRFA01000001	487974	488783	+	CDS	C4B63_1g224	unspecified product	659
PRFA01000001	834743	834988	PRFA01000001	833871	838161	++	non_coding	no_gene_id	245	NA	PRFA01000001	833097	833870	+	CDS	C4B63_1g347	unspecified product	873	PRFA01000001	838162	839034	+	CDS	C4B63_1g350	unspecified product	3174
PRFA01000001	1165826	1166054	PRFA01000001	1165661	1168207	++	non_coding	no_gene_id	228	NA	PRFA01000001	1163160	1165660	+	CDS	C4B63_1g492	unspecified product	166	PRFA01000001	1168208	1169374	+	CDS	C4B63_1g495	Mucin-associated surface protein (MASP)	2154
PRFA01000001	1213224	1213466	PRFA01000001	1213026	1217649	++	non_coding	no_gene_id	242	NA	PRFA01000001	1209863	1213025	+	CDS	C4B63_1g516	unspecified product	199	PRFA01000001	1217650	1218914	+	CDS	C4B63_1g518	unspecified product	4184
PRFA01000001	1238971	1239202	PRFA01000001	1238724	1239982	++	non_coding	no_gene_id	231	NA	PRFA01000001	1237383	1238723	+	CDS	C4B63_1g529	unspecified product	248	PRFA01000001	1239983	1241286	+	CDS	C4B63_1g530	unspecified product	781
PRFA01000001	1375106	1375346	PRFA01000001	1374595	1379399	++	non_coding	no_gene_id	240	NA	PRFA01000001	1373437	1374594	+	CDS	C4B63_1g597	unspecified product	512	PRFA01000001	1379400	1380904	+	CDS	C4B63_1g599	unspecified product	4054
PRFA01000001	1507914	1508151	PRFA01000001	1507415	1510371	++	non_coding	no_gene_id	237	NA	PRFA01000001	1506911	1507414	+	CDS	C4B63_1g655	unspecified product	500	PRFA01000001	1510372	1511820	+	CDS	C4B63_1g658	unspecified product	2221
PRFA01000001	1511987	1512220	PRFA01000001	1511821	1513449	++	non_coding	no_gene_id	233	NA	PRFA01000001	1510372	1511820	+	CDS	C4B63_1g658	unspecified product	167	PRFA01000001	1513450	1513950	+	CDS	C4B63_1g659	conserved hypothetical protein	1230
PRFA01000001	1586677	1586911	PRFA01000001	1586366	1594967	++	non_coding	no_gene_id	234	NA	PRFA01000001	1583644	1586365	+	CDS	C4B63_1g693	unspecified product	312	PRFA01000001	1594968	1596350	+	CDS	C4B63_1g701	unspecified product	8057
PRFA01000002	777365	777601	PRFA01000002	777124	781976	++	non_coding	no_gene_id	236	NA	PRFA01000002	775948	777123	+	CDS	C4B63_2g280	unspecified product	242	PRFA01000002	781977	783017	+	CDS	C4B63_2g282	retrotransposon hot spot protein (RHS)	4376
PRFA01000003	535157	535395	PRFA01000003	534684	537845	++	non_coding	no_gene_id	238	NA	PRFA01000003	533097	534683	+	CDS	C4B63_3g237	Mucin-associated surface protein (MASP)	474	PRFA01000003	537846	538958	+	CDS	C4B63_3g241	mucin TcMUC	2451
PRFA01000003	855810	856048	PRFA01000003	855378	862025	++	non_coding	no_gene_id	238	NA	PRFA01000003	854394	855377	+	CDS	C4B63_3g380	Mucin-associated surface protein (MASP)	433	PRFA01000003	862026	863114	+	CDS	C4B63_3g383	Mucin-associated surface protein (MASP)	5978
PRFA01000003	172762	173000	PRFA01000003	172333	174538	++	non_coding	no_gene_id	238	NA	PRFA01000003	171055	172332	+	CDS	C4B63_3g65	Mucin-associated surface protein (MASP)	430	PRFA01000003	174539	176784	+	CDS	C4B63_3g68	unspecified product	1539
PRFA01000003	1031048	1031286	PRFA01000003	1030791	1033408	++	non_coding	no_gene_id	238	NA	PRFA01000003	1028733	1030790	+	CDS	C4B63_3g455	surface protease GP63	258	PRFA01000003	1033409	1034434	+	CDS	C4B63_3g456	unspecified product	2123
PRFA01000003	255654	255891	PRFA01000003	255423	257951	++	non_coding	no_gene_id	237	NA	PRFA01000003	252648	255422	+	CDS	C4B63_3g105	trans-sialidase, Group V	232	PRFA01000003	257952	259034	+	CDS	C4B63_3g107	unspecified product	2061
PRFA01000003	807913	808148	PRFA01000003	807724	810099	++	non_coding	no_gene_id	235	NA	PRFA01000003	805024	807723	+	CDS	C4B63_3g357	trans-sialidase, Group V	190	PRFA01000003	810100	811392	+	CDS	C4B63_3g358	unspecified product	1952
PRFA01000003	910095	910332	PRFA01000003	909898	915598	++	non_coding	no_gene_id	237	NA	PRFA01000003	907102	909897	+	CDS	C4B63_3g405	trans-sialidase, Group V	198	PRFA01000003	915599	916075	+	CDS	C4B63_3g410	unspecified product	5267
PRFA01000003	1018283	1018521	PRFA01000003	1018145	1020682	++	non_coding	no_gene_id	238	NA	PRFA01000003	1015346	1018144	+	CDS	C4B63_3g449	trans-sialidase, Group V	139	PRFA01000003	1020683	1021969	+	CDS	C4B63_3g450	unspecified product	2162
PRFA01000003	472764	473002	PRFA01000003	472543	475609	++	non_coding	no_gene_id	238	NA	PRFA01000003	469771	472542	+	CDS	C4B63_3g205	trans-sialidase, Group VI	222	PRFA01000003	475610	476818	+	CDS	C4B63_3g207	Mucin-associated surface protein (MASP)	2608
PRFA01000003	881028	881265	PRFA01000003	880778	883381	++	non_coding	no_gene_id	237	NA	PRFA01000003	877940	880777	+	CDS	C4B63_3g392	trans-sialidase, Group VI	251	PRFA01000003	883382	884916	+	CDS	C4B63_3g393	unspecified product	2117
PRFA01000003	898906	899145	PRFA01000003	898713	900302	++	non_coding	no_gene_id	239	NA	PRFA01000003	896031	898712	+	CDS	C4B63_3g400	trans-sialidase, Group VI	194	PRFA01000003	900303	901319	+	CDS	C4B63_3g402	unspecified product	1158
PRFA01000003	1101782	1102020	PRFA01000003	1101590	1104472	++	non_coding	no_gene_id	238	NA	PRFA01000003	1098875	1101589	+	CDS	C4B63_3g495	trans-sialidase, Group VI	193	PRFA01000003	1104473	1105699	+	CDS	C4B63_3g496	Mucin-associated surface protein (MASP)	2453
PRFA01000003	525529	525768	PRFA01000003	523972	527811	++	non_coding	no_gene_id	239	NA	PRFA01000003	522424	523971	+	CDS	C4B63_3g230	unspecified product	1558	PRFA01000003	527812	529142	+	CDS	C4B63_3g232	unspecified product	2044
PRFA01000003	1040554	1040792	PRFA01000003	1040080	1042741	++	non_coding	no_gene_id	238	NA	PRFA01000003	1038438	1040079	+	CDS	C4B63_3g459	unspecified product	475	PRFA01000003	1042742	1044034	+	CDS	C4B63_3g462	unspecified product	1950
PRFA01000003	176957	177194	PRFA01000003	176785	180159	++	non_coding	no_gene_id	237	NA	PRFA01000003	174539	176784	+	CDS	C4B63_3g68	unspecified product	173	PRFA01000003	180160	181008	+	CDS	C4B63_3g71	conserved hypothetical protein	2966
PRFA01000003	191730	191966	PRFA01000003	191502	194354	++	non_coding	no_gene_id	236	NA	PRFA01000003	189411	191501	+	CDS	C4B63_3g78	unspecified product	229	PRFA01000003	194355	194846	+	CDS	C4B63_3g79	unspecified product	2389
PRFA01000005	596824	597063	PRFA01000005	593895	598683	++	non_coding	no_gene_id	239	NA	PRFA01000005	593349	593894	+	CDS	C4B63_5g267	conserved hypothetical protein	2930	PRFA01000005	598684	599694	+	CDS	C4B63_5g272	unspecified product	1621
PRFA01000005	839071	839308	PRFA01000005	836849	844014	++	non_coding	no_gene_id	237	NA	PRFA01000005	836153	836848	+	CDS	C4B63_5g381	mucin TcMUCII	2223	PRFA01000005	844015	844671	+	CDS	C4B63_5g384	unspecified product	4707
PRFA01000005	314904	315145	PRFA01000005	311645	318601	++	non_coding	no_gene_id	241	NA	PRFA01000005	310532	311644	+	CDS	C4B63_5g135	Mucin-associated surface protein (MASP)	3260	PRFA01000005	318602	320467	+	CDS	C4B63_5g138	retrotransposon hot spot protein (RHS)	3457
PRFA01000005	364190	364428	PRFA01000005	363816	365622	++	non_coding	no_gene_id	238	NA	PRFA01000005	362580	363815	+	CDS	C4B63_5g163	Mucin-associated surface protein (MASP)	375	PRFA01000005	365623	366150	+	CDS	C4B63_5g165	unspecified product	1195
PRFA01000005	412754	412990	PRFA01000005	412266	416436	++	non_coding	no_gene_id	236	NA	PRFA01000005	411627	412265	+	CDS	C4B63_5g184	Mucin-associated surface protein (MASP)	489	PRFA01000005	416437	418302	+	CDS	C4B63_5g186	retrotransposon hot spot protein (RHS)	3447
PRFA01000005	437674	437909	PRFA01000005	437169	441620	++	non_coding	no_gene_id	235	NA	PRFA01000005	435900	437168	+	CDS	C4B63_5g198	Mucin-associated surface protein (MASP)	506	PRFA01000005	441621	442403	+	CDS	C4B63_5g199	retrotransposon hot spot protein (RHS)	3712
PRFA01000005	501035	501273	PRFA01000005	469060	504356	++	non_coding	no_gene_id	238	NA	PRFA01000005	467575	469059	+	CDS	C4B63_5g215	Mucin-associated surface protein (MASP)	31976	PRFA01000005	504357	504941	+	CDS	C4B63_5g218	mucin TcMUCII	3084
PRFA01000005	507145	507384	PRFA01000005	506904	510709	++	non_coding	no_gene_id	239	NA	PRFA01000005	505416	506903	+	CDS	C4B63_5g219	Mucin-associated surface protein (MASP)	242	PRFA01000005	510710	511174	+	CDS	C4B63_5g220	unspecified product	3326
PRFA01000005	552898	553136	PRFA01000005	552658	558548	++	non_coding	no_gene_id	238	NA	PRFA01000005	551176	552657	+	CDS	C4B63_5g244	Mucin-associated surface protein (MASP)	241	PRFA01000005	558549	559292	+	CDS	C4B63_5g247	conserved hypothetical protein	5413
PRFA01000005	612554	612796	PRFA01000005	612057	615845	++	non_coding	no_gene_id	242	NA	PRFA01000005	610722	612056	+	CDS	C4B63_5g277	Mucin-associated surface protein (MASP)	498	PRFA01000005	615846	616985	+	CDS	C4B63_5g281	Mucin-associated surface protein (MASP)	3050
PRFA01000005	832828	833068	PRFA01000005	832303	836152	++	non_coding	no_gene_id	240	NA	PRFA01000005	831343	832302	+	CDS	C4B63_5g380	Mucin-associated surface protein (MASP)	526	PRFA01000005	836153	836848	+	CDS	C4B63_5g381	mucin TcMUCII	3085
PRFA01000005	92188	92427	PRFA01000005	91810	97104	++	non_coding	no_gene_id	239	NA	PRFA01000005	90333	91809	+	CDS	C4B63_5g39	Mucin-associated surface protein (MASP)	379	PRFA01000005	97105	98400	+	CDS	C4B63_5g43	Mucin-associated surface protein (MASP)	4678
PRFA01000005	128735	128970	PRFA01000005	128183	129609	++	non_coding	no_gene_id	235	NA	PRFA01000005	127538	128182	+	CDS	C4B63_5g57	Mucin-associated surface protein (MASP)	553	PRFA01000005	129610	130655	+	CDS	C4B63_5g58	unspecified product	640
PRFA01000005	168926	169165	PRFA01000005	168445	173789	++	non_coding	no_gene_id	239	NA	PRFA01000005	167191	168444	+	CDS	C4B63_5g72	Mucin-associated surface protein (MASP)	482	PRFA01000005	173790	174566	+	CDS	C4B63_5g74	Mucin-associated surface protein (MASP)	4625
PRFA01000005	75023	75252	PRFA01000005	74804	78733	++	non_coding	no_gene_id	229	NA	PRFA01000005	72686	74803	+	CDS	C4B63_5g29	surface protease GP63	220	PRFA01000005	78734	79306	+	CDS	C4B63_5g33	mucin TcMUCII	3482
PRFA01000005	762486	762726	PRFA01000005	762177	763173	++	non_coding	no_gene_id	240	NA	PRFA01000005	759408	762176	+	CDS	C4B63_5g349	trans-sialidase	310	PRFA01000005	763174	763695	+	CDS	C4B63_5g351	unspecified product	448
PRFA01000005	813775	814013	PRFA01000005	813538	816360	++	non_coding	no_gene_id	238	NA	PRFA01000005	810877	813537	+	CDS	C4B63_5g374	trans-sialidase	238	PRFA01000005	816361	817662	+	CDS	C4B63_5g375	Mucin-associated surface protein (MASP)	2348
PRFA01000005	222507	222748	PRFA01000005	222275	225469	++	non_coding	no_gene_id	241	NA	PRFA01000005	219635	222274	+	CDS	C4B63_5g102	trans-sialidase, Group V	233	PRFA01000005	225470	226381	+	CDS	C4B63_5g104	L1Tc protein fragment	2722
PRFA01000005	283442	283677	PRFA01000005	283226	286215	++	non_coding	no_gene_id	235	NA	PRFA01000005	280559	283225	+	CDS	C4B63_5g121	trans-sialidase, Group V	217	PRFA01000005	286216	287487	+	CDS	C4B63_5g123	Mucin-associated surface protein (MASP)	2539
PRFA01000005	291352	291589	PRFA01000005	291122	295120	++	non_coding	no_gene_id	237	NA	PRFA01000005	288704	291121	+	CDS	C4B63_5g125	trans-sialidase, Group V	231	PRFA01000005	295121	295696	+	CDS	C4B63_5g127	retrotransposon hot spot protein (RHS)	3532
PRFA01000005	305976	306212	PRFA01000005	305745	306720	++	non_coding	no_gene_id	236	NA	PRFA01000005	303345	305744	+	CDS	C4B63_5g131	trans-sialidase, Group V	232	PRFA01000005	306721	307350	+	CDS	C4B63_5g132	conserved hypothetical protein	509
PRFA01000005	344825	345064	PRFA01000005	344592	347288	++	non_coding	no_gene_id	239	NA	PRFA01000005	341940	344591	+	CDS	C4B63_5g152	trans-sialidase, Group V	234	PRFA01000005	347289	348986	+	CDS	C4B63_5g155	unspecified product	2225
PRFA01000005	353127	353364	PRFA01000005	352893	355846	++	non_coding	no_gene_id	237	NA	PRFA01000005	350247	352892	+	CDS	C4B63_5g156	trans-sialidase, Group V	235	PRFA01000005	355847	356437	+	CDS	C4B63_5g159	conserved hypothetical protein	2483
PRFA01000005	516757	516997	PRFA01000005	516503	517654	++	non_coding	no_gene_id	240	NA	PRFA01000005	513812	516502	+	CDS	C4B63_5g222	trans-sialidase, Group V	255	PRFA01000005	517655	518272	+	CDS	C4B63_5g223	unspecified product	658
PRFA01000005	547812	548052	PRFA01000005	547621	551175	++	non_coding	no_gene_id	240	NA	PRFA01000005	544855	547620	+	CDS	C4B63_5g241	trans-sialidase, Group V	192	PRFA01000005	551176	552657	+	CDS	C4B63_5g244	Mucin-associated surface protein (MASP)	3124
PRFA01000005	563756	563989	PRFA01000005	563519	565110	++	non_coding	no_gene_id	233	NA	PRFA01000005	561173	563518	+	CDS	C4B63_5g248	trans-sialidase, Group V	238	PRFA01000005	565111	565761	+	CDS	C4B63_5g249	unspecified product	1122
PRFA01000005	67625	67865	PRFA01000005	67403	70386	++	non_coding	no_gene_id	240	NA	PRFA01000005	65051	67402	+	CDS	C4B63_5g26	trans-sialidase, Group V	223	PRFA01000005	70387	71352	+	CDS	C4B63_5g28	Mucin-associated surface protein (MASP)	2522
PRFA01000005	663304	663542	PRFA01000005	663051	667194	++	non_coding	no_gene_id	238	NA	PRFA01000005	660351	663050	+	CDS	C4B63_5g298	trans-sialidase, Group V	254	PRFA01000005	667195	668868	+	CDS	C4B63_5g300	retrotransposon hot spot protein (RHS)	3653
PRFA01000005	681618	681855	PRFA01000005	681367	684461	++	non_coding	no_gene_id	237	NA	PRFA01000005	678652	681366	+	CDS	C4B63_5g307	trans-sialidase, Group V	252	PRFA01000005	684462	685892	+	CDS	C4B63_5g308	Mucin-associated surface protein (MASP)	2607
PRFA01000005	779501	779737	PRFA01000005	778824	783205	++	non_coding	no_gene_id	236	NA	PRFA01000005	776490	778823	+	CDS	C4B63_5g356	trans-sialidase, Group V	678	PRFA01000005	783206	784183	+	CDS	C4B63_5g359	retrotransposon hot spot protein (RHS)	3469
PRFA01000005	800157	800393	PRFA01000005	799907	802755	++	non_coding	no_gene_id	236	NA	PRFA01000005	797225	799906	+	CDS	C4B63_5g368	trans-sialidase, Group V	251	PRFA01000005	802756	803532	+	CDS	C4B63_5g369	unspecified product	2363
PRFA01000005	821539	821781	PRFA01000005	821298	825309	++	non_coding	no_gene_id	242	NA	PRFA01000005	818787	821297	+	CDS	C4B63_5g376	trans-sialidase, Group V	242	PRFA01000005	825310	825885	+	CDS	C4B63_5g377	retrotransposon hot spot protein (RHS)	3529
PRFA01000005	848790	849027	PRFA01000005	848556	852000	++	non_coding	no_gene_id	237	NA	PRFA01000005	845886	848555	+	CDS	C4B63_5g385	trans-sialidase, Group V	235	PRFA01000005	852001	853182	+	CDS	C4B63_5g388	unspecified product	2974
PRFA01000005	863976	864216	PRFA01000005	863738	867921	++	non_coding	no_gene_id	240	NA	PRFA01000005	861389	863737	+	CDS	C4B63_5g393	trans-sialidase, Group V	239	PRFA01000005	867922	868785	+	CDS	C4B63_5g395	retrotransposon hot spot protein (RHS)	3706
PRFA01000005	178681	178919	PRFA01000005	178441	181951	++	non_coding	no_gene_id	238	NA	PRFA01000005	175807	178440	+	CDS	C4B63_5g75	trans-sialidase, Group V	241	PRFA01000005	181952	183103	+	CDS	C4B63_5g77	Mucin-associated surface protein (MASP)	3033
PRFA01000005	272472	272715	PRFA01000005	272275	275321	++	non_coding	no_gene_id	243	NA	PRFA01000005	269107	272274	+	CDS	C4B63_5g117	trans-sialidase, Group VIII	198	PRFA01000005	275322	276029	+	CDS	C4B63_5g119	unspecified product	2607
PRFA01000005	327576	327811	PRFA01000005	327083	330786	++	non_coding	no_gene_id	235	NA	PRFA01000005	325907	327082	+	CDS	C4B63_5g142	unspecified product	494	PRFA01000005	330787	331695	+	CDS	C4B63_5g143	Mucin-associated surface protein (MASP)	2976
PRFA01000005	462295	462533	PRFA01000005	462050	463910	++	non_coding	no_gene_id	238	NA	PRFA01000005	461192	462049	+	CDS	C4B63_5g212	unspecified product	246	PRFA01000005	463911	464372	+	CDS	C4B63_5g213	unspecified product	1378
PRFA01000005	570941	571182	PRFA01000005	570413	574268	++	non_coding	no_gene_id	241	NA	PRFA01000005	569057	570412	+	CDS	C4B63_5g251	unspecified product	529	PRFA01000005	574269	574904	+	CDS	C4B63_5g255	mucin TcMUCII	3087
PRFA01000005	84965	85204	PRFA01000005	84736	86235	++	non_coding	no_gene_id	239	NA	PRFA01000005	82600	84735	+	CDS	C4B63_5g35	unspecified product	230	PRFA01000005	86236	86889	+	CDS	C4B63_5g37	unspecified product	1032
PRFA01000005	792225	792463	PRFA01000005	791701	795006	++	non_coding	no_gene_id	238	NA	PRFA01000005	790546	791700	+	CDS	C4B63_5g366	unspecified product	525	PRFA01000005	795007	795957	+	CDS	C4B63_5g367	Mucin-associated surface protein (MASP)	2544
PRFA01000005	853684	853924	PRFA01000005	853183	856844	++	non_coding	no_gene_id	240	NA	PRFA01000005	852001	853182	+	CDS	C4B63_5g388	unspecified product	502	PRFA01000005	856845	857756	+	CDS	C4B63_5g390	Mucin-associated surface protein (MASP)	2921
PRFA01000005	214290	214530	PRFA01000005	214050	216965	++	non_coding	no_gene_id	240	NA	PRFA01000005	212478	214049	+	CDS	C4B63_5g97	unspecified product	241	PRFA01000005	216966	218357	+	CDS	C4B63_5g100	unspecified product	2436
PRFA01000008	404102	404342	PRFA01000008	403717	407128	++	non_coding	no_gene_id	240	NA	PRFA01000008	401581	403716	+	CDS	C4B63_8g117	surface protease GP63	386	PRFA01000008	407129	408667	+	CDS	C4B63_8g121	Mucin-associated surface protein (MASP)	2787
PRFA01000008	442368	442607	PRFA01000008	441983	445393	++	non_coding	no_gene_id	239	NA	PRFA01000008	439847	441982	+	CDS	C4B63_8g137	surface protease GP63	386	PRFA01000008	445394	446932	+	CDS	C4B63_8g141	Mucin-associated surface protein (MASP)	2787
PRFA01000008	494077	494316	PRFA01000008	493848	498241	++	non_coding	no_gene_id	239	NA	PRFA01000008	491736	493847	+	CDS	C4B63_8g163	surface protease GP63	230	PRFA01000008	498242	499513	+	CDS	C4B63_8g167	Mucin-associated surface protein (MASP)	3926
PRFA01000008	519278	519517	PRFA01000008	518896	521834	++	non_coding	no_gene_id	239	NA	PRFA01000008	516763	518895	+	CDS	C4B63_8g175	surface protease GP63	383	PRFA01000008	521835	522371	+	CDS	C4B63_8g177	unspecified product	2318
PRFA01000008	541586	541824	PRFA01000008	541181	544930	++	non_coding	no_gene_id	238	NA	PRFA01000008	539054	541180	+	CDS	C4B63_8g182	surface protease GP63	406	PRFA01000008	544931	546112	+	CDS	C4B63_8g185	Mucin-associated surface protein (MASP)	3107
PRFA01000008	308220	308455	PRFA01000008	307809	314772	++	non_coding	no_gene_id	235	NA	PRFA01000008	305697	307808	+	CDS	C4B63_8g66	surface protease GP63	412	PRFA01000008	314773	315861	+	CDS	C4B63_8g73	Mucin-associated surface protein (MASP)	6318
PRFA01000008	550289	550527	PRFA01000008	550057	553651	++	non_coding	no_gene_id	238	NA	PRFA01000008	547399	550056	+	CDS	C4B63_8g186	trans-sialidase	233	PRFA01000008	553652	554383	+	CDS	C4B63_8g188	small GTP-binding protein Rab32	3125
PRFA01000008	374725	374989	PRFA01000008	374453	381484	++	non_coding	no_gene_id	264	NA	PRFA01000008	371675	374452	+	CDS	C4B63_8g102	trans-sialidase, Group V	273	PRFA01000008	381485	382232	+	CDS	C4B63_8g105	mucin TcMUCII	6496
PRFA01000008	412981	413245	PRFA01000008	412709	419739	++	non_coding	no_gene_id	264	NA	PRFA01000008	409931	412708	+	CDS	C4B63_8g123	trans-sialidase, Group V	273	PRFA01000008	419740	420337	+	CDS	C4B63_8g126	mucin TcMUCII	6495
PRFA01000008	435329	435567	PRFA01000008	435056	439846	++	non_coding	no_gene_id	238	NA	PRFA01000008	432284	435055	+	CDS	C4B63_8g134	trans-sialidase, Group V	274	PRFA01000008	439847	441982	+	CDS	C4B63_8g137	surface protease GP63	4280
PRFA01000008	451086	451323	PRFA01000008	450851	454116	++	non_coding	no_gene_id	237	NA	PRFA01000008	448196	450850	+	CDS	C4B63_8g143	trans-sialidase, Group V	236	PRFA01000008	454117	455568	+	CDS	C4B63_8g146	Mucin-associated surface protein (MASP)	2794
PRFA01000008	459720	459957	PRFA01000008	459485	462818	++	non_coding	no_gene_id	237	NA	PRFA01000008	456830	459484	+	CDS	C4B63_8g148	trans-sialidase, Group V	236	PRFA01000008	462819	464204	+	CDS	C4B63_8g151	Mucin-associated surface protein (MASP)	2862
PRFA01000008	468493	468731	PRFA01000008	468220	471547	++	non_coding	no_gene_id	238	NA	PRFA01000008	465481	468219	+	CDS	C4B63_8g152	trans-sialidase, Group V	274	PRFA01000008	471548	472933	+	CDS	C4B63_8g155	Mucin-associated surface protein (MASP)	2817
PRFA01000008	477224	477462	PRFA01000008	476895	480278	++	non_coding	no_gene_id	238	NA	PRFA01000008	474210	476894	+	CDS	C4B63_8g156	trans-sialidase, Group V	330	PRFA01000008	480279	481664	+	CDS	C4B63_8g158	Mucin-associated surface protein (MASP)	2817
PRFA01000008	485954	486192	PRFA01000008	485680	489008	++	non_coding	no_gene_id	238	NA	PRFA01000008	482941	485679	+	CDS	C4B63_8g159	trans-sialidase, Group V	275	PRFA01000008	489009	490421	+	CDS	C4B63_8g162	Mucin-associated surface protein (MASP)	2817
PRFA01000008	503618	503857	PRFA01000008	503345	506731	++	non_coding	no_gene_id	239	NA	PRFA01000008	500768	503344	+	CDS	C4B63_8g168	trans-sialidase, Group V	274	PRFA01000008	506732	508141	+	CDS	C4B63_8g172	Mucin-associated surface protein (MASP)	2875
PRFA01000008	334841	335079	PRFA01000008	334569	337870	++	non_coding	no_gene_id	238	NA	PRFA01000008	331806	334568	+	CDS	C4B63_8g82	trans-sialidase, Group V	273	PRFA01000008	337871	339418	+	CDS	C4B63_8g86	Mucin-associated surface protein (MASP)	2792
PRFA01000008	352528	352766	PRFA01000008	352258	355860	++	non_coding	no_gene_id	238	NA	PRFA01000008	349537	352257	+	CDS	C4B63_8g93	trans-sialidase, Group V	271	PRFA01000008	355861	357105	+	CDS	C4B63_8g96	Mucin-associated surface protein (MASP)	3095
PRFA01000008	388218	388455	PRFA01000008	387946	391245	++	non_coding	no_gene_id	237	NA	PRFA01000008	385177	387945	+	CDS	C4B63_8g108	trans-sialidase, Group VI	273	PRFA01000008	391246	392742	+	CDS	C4B63_8g112	Mucin-associated surface protein (MASP)	2791
PRFA01000008	426473	426710	PRFA01000008	426201	429500	++	non_coding	no_gene_id	237	NA	PRFA01000008	423432	426200	+	CDS	C4B63_8g129	trans-sialidase, Group VI	273	PRFA01000008	429501	430997	+	CDS	C4B63_8g133	Mucin-associated surface protein (MASP)	2791
PRFA01000008	675903	676144	PRFA01000008	675601	676632	++	non_coding	no_gene_id	241	NA	PRFA01000008	672820	675600	+	CDS	C4B63_8g240	trans-sialidase, Group VI	303	PRFA01000008	676633	677307	+	CDS	C4B63_8g241	conserved hypothetical protein	489
PRFA01000008	730005	730245	PRFA01000008	729701	734967	++	non_coding	no_gene_id	240	NA	PRFA01000008	726875	729700	+	CDS	C4B63_8g254	trans-sialidase, Group VI	305	PRFA01000008	734968	736213	+	CDS	C4B63_8g258	mucin TcMUCII	4723
PRFA01000008	326023	326261	PRFA01000008	325752	329294	++	non_coding	no_gene_id	238	NA	PRFA01000008	322968	325751	+	CDS	C4B63_8g77	trans-sialidase, Group VI	272	PRFA01000008	329295	330545	+	CDS	C4B63_8g80	Mucin-associated surface protein (MASP)	3034
PRFA01000008	361413	361650	PRFA01000008	361185	368202	++	non_coding	no_gene_id	237	NA	PRFA01000008	358557	361184	+	CDS	C4B63_8g97	trans-sialidase, Group VI	229	PRFA01000008	368203	368913	+	CDS	C4B63_8g100	unspecified product	6553
PRFA01000008	397068	397306	PRFA01000008	396796	401580	++	non_coding	no_gene_id	238	NA	PRFA01000008	394029	396795	+	CDS	C4B63_8g113	unspecified product	273	PRFA01000008	401581	403716	+	CDS	C4B63_8g117	surface protease GP63	4275
PRFA01000008	512260	512499	PRFA01000008	511149	516762	++	non_coding	no_gene_id	239	NA	PRFA01000008	509421	511148	+	CDS	C4B63_8g173	unspecified product	1112	PRFA01000008	516763	518895	+	CDS	C4B63_8g175	surface protease GP63	4264
PRFA01000008	528868	529106	PRFA01000008	528281	536243	++	non_coding	no_gene_id	238	NA	PRFA01000008	525977	528280	+	CDS	C4B63_8g180	unspecified product	588	PRFA01000008	536244	537695	+	CDS	C4B63_8g181	Mucin-associated surface protein (MASP)	7138
PRFA01000008	343720	343959	PRFA01000008	343489	347005	++	non_coding	no_gene_id	239	NA	PRFA01000008	342526	343488	+	CDS	C4B63_8g89	unspecified product	232	PRFA01000008	347006	348256	+	CDS	C4B63_8g92	Mucin-associated surface protein (MASP)	3047
PRFA01000009	386466	386705	PRFA01000009	386208	389104	++	non_coding	no_gene_id	239	NA	PRFA01000009	383649	386207	+	CDS	C4B63_9g109	trans-sialidase, Group V	259	PRFA01000009	389105	395088	+	CDS	C4B63_9g112	unspecified product	2400
PRFA01000009	357410	357642	PRFA01000009	357197	361856	++	non_coding	no_gene_id	232	NA	PRFA01000009	354482	357196	+	CDS	C4B63_9g94	trans-sialidase, Group V	214	PRFA01000009	361857	362918	+	CDS	C4B63_9g96	Mucin-associated surface protein (MASP)	4215
PRFA01000009	367173	367410	PRFA01000009	366937	371188	++	non_coding	no_gene_id	237	NA	PRFA01000009	364216	366936	+	CDS	C4B63_9g97	trans-sialidase, Group V	237	PRFA01000009	371189	372478	+	CDS	C4B63_9g100	Mucin-associated surface protein (MASP)	3779
PRFA01000009	376681	376918	PRFA01000009	376454	380022	++	non_coding	no_gene_id	237	NA	PRFA01000009	374489	376453	+	CDS	C4B63_9g102	unspecified product	228	PRFA01000009	380023	380815	+	CDS	C4B63_9g106	mucin TcMUCII	3105
PRFA01000009	345493	345727	PRFA01000009	345256	350464	++	non_coding	no_gene_id	234	NA	PRFA01000009	344080	345255	+	CDS	C4B63_9g85	unspecified product	238	PRFA01000009	350465	351155	+	CDS	C4B63_9g91	mucin TcMUCII	4738
PRFA01000011	282595	282832	PRFA01000011	282317	285373	++	non_coding	no_gene_id	237	NA	PRFA01000011	279605	282316	+	CDS	C4B63_11g122	trans-sialidase, Group VI	279	PRFA01000011	285374	286675	+	CDS	C4B63_11g124	Mucin-associated surface protein (MASP)	2542
PRFA01000011	342508	342743	PRFA01000011	342263	343070	++	non_coding	no_gene_id	235	NA	PRFA01000011	339431	342262	+	CDS	C4B63_11g151	trans-sialidase, Group VI	246	PRFA01000011	343071	343922	+	CDS	C4B63_11g152	conserved hypothetical protein	328
PRFA01000011	384354	384588	PRFA01000011	384073	387188	++	non_coding	no_gene_id	234	NA	PRFA01000011	381232	384072	+	CDS	C4B63_11g169	trans-sialidase, Group VI	282	PRFA01000011	387189	397574	+	CDS	C4B63_11g171	dispersed gene family protein 1 (DGF-1)	2601
PRFA01000011	475984	476219	PRFA01000011	475767	478546	++	non_coding	no_gene_id	235	NA	PRFA01000011	472746	475766	+	CDS	C4B63_11g198	trans-sialidase, Group VI	218	PRFA01000011	478547	479680	+	CDS	C4B63_11g199	Mucin-associated surface protein (MASP)	2328
PRFA01000011	573048	573282	PRFA01000011	572830	574918	++	non_coding	no_gene_id	234	NA	PRFA01000011	569989	572829	+	CDS	C4B63_11g252	trans-sialidase, Group VI	219	PRFA01000011	574919	575935	+	CDS	C4B63_11g253	unspecified product	1637
PRFA01000011	331747	331985	PRFA01000011	331563	333800	++	non_coding	no_gene_id	238	NA	PRFA01000011	328452	331562	+	CDS	C4B63_11g147	trans-sialidase, Group VIII	185	PRFA01000011	333801	335491	+	CDS	C4B63_11g149	unspecified product	1816
PRFA01000011	467830	468069	PRFA01000011	467646	470415	++	non_coding	no_gene_id	239	NA	PRFA01000011	464535	467645	+	CDS	C4B63_11g196	trans-sialidase, Group VIII	185	PRFA01000011	470416	471657	+	CDS	C4B63_11g197	Mucin-associated surface protein (MASP)	2347
PRFA01000011	290980	291215	PRFA01000011	290702	293827	++	non_coding	no_gene_id	235	NA	PRFA01000011	287949	290701	+	CDS	C4B63_11g126	unspecified product	279	PRFA01000011	293828	294988	+	CDS	C4B63_11g130	unspecified product	2613
PRFA01000011	457219	457454	PRFA01000011	456974	462430	++	non_coding	no_gene_id	235	NA	PRFA01000011	454715	456973	+	CDS	C4B63_11g193	unspecified product	246	PRFA01000011	462431	463276	+	CDS	C4B63_11g195	Mucin-associated surface protein (MASP)	4977
PRFA01000011	506889	507125	PRFA01000011	506609	509732	++	non_coding	no_gene_id	236	NA	PRFA01000011	505184	506608	+	CDS	C4B63_11g215	unspecified product	281	PRFA01000011	509733	520118	+	CDS	C4B63_11g220	dispersed gene family protein 1 (DGF-1)	2608
PRFA01000011	530359	530599	PRFA01000011	530114	531526	++	non_coding	no_gene_id	240	NA	PRFA01000011	527354	530113	+	CDS	C4B63_11g224	unspecified product	246	PRFA01000011	531527	532599	+	CDS	C4B63_11g227	unspecified product	928
PRFA01000011	541071	541307	PRFA01000011	540854	543637	++	non_coding	no_gene_id	236	NA	PRFA01000011	538122	540853	+	CDS	C4B63_11g231	unspecified product	218	PRFA01000011	543638	544759	+	CDS	C4B63_11g233	Mucin-associated surface protein (MASP)	2331
PRFA01000012	317855	318093	PRFA01000012	317605	320540	++	non_coding	no_gene_id	238	NA	PRFA01000012	317098	317604	+	CDS	C4B63_12g106	unspecified product	251	PRFA01000012	320541	330923	+	CDS	C4B63_12g109	dispersed gene family protein 1 (DGF-1)	2448
PRFA01000013	39010	39248	PRFA01000013	38767	39696	++	non_coding	no_gene_id	238	NA	PRFA01000013	36346	38766	+	CDS	C4B63_13g14	trans-sialidase, Group V	244	PRFA01000013	39697	40251	+	CDS	C4B63_13g15	unspecified product	449
PRFA01000013	28848	29087	PRFA01000013	28604	33391	++	non_coding	no_gene_id	239	NA	PRFA01000013	27569	28603	+	CDS	C4B63_13g11	unspecified product	245	PRFA01000013	33392	35044	+	CDS	C4B63_13g12	Mucin-associated surface protein (MASP)	4305
PRFA01000013	48869	49108	PRFA01000013	44368	52541	++	non_coding	no_gene_id	239	NA	PRFA01000013	43549	44367	+	CDS	C4B63_13g16	unspecified product	4502	PRFA01000013	52542	53354	+	CDS	C4B63_13g17	retrotransposon hot spot protein (RHS)	3434
PRFA01000013	68108	68346	PRFA01000013	67921	72662	++	non_coding	no_gene_id	238	NA	PRFA01000013	66422	67920	+	CDS	C4B63_13g24	unspecified product	188	PRFA01000013	72663	74315	+	CDS	C4B63_13g25	Mucin-associated surface protein (MASP)	4317
PRFA01000013	18695	18929	PRFA01000013	17168	23232	++	non_coding	no_gene_id	234	NA	PRFA01000013	16044	17167	+	CDS	C4B63_13g5	unspecified product	1528	PRFA01000013	23233	24885	+	CDS	C4B63_13g8	Mucin-associated surface protein (MASP)	4304
PRFA01000014	517605	517842	PRFA01000014	517281	520054	++	non_coding	no_gene_id	237	NA	PRFA01000014	514917	517280	+	CDS	C4B63_14g229	trans-sialidase, Group II	325	PRFA01000014	520055	521596	+	CDS	C4B63_14g231	unspecified product	2213
PRFA01000014	271585	271817	PRFA01000014	271352	273277	++	non_coding	no_gene_id	232	NA	PRFA01000014	268964	271351	+	CDS	C4B63_14g120	trans-sialidase, Group V	234	PRFA01000014	273278	274051	+	CDS	C4B63_14g121	unspecified product	1461
PRFA01000014	521992	522241	PRFA01000014	521597	523833	++	non_coding	no_gene_id	249	NA	PRFA01000014	520055	521596	+	CDS	C4B63_14g231	unspecified product	396	PRFA01000014	523834	524778	+	CDS	C4B63_14g234	conserved hypothetical protein	1593
PRFA01000015	227433	227669	PRFA01000015	226967	230682	++	non_coding	no_gene_id	236	NA	PRFA01000015	225401	226966	+	CDS	C4B63_15g128	Mucin-associated surface protein (MASP)	467	PRFA01000015	230683	231468	+	CDS	C4B63_15g131	unspecified product	3014
PRFA01000015	82894	83125	PRFA01000015	82401	85867	++	non_coding	no_gene_id	231	NA	PRFA01000015	81282	82400	+	CDS	C4B63_15g42	Mucin-associated surface protein (MASP)	494	PRFA01000015	85868	87667	+	CDS	C4B63_15g47	unspecified product	2743
PRFA01000015	148975	149213	PRFA01000015	148530	150935	++	non_coding	no_gene_id	238	NA	PRFA01000015	147540	148529	+	CDS	C4B63_15g79	Mucin-associated surface protein (MASP)	446	PRFA01000015	150936	151706	+	CDS	C4B63_15g81	unspecified product	1723
PRFA01000015	58008	58248	PRFA01000015	57778	59013	++	non_coding	no_gene_id	240	NA	PRFA01000015	55105	57777	+	CDS	C4B63_15g27	trans-sialidase	231	PRFA01000015	59014	59922	+	CDS	C4B63_15g28	unspecified product	766
PRFA01000015	238233	238471	PRFA01000015	238007	238830	++	non_coding	no_gene_id	238	NA	PRFA01000015	235571	238006	+	CDS	C4B63_15g133	trans-sialidase, Group V	227	PRFA01000015	238831	241599	+	CDS	C4B63_15g135	retrotransposon hot spot protein (RHS)	360
PRFA01000015	421124	421360	PRFA01000015	420932	427321	++	non_coding	no_gene_id	236	NA	PRFA01000015	418340	420931	+	CDS	C4B63_15g219	trans-sialidase, Group V	193	PRFA01000015	427322	428659	+	CDS	C4B63_15g223	unspecified product	5962
PRFA01000015	514609	514847	PRFA01000015	514382	517305	++	non_coding	no_gene_id	238	NA	PRFA01000015	511580	514381	+	CDS	C4B63_15g253	trans-sialidase, Group V	228	PRFA01000015	517306	518571	+	CDS	C4B63_15g255	Mucin-associated surface protein (MASP)	2459
PRFA01000015	544733	544971	PRFA01000015	544509	547535	++	non_coding	no_gene_id	238	NA	PRFA01000015	541746	544508	+	CDS	C4B63_15g269	trans-sialidase, Group V	225	PRFA01000015	547536	557996	+	CDS	C4B63_15g272	dispersed gene family protein 1 (DGF-1)	2565
PRFA01000015	68338	68485	PRFA01000015	68100	72187	++	non_coding	no_gene_id	147	NA	PRFA01000015	65751	68099	+	CDS	C4B63_15g34	trans-sialidase, Group V	239	PRFA01000015	72188	72694	+	CDS	C4B63_15g37	retrotransposon hot spot protein (RHS)	3703
PRFA01000015	146448	146686	PRFA01000015	146260	147539	++	non_coding	no_gene_id	238	NA	PRFA01000015	143536	146259	+	CDS	C4B63_15g77	trans-sialidase, Group V	189	PRFA01000015	147540	148529	+	CDS	C4B63_15g79	Mucin-associated surface protein (MASP)	854
PRFA01000015	158154	158392	PRFA01000015	157930	162373	++	non_coding	no_gene_id	238	NA	PRFA01000015	155134	157929	+	CDS	C4B63_15g83	trans-sialidase, Group V	225	PRFA01000015	162374	163594	+	CDS	C4B63_15g86	Mucin-associated surface protein (MASP)	3982
PRFA01000015	199868	200106	PRFA01000015	199668	202269	++	non_coding	no_gene_id	238	NA	PRFA01000015	196887	199667	+	CDS	C4B63_15g107	trans-sialidase, Group VI	201	PRFA01000015	202270	203253	+	CDS	C4B63_15g112	unspecified product	2164
PRFA01000015	221158	221397	PRFA01000015	220957	222151	++	non_coding	no_gene_id	239	NA	PRFA01000015	218125	220956	+	CDS	C4B63_15g125	trans-sialidase, Group VI	202	PRFA01000015	222152	222832	+	CDS	C4B63_15g126	unspecified product	755
PRFA01000015	533811	534050	PRFA01000015	533576	535209	++	non_coding	no_gene_id	239	NA	PRFA01000015	532040	533575	+	CDS	C4B63_15g265	unspecified product	236	PRFA01000015	535210	536954	+	CDS	C4B63_15g266	unspecified product	1160
PRFA01000015	87944	88181	PRFA01000015	87668	90799	++	non_coding	no_gene_id	237	NA	PRFA01000015	85868	87667	+	CDS	C4B63_15g47	unspecified product	277	PRFA01000015	90800	91879	+	CDS	C4B63_15g50	Mucin-associated surface protein (MASP)	2619
PRFA01000016	477313	477551	PRFA01000016	477116	480913	++	non_coding	no_gene_id	238	NA	PRFA01000016	474095	477115	+	CDS	C4B63_16g181	trans-sialidase, Group VIII	198	PRFA01000016	480914	482098	+	CDS	C4B63_16g182	Mucin-associated surface protein (MASP)	3363
PRFA01000016	485225	485460	PRFA01000016	484685	489204	++	non_coding	no_gene_id	235	NA	PRFA01000016	482621	484684	+	CDS	C4B63_16g183	surface protease GP63	541	PRFA01000016	489205	489960	+	CDS	C4B63_16g186	retrotransposon hot spot protein (RHS)	3745
PRFA01000016	408062	408297	PRFA01000016	407781	413476	++	non_coding	no_gene_id	235	NA	PRFA01000016	405252	407780	+	CDS	C4B63_16g142	trans-sialidase, Group II	282	PRFA01000016	413477	414994	+	CDS	C4B63_16g146	Meckel syndrome type 1 protein	5180
PRFA01000016	549049	549286	PRFA01000016	548789	556457	++	non_coding	no_gene_id	237	NA	PRFA01000016	546227	548788	+	CDS	C4B63_16g202	trans-sialidase, Group II	261	PRFA01000016	556458	558658	+	CDS	C4B63_16g204	retrotransposon hot spot protein (RHS)	7172
PRFA01000016	529930	530164	PRFA01000016	529734	534175	++	non_coding	no_gene_id	234	NA	PRFA01000016	526611	529733	+	CDS	C4B63_16g197	trans-sialidase, Group VIII	197	PRFA01000016	534176	535216	+	CDS	C4B63_16g198	retrotransposon hot spot (RHS) protein	4012
PRFA01000020	270815	271054	PRFA01000020	265903	272219	++	non_coding	no_gene_id	239	NA	PRFA01000020	265090	265902	+	CDS	C4B63_20g101	unspecified product	4913	PRFA01000020	272220	282778	+	CDS	C4B63_20g107	unspecified product	1166
PRFA01000021	452929	453168	PRFA01000021	452746	454989	++	non_coding	no_gene_id	239	NA	PRFA01000021	449596	452745	+	CDS	C4B63_21g165	trans-sialidase, Group VIII	184	PRFA01000021	454990	457206	+	CDS	C4B63_21g168	trans-sialidase, Group II	1822
PRFA01000021	487305	487546	PRFA01000021	487127	489375	++	non_coding	no_gene_id	241	NA	PRFA01000021	483980	487126	+	CDS	C4B63_21g180	trans-sialidase, Group VIII	179	PRFA01000021	489376	491592	+	CDS	C4B63_21g182	trans-sialidase, Group II	1830
PRFA01000021	428191	428426	PRFA01000021	428030	430325	++	non_coding	no_gene_id	235	NA	PRFA01000021	426505	428029	+	CDS	C4B63_21g159	unspecified product	162	PRFA01000021	430326	440714	+	CDS	C4B63_21g163	dispersed gene family protein 1 (DGF-1)	1900
PRFA01000021	464571	464804	PRFA01000021	464411	466703	++	non_coding	no_gene_id	233	NA	PRFA01000021	463193	464410	+	CDS	C4B63_21g172	unspecified product	161	PRFA01000021	466704	476960	+	CDS	C4B63_21g176	unspecified product	1900
PRFA01000022	336307	336541	PRFA01000022	335795	338297	++	non_coding	no_gene_id	234	NA	PRFA01000022	334661	335794	+	CDS	C4B63_22g123	Mucin-associated surface protein (MASP)	513	PRFA01000022	338298	338798	+	CDS	C4B63_22g124	conserved hypothetical protein	1757
PRFA01000022	371474	371708	PRFA01000022	371230	374397	++	non_coding	no_gene_id	234	NA	PRFA01000022	368932	371229	+	CDS	C4B63_22g135	trans-sialidase, Group V	245	PRFA01000022	374398	375627	+	CDS	C4B63_22g137	Mucin-associated surface protein (MASP)	2690
PRFA01000022	359848	360078	PRFA01000022	359648	364102	++	non_coding	no_gene_id	230	NA	PRFA01000022	356510	359647	+	CDS	C4B63_22g131	trans-sialidase, Group VIII	201	PRFA01000022	364103	364840	+	CDS	C4B63_22g132	retrotransposon hot spot (RHS) protein	4025
PRFA01000022	332496	332732	PRFA01000022	332253	334660	++	non_coding	no_gene_id	236	NA	PRFA01000022	331674	332252	+	CDS	C4B63_22g122	unspecified product	244	PRFA01000022	334661	335794	+	CDS	C4B63_22g123	Mucin-associated surface protein (MASP)	1929
PRFA01000022	379790	380015	PRFA01000022	379010	381862	++	non_coding	no_gene_id	225	NA	PRFA01000022	376913	379009	+	CDS	C4B63_22g138	unspecified product	781	PRFA01000022	381863	382417	+	CDS	C4B63_22g140	conserved hypothetical protein	1848
PRFA01000023	27926	28129	PRFA01000023	27767	31678	++	non_coding	no_gene_id	203	NA	PRFA01000023	24644	27766	+	CDS	C4B63_23g10	trans-sialidase, Group VIII	160	PRFA01000023	31679	33115	+	CDS	C4B63_23g12	retrotransposon hot spot protein (RHS)	3550
PRFA01000026	100050	100289	PRFA01000026	99787	101022	++	non_coding	no_gene_id	239	NA	PRFA01000026	96943	99786	+	CDS	C4B63_26g53	trans-sialidase, Group VI	264	PRFA01000026	101023	101448	+	CDS	C4B63_26g54	unspecified product	734
PRFA01000026	92277	92515	PRFA01000026	91773	94452	++	non_coding	no_gene_id	238	NA	PRFA01000026	89853	91772	+	CDS	C4B63_26g50	Mucin-associated surface protein (MASP)	505	PRFA01000026	94453	95655	+	CDS	C4B63_26g51	Mucin-associated surface protein (MASP)	1938
PRFA01000026	78080	78319	PRFA01000026	77815	81112	++	non_coding	no_gene_id	239	NA	PRFA01000026	74950	77814	+	CDS	C4B63_26g37	trans-sialidase, Group V	266	PRFA01000026	81113	82304	+	CDS	C4B63_26g41	Mucin-associated surface protein (MASP)	2794
PRFA01000029	385870	386103	PRFA01000029	385314	387234	++	non_coding	no_gene_id	233	NA	PRFA01000029	383226	385313	+	CDS	C4B63_29g195	surface protease GP63	557	PRFA01000029	387235	398071	+	CDS	C4B63_29g201	unspecified product	1132
PRFA01000029	417727	417962	PRFA01000029	417168	419096	++	non_coding	no_gene_id	235	NA	PRFA01000029	415080	417167	+	CDS	C4B63_29g211	surface protease GP63	560	PRFA01000029	419097	429911	+	CDS	C4B63_29g215	unspecified product	1135
PRFA01000029	39791	40027	PRFA01000029	39529	42380	++	non_coding	no_gene_id	236	NA	PRFA01000029	36775	39528	+	CDS	C4B63_29g15	trans-sialidase, Group V	263	PRFA01000029	42381	43148	+	CDS	C4B63_29g16	Mucin-associated surface protein (MASP)	2354
PRFA01000029	92874	93111	PRFA01000029	92620	96285	++	non_coding	no_gene_id	237	NA	PRFA01000029	89914	92619	+	CDS	C4B63_29g49	trans-sialidase, Group V	255	PRFA01000029	96286	96756	+	CDS	C4B63_29g50	retrotransposon hot spot protein (RHS)	3175
PRFA01000029	113299	113535	PRFA01000029	112979	115888	++	non_coding	no_gene_id	236	NA	PRFA01000029	110291	112978	+	CDS	C4B63_29g57	trans-sialidase, Group V	321	PRFA01000029	115889	117019	+	CDS	C4B63_29g59	Mucin-associated surface protein (MASP)	2354
PRFA01000029	121268	121504	PRFA01000029	121014	122790	++	non_coding	no_gene_id	236	NA	PRFA01000029	118317	121013	+	CDS	C4B63_29g60	trans-sialidase, Group V	255	PRFA01000029	122791	123681	+	CDS	C4B63_29g61	unspecified product	1287
PRFA01000029	159137	159378	PRFA01000029	158853	162649	++	non_coding	no_gene_id	241	NA	PRFA01000029	156081	158852	+	CDS	C4B63_29g85	trans-sialidase, Group V	285	PRFA01000029	162650	163282	+	CDS	C4B63_29g86	conserved hypothetical protein	3272
PRFA01000029	169988	170228	PRFA01000029	169729	172515	++	non_coding	no_gene_id	240	NA	PRFA01000029	167122	169728	+	CDS	C4B63_29g89	trans-sialidase, Group V	260	PRFA01000029	172516	173649	+	CDS	C4B63_29g91	Mucin-associated surface protein (MASP)	2288
PRFA01000029	268505	268741	PRFA01000029	268288	271092	++	non_coding	no_gene_id	236	NA	PRFA01000029	265459	268287	+	CDS	C4B63_29g134	trans-sialidase, Group VI	218	PRFA01000029	271093	272409	+	CDS	C4B63_29g135	Mucin-associated surface protein (MASP)	2352
PRFA01000029	78714	78949	PRFA01000029	75361	87493	++	non_coding	no_gene_id	235	NA	PRFA01000029	72571	75360	+	CDS	C4B63_29g38	trans-sialidase, Group VI	3354	PRFA01000029	87494	88630	+	CDS	C4B63_29g48	unspecified product	8545
PRFA01000029	75617	75853	PRFA01000029	75361	87493	++	non_coding	no_gene_id	236	NA	PRFA01000029	72571	75360	+	CDS	C4B63_29g38	trans-sialidase, Group VI	257	PRFA01000029	87494	88630	+	CDS	C4B63_29g48	unspecified product	11641
PRFA01000029	81811	82048	PRFA01000029	75361	87493	++	non_coding	no_gene_id	237	NA	PRFA01000029	72571	75360	+	CDS	C4B63_29g38	trans-sialidase, Group VI	6451	PRFA01000029	87494	88630	+	CDS	C4B63_29g48	unspecified product	5446
PRFA01000029	84910	85147	PRFA01000029	75361	87493	++	non_coding	no_gene_id	237	NA	PRFA01000029	72571	75360	+	CDS	C4B63_29g38	trans-sialidase, Group VI	9550	PRFA01000029	87494	88630	+	CDS	C4B63_29g48	unspecified product	2347
PRFA01000029	376367	376602	PRFA01000029	376176	383225	++	non_coding	no_gene_id	235	NA	PRFA01000029	373820	376175	+	CDS	C4B63_29g186	unspecified product	192	PRFA01000029	383226	385313	+	CDS	C4B63_29g195	surface protease GP63	6624
PRFA01000029	408215	408450	PRFA01000029	407267	415079	++	non_coding	no_gene_id	235	NA	PRFA01000029	405653	407266	+	CDS	C4B63_29g206	unspecified product	949	PRFA01000029	415080	417167	+	CDS	C4B63_29g211	surface protease GP63	6630
PRFA01000029	105271	105507	PRFA01000029	104991	107230	++	non_coding	no_gene_id	236	NA	PRFA01000029	103503	104990	+	CDS	C4B63_29g54	unspecified product	281	PRFA01000029	107231	109006	+	CDS	C4B63_29g56	Mucin-associated surface protein (MASP)	1724
PRFA01000029	131618	131858	PRFA01000029	131390	134110	++	non_coding	no_gene_id	240	NA	PRFA01000029	130229	131389	+	CDS	C4B63_29g66	unspecified product	229	PRFA01000029	134111	135004	+	CDS	C4B63_29g69	Mucin-associated surface protein (MASP)	2253
PRFA01000029	151087	151322	PRFA01000029	150833	153667	++	non_coding	no_gene_id	235	NA	PRFA01000029	148485	150832	+	CDS	C4B63_29g80	unspecified product	255	PRFA01000029	153668	154804	+	CDS	C4B63_29g84	unspecified product	2346
PRFA01000032	375485	375718	PRFA01000032	375254	377180	++	non_coding	no_gene_id	233	NA	PRFA01000032	372866	375253	+	CDS	C4B63_32g138	unspecified product	232	PRFA01000032	377181	380183	+	CDS	C4B63_32g139	trans-sialidase, Group VI	1463
PRFA01000033	88408	88644	PRFA01000033	88133	90948	++	non_coding	no_gene_id	236	NA	PRFA01000033	85763	88132	+	CDS	C4B63_33g38	trans-sialidase, Group V	276	PRFA01000033	90949	92088	+	CDS	C4B63_33g40	Mucin-associated surface protein (MASP)	2305
PRFA01000033	60593	60829	PRFA01000033	60083	62995	++	non_coding	no_gene_id	236	NA	PRFA01000033	58667	60082	+	CDS	C4B63_33g27	Mucin-associated surface protein (MASP)	511	PRFA01000033	62996	73902	+	CDS	C4B63_33g32	unspecified product	2167
PRFA01000033	116659	116894	PRFA01000033	116426	117888	++	non_coding	no_gene_id	235	NA	PRFA01000033	114935	116425	+	CDS	C4B63_33g47	Mucin-associated surface protein (MASP)	234	PRFA01000033	117889	119075	+	CDS	C4B63_33g48	unspecified product	995
PRFA01000033	338850	339086	PRFA01000033	338341	340738	++	non_coding	no_gene_id	236	NA	PRFA01000033	336253	338340	+	CDS	C4B63_33g156	surface protease GP63	510	PRFA01000033	340739	350725	+	CDS	C4B63_33g158	unspecified product	1653
PRFA01000033	391563	391801	PRFA01000033	391005	392937	++	non_coding	no_gene_id	238	NA	PRFA01000033	388917	391004	+	CDS	C4B63_33g179	surface protease GP63	559	PRFA01000033	392938	403492	+	CDS	C4B63_33g184	unspecified product	1137
PRFA01000033	418012	418250	PRFA01000033	417456	419909	++	non_coding	no_gene_id	238	NA	PRFA01000033	415368	417455	+	CDS	C4B63_33g192	surface protease GP63	557	PRFA01000033	419910	423053	+	CDS	C4B63_33g194	trans-sialidase	1660
PRFA01000033	423250	423489	PRFA01000033	423054	426811	++	non_coding	no_gene_id	239	NA	PRFA01000033	419910	423053	+	CDS	C4B63_33g194	trans-sialidase	197	PRFA01000033	426812	427285	+	CDS	C4B63_33g195	retrotransposon hot spot protein (RHS)	3323
PRFA01000033	96420	96654	PRFA01000033	96140	98954	++	non_coding	no_gene_id	234	NA	PRFA01000033	93377	96139	+	CDS	C4B63_33g41	trans-sialidase, Group V	281	PRFA01000033	98955	100094	+	CDS	C4B63_33g43	Mucin-associated surface protein (MASP)	2301
PRFA01000033	104327	104565	PRFA01000033	104070	114934	++	non_coding	no_gene_id	238	NA	PRFA01000033	101376	104069	+	CDS	C4B63_33g44	trans-sialidase, Group V	258	PRFA01000033	114935	116425	+	CDS	C4B63_33g47	Mucin-associated surface protein (MASP)	10370
PRFA01000033	146688	146924	PRFA01000033	146456	149246	++	non_coding	no_gene_id	236	NA	PRFA01000033	143885	146455	+	CDS	C4B63_33g61	trans-sialidase, Group V	233	PRFA01000033	149247	150191	+	CDS	C4B63_33g64	Mucin-associated surface protein (MASP)	2323
PRFA01000033	154533	154767	PRFA01000033	154275	157117	++	non_coding	no_gene_id	234	NA	PRFA01000033	151461	154274	+	CDS	C4B63_33g67	trans-sialidase, Group V	259	PRFA01000033	157118	158254	+	CDS	C4B63_33g68	Mucin-associated surface protein (MASP)	2351
PRFA01000033	136007	136243	PRFA01000033	135725	137575	++	non_coding	no_gene_id	236	NA	PRFA01000033	132818	135724	+	CDS	C4B63_33g56	trans-sialidase, Group VI	283	PRFA01000033	137576	138523	+	CDS	C4B63_33g57	unspecified product	1333
PRFA01000033	328915	329155	PRFA01000033	328723	336252	++	non_coding	no_gene_id	240	NA	PRFA01000033	325747	328722	+	CDS	C4B63_33g148	unspecified product	193	PRFA01000033	336253	338340	+	CDS	C4B63_33g156	surface protease GP63	7098
PRFA01000033	382074	382310	PRFA01000033	381106	388916	++	non_coding	no_gene_id	236	NA	PRFA01000033	379494	381105	+	CDS	C4B63_33g172	unspecified product	969	PRFA01000033	388917	391004	+	CDS	C4B63_33g179	surface protease GP63	6607
PRFA01000034	347183	347420	PRFA01000034	342022	348693	++	non_coding	no_gene_id	237	NA	PRFA01000034	340915	342021	+	CDS	C4B63_34g124	conserved hypothetical protein	5162	PRFA01000034	348694	350163	+	CDS	C4B63_34g127	Mucin-associated surface protein (MASP)	1274
PRFA01000034	379676	379914	PRFA01000034	379316	383636	++	non_coding	no_gene_id	238	NA	PRFA01000034	376631	379315	+	CDS	C4B63_34g137	trans-sialidase, Group IV	361	PRFA01000034	383637	384251	+	CDS	C4B63_34g138	retrotransposon hot spot protein (RHS)	3723
PRFA01000034	390100	390338	PRFA01000034	389932	393609	++	non_coding	no_gene_id	238	NA	PRFA01000034	387220	389931	+	CDS	C4B63_34g140	trans-sialidase, Group IV	169	PRFA01000034	393610	394293	+	CDS	C4B63_34g143	unspecified product	3272
PRFA01000034	374724	374962	PRFA01000034	374567	376630	++	non_coding	no_gene_id	238	NA	PRFA01000034	371906	374566	+	CDS	C4B63_34g136	trans-sialidase, Group V	158	PRFA01000034	376631	379315	+	CDS	C4B63_34g137	trans-sialidase, Group IV	1669
PRFA01000035	276260	276500	PRFA01000035	275995	279978	++	non_coding	no_gene_id	240	NA	PRFA01000035	273505	275994	+	CDS	C4B63_35g131	trans-sialidase, Group V	266	PRFA01000035	279979	280464	+	CDS	C4B63_35g133	conserved hypothetical protein	3479
PRFA01000035	287550	287788	PRFA01000035	287268	291036	++	non_coding	no_gene_id	238	NA	PRFA01000035	284751	287267	+	CDS	C4B63_35g136	trans-sialidase, Group V	283	PRFA01000035	291037	291522	+	CDS	C4B63_35g140	conserved hypothetical protein	3249
PRFA01000035	298547	298783	PRFA01000035	298271	304141	++	non_coding	no_gene_id	236	NA	PRFA01000035	295763	298270	+	CDS	C4B63_35g143	trans-sialidase, Group V	277	PRFA01000035	304142	305527	+	CDS	C4B63_35g147	unspecified product	5359
PRFA01000035	309551	309786	PRFA01000035	309274	310289	++	non_coding	no_gene_id	235	NA	PRFA01000035	306763	309273	+	CDS	C4B63_35g148	trans-sialidase, Group V	278	PRFA01000035	310290	310943	+	CDS	C4B63_35g150	conserved hypothetical protein	504
PRFA01000035	320874	321112	PRFA01000035	320603	321382	++	non_coding	no_gene_id	238	NA	PRFA01000035	317819	320602	+	CDS	C4B63_35g154	trans-sialidase, Group V	272	PRFA01000035	321383	322366	+	CDS	C4B63_35g155	aspartate carbamoyltransferase	271
PRFA01000035	403210	403447	PRFA01000035	403021	410631	++	non_coding	no_gene_id	237	NA	PRFA01000035	399901	403020	+	CDS	C4B63_35g193	trans-sialidase, Group VIII	190	PRFA01000035	410632	412752	+	CDS	C4B63_35g195	retrotransposon hot spot (RHS) protein	7185
PRFA01000036	88106	88344	PRFA01000036	87636	89191	++	non_coding	no_gene_id	238	NA	PRFA01000036	86649	87635	+	CDS	C4B63_36g44	Mucin-associated surface protein (MASP)	471	PRFA01000036	89192	90181	+	CDS	C4B63_36g46	Mucin-associated surface protein (MASP)	848
PRFA01000036	90651	90889	PRFA01000036	90182	91736	++	non_coding	no_gene_id	238	NA	PRFA01000036	89192	90181	+	CDS	C4B63_36g46	Mucin-associated surface protein (MASP)	470	PRFA01000036	91737	92726	+	CDS	C4B63_36g48	Mucin-associated surface protein (MASP)	848
PRFA01000036	93202	93438	PRFA01000036	92727	94289	++	non_coding	no_gene_id	236	NA	PRFA01000036	91737	92726	+	CDS	C4B63_36g48	Mucin-associated surface protein (MASP)	476	PRFA01000036	94290	95279	+	CDS	C4B63_36g49	Mucin-associated surface protein (MASP)	852
PRFA01000036	95749	95985	PRFA01000036	95280	99943	++	non_coding	no_gene_id	236	NA	PRFA01000036	94290	95279	+	CDS	C4B63_36g49	Mucin-associated surface protein (MASP)	470	PRFA01000036	99944	101140	+	CDS	C4B63_36g52	Mucin-associated surface protein (MASP)	3959
PRFA01000036	191802	192040	PRFA01000036	191353	195059	++	non_coding	no_gene_id	238	NA	PRFA01000036	190366	191352	+	CDS	C4B63_36g93	Mucin-associated surface protein (MASP)	450	PRFA01000036	195060	195947	+	CDS	C4B63_36g96	conserved hypothetical protein	3020
PRFA01000036	57128	57367	PRFA01000036	56876	58892	++	non_coding	no_gene_id	239	NA	PRFA01000036	54770	56875	+	CDS	C4B63_36g30	surface protease GP63	253	PRFA01000036	58893	59354	+	CDS	C4B63_36g32	unspecified product	1526
PRFA01000036	170027	170265	PRFA01000036	169839	172776	++	non_coding	no_gene_id	238	NA	PRFA01000036	167148	169838	+	CDS	C4B63_36g85	trans-sialidase, Group V	189	PRFA01000036	172777	173625	+	CDS	C4B63_36g86	Mucin-associated surface protein (MASP)	2512
PRFA01000036	239338	239573	PRFA01000036	239137	242444	++	non_coding	no_gene_id	235	NA	PRFA01000036	236314	239136	+	CDS	C4B63_36g112	trans-sialidase, Group V	202	PRFA01000036	242445	243533	+	CDS	C4B63_36g114	Mucin-associated surface protein (MASP)	2872
PRFA01000036	252395	252634	PRFA01000036	252203	255073	++	non_coding	no_gene_id	239	NA	PRFA01000036	249416	252202	+	CDS	C4B63_36g117	trans-sialidase, Group V	193	PRFA01000036	255074	255913	+	CDS	C4B63_36g118	Mucin-associated surface protein (MASP)	2440
PRFA01000036	264772	265010	PRFA01000036	264560	267358	++	non_coding	no_gene_id	238	NA	PRFA01000036	261764	264559	+	CDS	C4B63_36g122	trans-sialidase, Group V	213	PRFA01000036	267359	268585	+	CDS	C4B63_36g124	Mucin-associated surface protein (MASP)	2349
PRFA01000036	320065	320303	PRFA01000036	319877	323763	++	non_coding	no_gene_id	238	NA	PRFA01000036	317078	319876	+	CDS	C4B63_36g147	trans-sialidase, Group V	189	PRFA01000036	323764	324774	+	CDS	C4B63_36g149	Mucin-associated surface protein (MASP)	3461
PRFA01000036	359199	359436	PRFA01000036	359011	361658	++	non_coding	no_gene_id	237	NA	PRFA01000036	356299	359010	+	CDS	C4B63_36g171	trans-sialidase, Group V	189	PRFA01000036	361659	362622	+	CDS	C4B63_36g172	unspecified product	2223
PRFA01000036	370375	370613	PRFA01000036	370151	373253	++	non_coding	no_gene_id	238	NA	PRFA01000036	367718	370150	+	CDS	C4B63_36g177	trans-sialidase, Group V	225	PRFA01000036	373254	374390	+	CDS	C4B63_36g179	unspecified product	2641
PRFA01000036	383865	384103	PRFA01000036	383641	386742	++	non_coding	no_gene_id	238	NA	PRFA01000036	381208	383640	+	CDS	C4B63_36g184	trans-sialidase, Group V	225	PRFA01000036	386743	387879	+	CDS	C4B63_36g186	unspecified product	2640
PRFA01000036	43713	43948	PRFA01000036	43495	45471	++	non_coding	no_gene_id	235	NA	PRFA01000036	41068	43494	+	CDS	C4B63_36g21	trans-sialidase, Group V	219	PRFA01000036	45472	47716	+	CDS	C4B63_36g25	unspecified product	1524
PRFA01000036	105342	105580	PRFA01000036	105115	106431	++	non_coding	no_gene_id	238	NA	PRFA01000036	102343	105114	+	CDS	C4B63_36g54	trans-sialidase, Group V	228	PRFA01000036	106432	107635	+	CDS	C4B63_36g55	Mucin-associated surface protein (MASP)	852
PRFA01000036	120960	121197	PRFA01000036	120752	123142	++	non_coding	no_gene_id	237	NA	PRFA01000036	117965	120751	+	CDS	C4B63_36g60	trans-sialidase, Group V	209	PRFA01000036	123143	124405	+	CDS	C4B63_36g61	unspecified product	1946
PRFA01000036	177732	177969	PRFA01000036	177544	180190	++	non_coding	no_gene_id	237	NA	PRFA01000036	174832	177543	+	CDS	C4B63_36g87	trans-sialidase, Group V	189	PRFA01000036	180191	181154	+	CDS	C4B63_36g88	unspecified product	2222
PRFA01000036	189278	189516	PRFA01000036	189052	190365	++	non_coding	no_gene_id	238	NA	PRFA01000036	186262	189051	+	CDS	C4B63_36g92	trans-sialidase, Group V	227	PRFA01000036	190366	191352	+	CDS	C4B63_36g93	Mucin-associated surface protein (MASP)	850
PRFA01000036	203775	204013	PRFA01000036	203554	208518	++	non_coding	no_gene_id	238	NA	PRFA01000036	200890	203553	+	CDS	C4B63_36g101	trans-sialidase, Group VI	222	PRFA01000036	208519	218949	+	CDS	C4B63_36g105	dispersed gene family protein 1 (DGF-1)	4506
PRFA01000036	229514	229752	PRFA01000036	229285	232201	++	non_coding	no_gene_id	238	NA	PRFA01000036	226462	229284	+	CDS	C4B63_36g108	trans-sialidase, Group VI	230	PRFA01000036	232202	233314	+	CDS	C4B63_36g110	mucin TcMUC	2450
PRFA01000036	284660	284897	PRFA01000036	284437	288018	++	non_coding	no_gene_id	237	NA	PRFA01000036	281647	284436	+	CDS	C4B63_36g130	trans-sialidase, Group VI	224	PRFA01000036	288019	288906	+	CDS	C4B63_36g134	conserved hypothetical protein	3122
PRFA01000036	111682	111918	PRFA01000036	111455	114635	++	non_coding	no_gene_id	236	NA	PRFA01000036	108707	111454	+	CDS	C4B63_36g57	trans-sialidase, Group VI	228	PRFA01000036	114636	115229	+	CDS	C4B63_36g58	unspecified product	2718
PRFA01000036	272825	273061	PRFA01000036	271872	274583	++	non_coding	no_gene_id	236	NA	PRFA01000036	269832	271871	+	CDS	C4B63_36g125	unspecified product	954	PRFA01000036	274584	276828	+	CDS	C4B63_36g127	unspecified product	1523
PRFA01000036	277009	277246	PRFA01000036	276829	278088	++	non_coding	no_gene_id	237	NA	PRFA01000036	274584	276828	+	CDS	C4B63_36g127	unspecified product	181	PRFA01000036	278089	279075	+	CDS	C4B63_36g128	Mucin-associated surface protein (MASP)	843
PRFA01000036	296540	296778	PRFA01000036	296308	299395	++	non_coding	no_gene_id	238	NA	PRFA01000036	293622	296307	+	CDS	C4B63_36g139	unspecified product	233	PRFA01000036	299396	309751	+	CDS	C4B63_36g142	dispersed gene family protein 1 (DGF-1)	2618
PRFA01000036	328944	329179	PRFA01000036	328756	330715	++	non_coding	no_gene_id	235	NA	PRFA01000036	327835	328755	+	CDS	C4B63_36g151	unspecified product	189	PRFA01000036	330716	331354	+	CDS	C4B63_36g154	unspecified product	1537
PRFA01000036	374566	374804	PRFA01000036	374391	378753	++	non_coding	no_gene_id	238	NA	PRFA01000036	373254	374390	+	CDS	C4B63_36g179	unspecified product	176	PRFA01000036	378754	380004	+	CDS	C4B63_36g183	unspecified product	3950
PRFA01000036	388055	388293	PRFA01000036	387880	392242	++	non_coding	no_gene_id	238	NA	PRFA01000036	386743	387879	+	CDS	C4B63_36g186	unspecified product	176	PRFA01000036	392243	393493	+	CDS	C4B63_36g190	unspecified product	3950
PRFA01000036	47893	48128	PRFA01000036	47717	51199	++	non_coding	no_gene_id	235	NA	PRFA01000036	45472	47716	+	CDS	C4B63_36g25	unspecified product	177	PRFA01000036	51200	51820	+	CDS	C4B63_36g28	mucin TcMUCII	3072
PRFA01000036	61839	62077	PRFA01000036	60526	64421	++	non_coding	no_gene_id	238	NA	PRFA01000036	59425	60525	+	CDS	C4B63_36g33	unspecified product	1314	PRFA01000036	64422	75079	+	CDS	C4B63_36g38	unspecified product	2345
PRFA01000036	85564	85799	PRFA01000036	85364	86648	++	non_coding	no_gene_id	235	NA	PRFA01000036	84368	85363	+	CDS	C4B63_36g43	unspecified product	201	PRFA01000036	86649	87635	+	CDS	C4B63_36g44	Mucin-associated surface protein (MASP)	850
PRFA01000037	295772	296010	PRFA01000037	295496	296424	++	non_coding	no_gene_id	238	NA	PRFA01000037	292745	295495	+	CDS	C4B63_37g143	trans-sialidase, Group VI	277	PRFA01000037	296425	297174	+	CDS	C4B63_37g144	conserved hypothetical protein	415
PRFA01000037	269751	269989	PRFA01000037	269521	272963	++	non_coding	no_gene_id	238	NA	PRFA01000037	267103	269520	+	CDS	C4B63_37g122	trans-sialidase, Group V	231	PRFA01000037	272964	273687	+	CDS	C4B63_37g126	mucin TcMUCII	2975
PRFA01000037	242512	242744	PRFA01000037	242205	243248	++	non_coding	no_gene_id	232	NA	PRFA01000037	239436	242204	+	CDS	C4B63_37g106	trans-sialidase, Group VI	308	PRFA01000037	243249	243845	+	CDS	C4B63_37g107	conserved hypothetical protein	505
PRFA01000037	357969	358198	PRFA01000037	357738	361220	++	non_coding	no_gene_id	229	NA	PRFA01000037	354996	357737	+	CDS	C4B63_37g181	trans-sialidase, Group VI	232	PRFA01000037	361221	362684	+	CDS	C4B63_37g184	unspecified product	3023
PRFA01000037	372489	372729	PRFA01000037	372185	378158	++	non_coding	no_gene_id	240	NA	PRFA01000037	369320	372184	+	CDS	C4B63_37g189	trans-sialidase, Group VI	305	PRFA01000037	378159	378923	+	CDS	C4B63_37g197	mucin TcMUCII	5430
PRFA01000037	391495	391643	PRFA01000037	391192	396434	++	non_coding	no_gene_id	148	NA	PRFA01000037	388570	391191	+	CDS	C4B63_37g206	trans-sialidase, Group VI	304	PRFA01000037	396435	397803	+	CDS	C4B63_37g213	mucin TcMUCII	4792
PRFA01000037	178209	178440	PRFA01000037	177978	182141	++	non_coding	no_gene_id	231	NA	PRFA01000037	175326	177977	+	CDS	C4B63_37g68	trans-sialidase, Group VI	232	PRFA01000037	182142	182654	+	CDS	C4B63_37g71	unspecified product	3702
PRFA01000037	206219	206451	PRFA01000037	205915	213962	++	non_coding	no_gene_id	232	NA	PRFA01000037	203044	205914	+	CDS	C4B63_37g89	trans-sialidase, Group VI	305	PRFA01000037	213963	214574	+	CDS	C4B63_37g97	mucin TcMUCII	7512
PRFA01000037	220435	220665	PRFA01000037	220129	223262	++	non_coding	no_gene_id	230	NA	PRFA01000037	217495	220128	+	CDS	C4B63_37g98	trans-sialidase, Group VI	307	PRFA01000037	223263	224504	+	CDS	C4B63_37g100	Mucin-associated surface protein (MASP)	2598
PRFA01000037	284889	285124	PRFA01000037	284602	287168	++	non_coding	no_gene_id	235	NA	PRFA01000037	281963	284601	+	CDS	C4B63_37g135	unspecified product	288	PRFA01000037	287169	288467	+	CDS	C4B63_37g139	conserved hypothetical protein	2045
PRFA01000037	312102	312337	PRFA01000037	311798	314931	++	non_coding	no_gene_id	235	NA	PRFA01000037	309833	311797	+	CDS	C4B63_37g153	unspecified product	305	PRFA01000037	314932	316146	+	CDS	C4B63_37g156	Mucin-associated surface protein (MASP)	2595
PRFA01000037	327509	327748	PRFA01000037	327277	328397	++	non_coding	no_gene_id	239	NA	PRFA01000037	324515	327276	+	CDS	C4B63_37g161	unspecified product	233	PRFA01000037	328398	328727	+	CDS	C4B63_37g164	unspecified product	650
PRFA01000039	277312	277549	PRFA01000039	276841	279866	++	non_coding	no_gene_id	237	NA	PRFA01000039	275623	276840	+	CDS	C4B63_39g112	Mucin-associated surface protein (MASP)	472	PRFA01000039	279867	280634	+	CDS	C4B63_39g113	Mucin-associated surface protein (MASP)	2318
PRFA01000039	324737	324974	PRFA01000039	324334	327524	++	non_coding	no_gene_id	237	NA	PRFA01000039	322966	324333	+	CDS	C4B63_39g135	Mucin-associated surface protein (MASP)	404	PRFA01000039	327525	328619	+	CDS	C4B63_39g137	Mucin-associated surface protein (MASP)	2551
PRFA01000039	211519	211754	PRFA01000039	211055	213019	++	non_coding	no_gene_id	235	NA	PRFA01000039	209837	211054	+	CDS	C4B63_39g87	Mucin-associated surface protein (MASP)	465	PRFA01000039	213020	214279	+	CDS	C4B63_39g88	Mucin-associated surface protein (MASP)	1266
PRFA01000039	245005	245244	PRFA01000039	242810	248322	++	non_coding	no_gene_id	239	NA	PRFA01000039	241499	242809	+	CDS	C4B63_39g98	Mucin-associated surface protein (MASP)	2196	PRFA01000039	248323	248928	+	CDS	C4B63_39g101	unspecified product	3079
PRFA01000039	332395	332632	PRFA01000039	332181	334469	++	non_coding	no_gene_id	237	NA	PRFA01000039	329964	332180	+	CDS	C4B63_39g138	surface protease GP63	215	PRFA01000039	334470	335149	+	CDS	C4B63_39g140	conserved hypothetical protein	1838
PRFA01000039	270789	271025	PRFA01000039	270584	275622	++	non_coding	no_gene_id	236	NA	PRFA01000039	268190	270583	+	CDS	C4B63_39g111	trans-sialidase, Group V	206	PRFA01000039	275623	276840	+	CDS	C4B63_39g112	Mucin-associated surface protein (MASP)	4598
PRFA01000039	313036	313274	PRFA01000039	312813	316294	++	non_coding	no_gene_id	238	NA	PRFA01000039	310125	312812	+	CDS	C4B63_39g128	trans-sialidase, Group V	224	PRFA01000039	316295	316768	+	CDS	C4B63_39g129	unspecified product	3021
PRFA01000039	342876	343115	PRFA01000039	342632	344391	++	non_coding	no_gene_id	239	NA	PRFA01000039	340139	342631	+	CDS	C4B63_39g144	trans-sialidase, Group V	245	PRFA01000039	344392	345567	+	CDS	C4B63_39g146	Mucin-associated surface protein (MASP)	1277
PRFA01000039	349318	349557	PRFA01000039	349042	351861	++	non_coding	no_gene_id	239	NA	PRFA01000039	346738	349041	+	CDS	C4B63_39g147	trans-sialidase, Group V	277	PRFA01000039	351862	352437	+	CDS	C4B63_39g148	unspecified product	2305
PRFA01000039	363650	363887	PRFA01000039	363427	366384	++	non_coding	no_gene_id	237	NA	PRFA01000039	361021	363426	+	CDS	C4B63_39g154	trans-sialidase, Group V	224	PRFA01000039	366385	367101	+	CDS	C4B63_39g156	unspecified product	2498
PRFA01000039	146712	146948	PRFA01000039	146434	149710	++	non_coding	no_gene_id	236	NA	PRFA01000039	144094	146433	+	CDS	C4B63_39g55	trans-sialidase, Group V	279	PRFA01000039	149711	150715	+	CDS	C4B63_39g57	unspecified product	2763
PRFA01000039	168460	168695	PRFA01000039	168183	170677	++	non_coding	no_gene_id	235	NA	PRFA01000039	165864	168182	+	CDS	C4B63_39g66	trans-sialidase, Group V	278	PRFA01000039	170678	171319	+	CDS	C4B63_39g68	unspecified product	1983
PRFA01000039	355894	356133	PRFA01000039	355422	358690	++	non_coding	no_gene_id	239	NA	PRFA01000039	354204	355421	+	CDS	C4B63_39g149	unspecified product	473	PRFA01000039	358691	359779	+	CDS	C4B63_39g153	Mucin-associated surface protein (MASP)	2558
PRFA01000039	151189	151424	PRFA01000039	150716	153262	++	non_coding	no_gene_id	235	NA	PRFA01000039	149711	150715	+	CDS	C4B63_39g57	unspecified product	474	PRFA01000039	153263	153760	+	CDS	C4B63_39g58	conserved hypothetical protein	1839
PRFA01000039	158219	158457	PRFA01000039	157754	160278	++	non_coding	no_gene_id	238	NA	PRFA01000039	156446	157753	+	CDS	C4B63_39g61	unspecified product	466	PRFA01000039	160279	160776	+	CDS	C4B63_39g63	conserved hypothetical protein	1822
PRFA01000039	208366	208582	PRFA01000039	208133	209836	++	non_coding	no_gene_id	216	NA	PRFA01000039	206302	208132	+	CDS	C4B63_39g86	unspecified product	234	PRFA01000039	209837	211054	+	CDS	C4B63_39g87	Mucin-associated surface protein (MASP)	1255
PRFA01000039	218205	218442	PRFA01000039	217966	220724	++	non_coding	no_gene_id	237	NA	PRFA01000039	215594	217965	+	CDS	C4B63_39g90	unspecified product	240	PRFA01000039	220725	221297	+	CDS	C4B63_39g93	unspecified product	2283
PRFA01000040	283861	284097	PRFA01000040	283687	287076	++	non_coding	no_gene_id	236	NA	PRFA01000040	281437	283686	+	CDS	C4B63_40g138	trans-sialidase, Group II	175	PRFA01000040	287077	287826	+	CDS	C4B63_40g144	conserved hypothetical protein	2980
PRFA01000040	341953	342189	PRFA01000040	341774	343670	++	non_coding	no_gene_id	236	NA	PRFA01000040	339527	341773	+	CDS	C4B63_40g167	trans-sialidase, Group II	180	PRFA01000040	343671	345917	+	CDS	C4B63_40g169	trans-sialidase, Group II	1482
PRFA01000040	350228	350463	PRFA01000040	349977	353686	++	non_coding	no_gene_id	235	NA	PRFA01000040	347805	349976	+	CDS	C4B63_40g171	trans-sialidase, Group II	252	PRFA01000040	353687	354178	+	CDS	C4B63_40g173	unspecified product	3224
PRFA01000040	358494	358730	PRFA01000040	358320	360201	++	non_coding	no_gene_id	236	NA	PRFA01000040	356070	358319	+	CDS	C4B63_40g175	trans-sialidase, Group II	175	PRFA01000040	360202	362454	+	CDS	C4B63_40g176	trans-sialidase, Group II	1472
PRFA01000040	362619	362855	PRFA01000040	362455	365236	++	non_coding	no_gene_id	236	NA	PRFA01000040	360202	362454	+	CDS	C4B63_40g176	trans-sialidase, Group II	165	PRFA01000040	365237	366583	+	CDS	C4B63_40g177	unspecified product	2382
PRFA01000040	370884	371120	PRFA01000040	370720	372594	++	non_coding	no_gene_id	236	NA	PRFA01000040	368467	370719	+	CDS	C4B63_40g178	trans-sialidase, Group II	165	PRFA01000040	372595	374847	+	CDS	C4B63_40g179	trans-sialidase, Group II	1475
PRFA01000040	375012	375248	PRFA01000040	374848	380647	++	non_coding	no_gene_id	236	NA	PRFA01000040	372595	374847	+	CDS	C4B63_40g179	trans-sialidase, Group II	165	PRFA01000040	380648	381687	+	CDS	C4B63_40g184	Nin one binding (NOB1) Zn-ribbon like	5400
PRFA01000040	354358	354594	PRFA01000040	354179	356069	++	non_coding	no_gene_id	236	NA	PRFA01000040	353687	354178	+	CDS	C4B63_40g173	unspecified product	180	PRFA01000040	356070	358319	+	CDS	C4B63_40g175	trans-sialidase, Group II	1476
PRFA01000040	366748	366984	PRFA01000040	366584	368466	++	non_coding	no_gene_id	236	NA	PRFA01000040	365237	366583	+	CDS	C4B63_40g177	unspecified product	165	PRFA01000040	368467	370719	+	CDS	C4B63_40g178	trans-sialidase, Group II	1483
PRFA01000043	348959	349104	PRFA01000043	348759	351034	++	non_coding	no_gene_id	145	NA	PRFA01000043	345624	348758	+	CDS	C4B63_43g92	trans-sialidase, Group VIII	201	PRFA01000043	351035	353503	+	CDS	C4B63_43g95	trans-sialidase, Group II	1931
PRFA01000043	298407	298642	PRFA01000043	298208	302244	++	non_coding	no_gene_id	235	NA	PRFA01000043	294757	298207	+	CDS	C4B63_43g69	unspecified product	200	PRFA01000043	302245	304716	+	CDS	C4B63_43g74	retrotransposon hot spot (RHS) protein	3603
PRFA01000043	322718	322953	PRFA01000043	322520	324803	++	non_coding	no_gene_id	235	NA	PRFA01000043	319387	322519	+	CDS	C4B63_43g81	unspecified product	199	PRFA01000043	324804	327029	+	CDS	C4B63_43g83	trans-sialidase, Group II	1851
PRFA01000043	335610	335758	PRFA01000043	335337	339500	++	non_coding	no_gene_id	148	NA	PRFA01000043	332867	335336	+	CDS	C4B63_43g86	unspecified product	274	PRFA01000043	339501	340253	+	CDS	C4B63_43g90	retrotransposon hot spot protein (RHS)	3743
PRFA01000046	306091	306234	PRFA01000046	300966	308523	++	non_coding	no_gene_id	143	NA	PRFA01000046	299940	300965	+	CDS	C4B63_46g107	NADH-cytochrome b5 reductase	5126	PRFA01000046	308524	310059	+	CDS	C4B63_46g111	unspecified product	2290
PRFA01000046	317236	317384	PRFA01000046	317026	319666	++	non_coding	no_gene_id	148	NA	PRFA01000046	314707	317025	+	CDS	C4B63_46g113	trans-sialidase, Group V	211	PRFA01000046	319667	321202	+	CDS	C4B63_46g115	unspecified product	2283
PRFA01000050	276983	277212	PRFA01000050	276741	279474	++	non_coding	no_gene_id	229	NA	PRFA01000050	274407	276740	+	CDS	C4B63_50g98	trans-sialidase, Group V	243	PRFA01000050	279475	280701	+	CDS	C4B63_50g99	unspecified product	2263
PRFA01000051	269238	269386	PRFA01000051	263985	271014	++	non_coding	no_gene_id	148	NA	PRFA01000051	262470	263984	+	CDS	C4B63_51g117	Uncharacterized protein PB7E8.02	5254	PRFA01000051	271015	281442	+	CDS	C4B63_51g123	unspecified product	1629
PRFA01000053	130674	130909	PRFA01000053	130180	133953	++	non_coding	no_gene_id	235	NA	PRFA01000053	128269	130179	+	CDS	C4B63_53g67	Mucin-associated surface protein (MASP)	495	PRFA01000053	133954	134529	+	CDS	C4B63_53g70	mucin TcMUCII	3045
PRFA01000053	115008	115239	PRFA01000053	114763	119144	++	non_coding	no_gene_id	231	NA	PRFA01000053	112117	114762	+	CDS	C4B63_53g59	trans-sialidase	246	PRFA01000053	119145	120840	+	CDS	C4B63_53g60	Mucin-associated surface protein (MASP)	3906
PRFA01000053	140075	140315	PRFA01000053	139819	141408	++	non_coding	no_gene_id	240	NA	PRFA01000053	137140	139818	+	CDS	C4B63_53g72	trans-sialidase	257	PRFA01000053	141409	141882	+	CDS	C4B63_53g73	unspecified product	1094
PRFA01000054	242265	242502	PRFA01000054	242038	243732	++	non_coding	no_gene_id	237	NA	PRFA01000054	239440	242037	+	CDS	C4B63_54g100	trans-sialidase, Group V	228	PRFA01000054	243733	244986	+	CDS	C4B63_54g101	Mucin-associated surface protein (MASP)	1231
PRFA01000054	225848	226086	PRFA01000054	225489	232058	++	non_coding	no_gene_id	238	NA	PRFA01000054	222852	225488	+	CDS	C4B63_54g93	trans-sialidase, Group V	360	PRFA01000054	232059	233357	+	CDS	C4B63_54g96	Mucin-associated surface protein (MASP)	5973
PRFA01000057	190988	191227	PRFA01000057	190709	197194	++	non_coding	no_gene_id	239	NA	PRFA01000057	188021	190708	+	CDS	C4B63_57g39	trans-sialidase, Group V	280	PRFA01000057	197195	198262	+	CDS	C4B63_57g42	Mucin-associated surface protein (MASP)	5968
PRFA01000059	55761	55997	PRFA01000059	55515	59812	++	non_coding	no_gene_id	236	NA	PRFA01000059	53109	55514	+	CDS	C4B63_59g52	trans-sialidase, Group V	247	PRFA01000059	59813	61249	+	CDS	C4B63_59g53	retrotransposon hot spot protein (RHS)	3816
PRFA01000062	194504	194738	PRFA01000062	194242	196451	++	non_coding	no_gene_id	234	NA	PRFA01000062	191734	194241	+	CDS	C4B63_62g100	trans-sialidase, Group II	263	PRFA01000062	196452	198959	+	CDS	C4B63_62g102	trans-sialidase, Group II	1714
PRFA01000062	199231	199453	PRFA01000062	198960	201173	++	non_coding	no_gene_id	222	NA	PRFA01000062	196452	198959	+	CDS	C4B63_62g102	trans-sialidase, Group II	272	PRFA01000062	201174	202829	+	CDS	C4B63_62g104	unspecified product	1721
PRFA01000062	208658	208892	PRFA01000062	208398	210613	++	non_coding	no_gene_id	234	NA	PRFA01000062	205890	208397	+	CDS	C4B63_62g108	trans-sialidase, Group II	261	PRFA01000062	210614	213120	+	CDS	C4B63_62g110	unspecified product	1722
PRFA01000062	5373	5613	PRFA01000062	5143	9122	++	non_coding	no_gene_id	240	NA	PRFA01000062	2734	5142	+	CDS	C4B63_62g3	trans-sialidase, Group V	231	PRFA01000062	9123	9623	+	CDS	C4B63_62g5	retrotransposon hot spot protein (RHS)	3510
PRFA01000062	189783	190023	PRFA01000062	189599	191733	++	non_coding	no_gene_id	240	NA	PRFA01000062	186458	189598	+	CDS	C4B63_62g98	trans-sialidase, Group VIII	185	PRFA01000062	191734	194241	+	CDS	C4B63_62g100	trans-sialidase, Group II	1711
PRFA01000062	17886	18126	PRFA01000062	17374	21560	++	non_coding	no_gene_id	240	NA	PRFA01000062	16429	17373	+	CDS	C4B63_62g10	unspecified product	513	PRFA01000062	21561	22061	+	CDS	C4B63_62g12	retrotransposon hot spot protein (RHS)	3435
PRFA01000062	203941	204175	PRFA01000062	203683	205889	++	non_coding	no_gene_id	234	NA	PRFA01000062	202840	203682	+	CDS	C4B63_62g105	unspecified product	259	PRFA01000062	205890	208397	+	CDS	C4B63_62g108	trans-sialidase, Group II	1715
PRFA01000062	213382	213618	PRFA01000062	213121	220905	++	non_coding	no_gene_id	236	NA	PRFA01000062	210614	213120	+	CDS	C4B63_62g110	unspecified product	262	PRFA01000062	220906	223578	+	CDS	C4B63_62g113	retrotransposon hot spot (RHS) protein	7288
PRFA01000062	30324	30564	PRFA01000062	29812	33583	++	non_coding	no_gene_id	240	NA	PRFA01000062	28867	29811	+	CDS	C4B63_62g17	unspecified product	513	PRFA01000062	33584	34357	+	CDS	C4B63_62g18	Mucin-associated surface protein (MASP)	3020
PRFA01000064	61332	61569	PRFA01000064	59743	68098	++	non_coding	no_gene_id	237	NA	PRFA01000064	59113	59742	+	CDS	C4B63_64g35	mucin TcMUCII	1590	PRFA01000064	68099	70333	+	CDS	C4B63_64g41	L1Tc protein fragment	6530
PRFA01000064	89206	89445	PRFA01000064	89009	91680	++	non_coding	no_gene_id	239	NA	PRFA01000064	87626	89008	+	CDS	C4B63_64g50	Mucin-associated surface protein (MASP)	198	PRFA01000064	91681	93063	+	CDS	C4B63_64g54	Mucin-associated surface protein (MASP)	2236
PRFA01000064	93261	93500	PRFA01000064	93064	95518	++	non_coding	no_gene_id	239	NA	PRFA01000064	91681	93063	+	CDS	C4B63_64g54	Mucin-associated surface protein (MASP)	198	PRFA01000064	95519	96730	+	CDS	C4B63_64g55	Mucin-associated surface protein (MASP)	2019
PRFA01000064	100646	100882	PRFA01000064	100407	107412	++	non_coding	no_gene_id	236	NA	PRFA01000064	97929	100406	+	CDS	C4B63_64g57	trans-sialidase, Group V	240	PRFA01000064	107413	117794	+	CDS	C4B63_64g63	unspecified product	6531
PRFA01000064	145015	145252	PRFA01000064	144786	148618	++	non_coding	no_gene_id	237	NA	PRFA01000064	142317	144785	+	CDS	C4B63_64g80	trans-sialidase, Group V	230	PRFA01000064	148619	149257	+	CDS	C4B63_64g82	conserved hypothetical protein	3367
PRFA01000064	75544	75777	PRFA01000064	75284	77040	++	non_coding	no_gene_id	233	NA	PRFA01000064	73808	75283	+	CDS	C4B63_64g43	unspecified product	261	PRFA01000064	77041	78261	+	CDS	C4B63_64g44	unspecified product	1264
PRFA01000064	78727	78960	PRFA01000064	78262	80221	++	non_coding	no_gene_id	233	NA	PRFA01000064	77041	78261	+	CDS	C4B63_64g44	unspecified product	466	PRFA01000064	80222	81442	+	CDS	C4B63_64g45	unspecified product	1262
PRFA01000064	81915	82154	PRFA01000064	81443	83415	++	non_coding	no_gene_id	239	NA	PRFA01000064	80222	81442	+	CDS	C4B63_64g45	unspecified product	473	PRFA01000064	83416	84639	+	CDS	C4B63_64g46	unspecified product	1262
PRFA01000064	85151	85390	PRFA01000064	84640	87625	++	non_coding	no_gene_id	239	NA	PRFA01000064	83416	84639	+	CDS	C4B63_64g46	unspecified product	512	PRFA01000064	87626	89008	+	CDS	C4B63_64g50	Mucin-associated surface protein (MASP)	2236
PRFA01000064	134711	134949	PRFA01000064	134444	136768	++	non_coding	no_gene_id	238	NA	PRFA01000064	133088	134443	+	CDS	C4B63_64g74	unspecified product	268	PRFA01000064	136769	137419	+	CDS	C4B63_64g75	conserved hypothetical protein	1820
PRFA01000065	70352	70583	PRFA01000065	70035	71584	++	non_coding	no_gene_id	231	NA	PRFA01000065	67665	70034	+	CDS	C4B63_65g44	trans-sialidase, Group II	318	PRFA01000065	71585	73051	+	CDS	C4B63_65g45	unspecified product	1002
PRFA01000065	112134	112365	PRFA01000065	111817	113751	++	non_coding	no_gene_id	231	NA	PRFA01000065	109450	111816	+	CDS	C4B63_65g71	trans-sialidase, Group II	318	PRFA01000065	113752	114837	+	CDS	C4B63_65g73	unspecified product	1387
PRFA01000065	174745	174892	PRFA01000065	174513	178400	++	non_coding	no_gene_id	147	NA	PRFA01000065	172113	174512	+	CDS	C4B63_65g113	trans-sialidase, Group V	233	PRFA01000065	178401	179387	+	CDS	C4B63_65g114	retrotransposon hot spot protein (RHS)	3509
PRFA01000065	35379	35618	PRFA01000065	35190	40438	++	non_coding	no_gene_id	239	NA	PRFA01000065	32052	35189	+	CDS	C4B63_65g19	trans-sialidase, Group VIII	190	PRFA01000065	40439	41020	+	CDS	C4B63_65g21	retrotransposon hot spot protein (RHS)	4821
PRFA01000065	20647	20886	PRFA01000065	20093	28135	++	non_coding	no_gene_id	239	NA	PRFA01000065	18006	20092	+	CDS	C4B63_65g13	unspecified product	555	PRFA01000065	28136	30286	+	CDS	C4B63_65g17	retrotransposon hot spot protein (RHS)	7250
PRFA01000065	47986	48223	PRFA01000065	47472	50975	++	non_coding	no_gene_id	237	NA	PRFA01000065	46458	47471	+	CDS	C4B63_65g27	unspecified product	515	PRFA01000065	50976	51791	+	CDS	C4B63_65g31	unspecified product	2753
PRFA01000065	11130	11368	PRFA01000065	10059	18005	++	non_coding	no_gene_id	238	NA	PRFA01000065	8003	10058	+	CDS	C4B63_65g4	unspecified product	1072	PRFA01000065	18006	20092	+	CDS	C4B63_65g13	unspecified product	6638
PRFA01000065	89419	89660	PRFA01000065	89116	94396	++	non_coding	no_gene_id	241	NA	PRFA01000065	88285	89115	+	CDS	C4B63_65g53	unspecified product	304	PRFA01000065	94397	95762	+	CDS	C4B63_65g60	mucin TcMUCII	4737
PRFA01000065	100875	101107	PRFA01000065	99554	105840	++	non_coding	no_gene_id	232	NA	PRFA01000065	97994	99553	+	CDS	C4B63_65g63	unspecified product	1322	PRFA01000065	105841	106852	+	CDS	C4B63_65g68	mucin TcMUCII	4734
PRFA01000065	131398	131629	PRFA01000065	131100	136360	++	non_coding	no_gene_id	231	NA	PRFA01000065	130269	131099	+	CDS	C4B63_65g82	unspecified product	299	PRFA01000065	136361	137510	+	CDS	C4B63_65g88	mucin TcMUCII	4732
PRFA01000066	155556	155793	PRFA01000066	155342	156568	++	non_coding	no_gene_id	237	NA	PRFA01000066	153128	155341	+	CDS	C4B63_66g61	surface protease GP63	215	PRFA01000066	156569	157171	+	CDS	C4B63_66g63	conserved hypothetical protein	776
PRFA01000066	165920	166156	PRFA01000066	165698	167428	++	non_coding	no_gene_id	236	NA	PRFA01000066	163226	165697	+	CDS	C4B63_66g68	trans-sialidase, Group V	223	PRFA01000066	167429	168610	+	CDS	C4B63_66g70	Mucin-associated surface protein (MASP)	1273
PRFA01000066	130479	130713	PRFA01000066	130256	131945	++	non_coding	no_gene_id	234	NA	PRFA01000066	127409	130255	+	CDS	C4B63_66g53	trans-sialidase, Group VI	224	PRFA01000066	131946	133145	+	CDS	C4B63_66g54	Mucin-associated surface protein (MASP)	1233
PRFA01000066	143174	143408	PRFA01000066	142951	144640	++	non_coding	no_gene_id	234	NA	PRFA01000066	140104	142950	+	CDS	C4B63_66g57	trans-sialidase, Group VI	224	PRFA01000066	144641	145840	+	CDS	C4B63_66g58	Mucin-associated surface protein (MASP)	1233
PRFA01000066	21943	22160	PRFA01000066	21710	23856	++	non_coding	no_gene_id	217	NA	PRFA01000066	21227	21709	+	CDS	C4B63_66g7	unspecified product	234	PRFA01000066	23857	24411	+	CDS	C4B63_66g8	unspecified product	1697
PRFA01000067	45168	45399	PRFA01000067	44840	46849	++	non_coding	no_gene_id	231	NA	PRFA01000067	42473	44839	+	CDS	C4B63_67g26	trans-sialidase, Group II	329	PRFA01000067	46850	49465	+	CDS	C4B63_67g29	trans-sialidase, Group VI	1451
PRFA01000067	156220	156363	PRFA01000067	156050	157384	++	non_coding	no_gene_id	143	NA	PRFA01000067	153686	156049	+	CDS	C4B63_67g85	trans-sialidase, Group II	171	PRFA01000067	157385	158716	+	CDS	C4B63_67g87	unspecified product	1022
PRFA01000067	109154	109394	PRFA01000067	108927	112905	++	non_coding	no_gene_id	240	NA	PRFA01000067	106515	108926	+	CDS	C4B63_67g58	trans-sialidase, Group V	228	PRFA01000067	112906	113406	+	CDS	C4B63_67g60	retrotransposon hot spot protein (RHS)	3512
PRFA01000067	27432	27663	PRFA01000067	27127	31351	++	non_coding	no_gene_id	231	NA	PRFA01000067	24346	27126	+	CDS	C4B63_67g15	trans-sialidase, Group VI	306	PRFA01000067	31352	32537	+	CDS	C4B63_67g19	unspecified product	3689
PRFA01000067	131984	132223	PRFA01000067	131680	136818	++	non_coding	no_gene_id	239	NA	PRFA01000067	128893	131679	+	CDS	C4B63_67g71	trans-sialidase, Group VI	305	PRFA01000067	136819	137373	+	CDS	C4B63_67g75	unspecified product	4596
PRFA01000067	178903	179135	PRFA01000067	178615	181934	++	non_coding	no_gene_id	232	NA	PRFA01000067	176968	178614	+	CDS	C4B63_67g100	unspecified product	289	PRFA01000067	181935	182489	+	CDS	C4B63_67g102	conserved hypothetical protein	2800
PRFA01000067	121673	121911	PRFA01000067	121160	126629	++	non_coding	no_gene_id	238	NA	PRFA01000067	120215	121159	+	CDS	C4B63_67g66	unspecified product	514	PRFA01000067	126630	127506	+	CDS	C4B63_67g68	mucin TcMUCII	4719
PRFA01000067	160925	161163	PRFA01000067	160622	165136	++	non_coding	no_gene_id	238	NA	PRFA01000067	158732	160621	+	CDS	C4B63_67g89	unspecified product	304	PRFA01000067	165137	165988	+	CDS	C4B63_67g92	Mucin-associated surface protein (MASP)	3974
PRFA01000069	88718	88865	PRFA01000069	88485	89677	++	non_coding	no_gene_id	147	NA	PRFA01000069	85977	88484	+	CDS	C4B63_69g42	trans-sialidase, Group V	234	PRFA01000069	89678	90208	+	CDS	C4B63_69g43	unspecified product	813
PRFA01000071	20086	20315	PRFA01000071	19780	23121	++	non_coding	no_gene_id	229	NA	PRFA01000071	16957	19779	+	CDS	C4B63_71g6	trans-sialidase, Group VI	307	PRFA01000071	23122	23679	+	CDS	C4B63_71g9	conserved hypothetical protein	2807
PRFA01000071	113192	113429	PRFA01000071	112888	115590	++	non_coding	no_gene_id	237	NA	PRFA01000071	112048	112887	+	CDS	C4B63_71g56	unspecified product	305	PRFA01000071	115591	116934	+	CDS	C4B63_71g59	conserved hypothetical protein	2162
PRFA01000072	173819	174047	PRFA01000072	173553	178060	++	non_coding	no_gene_id	228	NA	PRFA01000072	171093	173552	+	CDS	C4B63_72g38	trans-sialidase, Group II	267	PRFA01000072	178061	180058	+	CDS	C4B63_72g40	retrotransposon hot spot (RHS) protein	4014
PRFA01000072	136824	137064	PRFA01000072	136628	141383	++	non_coding	no_gene_id	240	NA	PRFA01000072	133486	136627	+	CDS	C4B63_72g27	unspecified product	197	PRFA01000072	141384	143416	+	CDS	C4B63_72g29	unspecified product	4320
PRFA01000073	156684	156923	PRFA01000073	156114	160114	++	non_coding	no_gene_id	239	NA	PRFA01000073	153813	156113	+	CDS	C4B63_73g69	surface protease GP63	571	PRFA01000073	160115	163048	+	CDS	C4B63_73g70	retrotransposon hot spot (RHS) protein	3192
PRFA01000073	22027	22269	PRFA01000073	21673	24034	++	non_coding	no_gene_id	242	NA	PRFA01000073	19000	21672	+	CDS	C4B63_73g11	trans-sialidase, Group IV	355	PRFA01000073	24035	24496	+	CDS	C4B63_73g12	unspecified product	1766
PRFA01000074	92960	93198	PRFA01000074	92436	96696	++	non_coding	no_gene_id	238	NA	PRFA01000074	90990	92435	+	CDS	C4B63_74g44	Mucin-associated surface protein (MASP)	525	PRFA01000074	96697	97170	+	CDS	C4B63_74g46	retrotransposon hot spot protein (RHS)	3499
PRFA01000074	28662	28899	PRFA01000074	28365	31955	++	non_coding	no_gene_id	237	NA	PRFA01000074	25644	28364	+	CDS	C4B63_74g14	trans-sialidase, Group V	298	PRFA01000074	31956	32615	+	CDS	C4B63_74g16	mucin TcMUCII	3057
PRFA01000074	103329	103565	PRFA01000074	103083	106637	++	non_coding	no_gene_id	236	NA	PRFA01000074	100427	103082	+	CDS	C4B63_74g49	unspecified product	247	PRFA01000074	106638	107300	+	CDS	C4B63_74g53	mucin TcMUCII	3073
PRFA01000077	104102	104339	PRFA01000077	103820	105830	++	non_coding	no_gene_id	237	NA	PRFA01000077	101051	103819	+	CDS	C4B63_77g50	trans-sialidase, Group IV	283	PRFA01000077	105831	107576	+	CDS	C4B63_77g51	retrotransposon hot spot protein (RHS)	1492
PRFA01000078	110076	110312	PRFA01000078	109870	112306	++	non_coding	no_gene_id	236	NA	PRFA01000078	107821	109869	+	CDS	C4B63_78g52	surface protease GP63	207	PRFA01000078	112307	122913	+	CDS	C4B63_78g55	unspecified product	1995
PRFA01000086	91613	91849	PRFA01000086	91377	95615	++	non_coding	no_gene_id	236	NA	PRFA01000086	89757	91376	+	CDS	C4B63_86g37	unspecified product	237	PRFA01000086	95616	97046	+	CDS	C4B63_86g40	retrotransposon hot spot protein (RHS)	3767
PRFA01000088	55425	55658	PRFA01000088	55223	60641	++	non_coding	no_gene_id	233	NA	PRFA01000088	52906	55222	+	CDS	C4B63_88g24	unspecified product	203	PRFA01000088	60642	61907	+	CDS	C4B63_88g26	Mucin-associated surface protein (MASP)	4984
PRFA01000089	106680	106914	PRFA01000089	106419	110004	++	non_coding	no_gene_id	234	NA	PRFA01000089	104784	106418	+	CDS	C4B63_89g15	unspecified product	262	PRFA01000089	110005	110466	+	CDS	C4B63_89g17	retrotransposon hot spot protein (RHS)	3091
PRFA01000090	3971	4208	PRFA01000090	2353	8388	++	non_coding	no_gene_id	237	NA	PRFA01000090	1723	2352	+	CDS	C4B63_90g3	mucin TcMUCII	1619	PRFA01000090	8389	9618	+	CDS	C4B63_90g7	unspecified product	4181
PRFA01000093	8134	8369	PRFA01000093	7959	9837	++	non_coding	no_gene_id	235	NA	PRFA01000093	5685	7958	+	CDS	C4B63_93g4	trans-sialidase, Group II	176	PRFA01000093	9838	12111	+	CDS	C4B63_93g6	trans-sialidase, Group II	1469
PRFA01000093	12286	12517	PRFA01000093	12112	13986	++	non_coding	no_gene_id	231	NA	PRFA01000093	9838	12111	+	CDS	C4B63_93g6	trans-sialidase, Group II	175	PRFA01000093	13987	16259	+	CDS	C4B63_93g8	unspecified product	1470
PRFA01000093	94989	95230	PRFA01000093	94816	97135	++	non_coding	no_gene_id	241	NA	PRFA01000093	92564	94815	+	CDS	C4B63_93g29	unspecified product	174	PRFA01000093	97136	99205	+	CDS	C4B63_93g32	unspecified product	1906
PRFA01000093	16435	16666	PRFA01000093	16260	18568	++	non_coding	no_gene_id	231	NA	PRFA01000093	13987	16259	+	CDS	C4B63_93g8	unspecified product	176	PRFA01000093	18569	19078	+	CDS	C4B63_93g11	unspecified product	1903
PRFA01000095	13291	13437	PRFA01000095	13017	14263	++	non_coding	no_gene_id	146	NA	PRFA01000095	10668	13016	+	CDS	C4B63_95g6	trans-sialidase, Group V	275	PRFA01000095	14264	15298	+	CDS	C4B63_95g7	unspecified product	827
PRFA01000095	2039	2250	PRFA01000095	1828	4479	++	non_coding	no_gene_id	211	NA	PRFA01000095	70	1827	+	CDS	C4B63_95g2	unspecified product	212	PRFA01000095	4480	6027	+	CDS	C4B63_95g4	unspecified product	2230
PRFA01000096	74282	74518	PRFA01000096	74030	77790	++	non_coding	no_gene_id	236	NA	PRFA01000096	71408	74029	+	CDS	C4B63_96g34	trans-sialidase, Group V	253	PRFA01000096	77791	78423	+	CDS	C4B63_96g35	conserved hypothetical protein	3273
PRFA01000096	85151	85387	PRFA01000096	84899	88659	++	non_coding	no_gene_id	236	NA	PRFA01000096	82277	84898	+	CDS	C4B63_96g38	trans-sialidase, Group V	253	PRFA01000096	88660	89292	+	CDS	C4B63_96g39	conserved hypothetical protein	3273
PRFA01000096	63404	63645	PRFA01000096	63173	66915	++	non_coding	no_gene_id	241	NA	PRFA01000096	61652	63172	+	CDS	C4B63_96g29	unspecified product	232	PRFA01000096	66916	67773	+	CDS	C4B63_96g30	conserved hypothetical protein	3271
PRFA01000098	107313	107551	PRFA01000098	107060	110742	++	non_coding	no_gene_id	238	NA	PRFA01000098	104681	107059	+	CDS	C4B63_98g38	trans-sialidase, Group II	254	PRFA01000098	110743	111231	+	CDS	C4B63_98g39	retrotransposon hot spot protein (RHS)	3192
PRFA01000098	48585	48823	PRFA01000098	48406	51171	++	non_coding	no_gene_id	238	NA	PRFA01000098	45238	48405	+	CDS	C4B63_98g20	trans-sialidase, Group IV	180	PRFA01000098	51172	52926	+	CDS	C4B63_98g22	trans-sialidase	2349
PRFA01000098	77832	78068	PRFA01000098	77624	79320	++	non_coding	no_gene_id	236	NA	PRFA01000098	76622	77623	+	CDS	C4B63_98g31	unspecified product	209	PRFA01000098	79321	80793	+	CDS	C4B63_98g33	Mucin-associated surface protein (MASP)	1253
PRFA01000100	23925	24159	PRFA01000100	23641	26481	++	non_coding	no_gene_id	234	NA	PRFA01000100	21508	23640	+	CDS	C4B63_100g11	unspecified product	285	PRFA01000100	26482	27663	+	CDS	C4B63_100g13	unspecified product	2323
PRFA01000100	47714	47951	PRFA01000100	45751	53026	++	non_coding	no_gene_id	237	NA	PRFA01000100	44668	45750	+	CDS	C4B63_100g27	unspecified product	1964	PRFA01000100	53027	54169	+	CDS	C4B63_100g30	Mucin-associated surface protein (MASP)	5076
PRFA01000100	108613	108848	PRFA01000100	108337	111466	++	non_coding	no_gene_id	235	NA	PRFA01000100	105805	108336	+	CDS	C4B63_100g60	unspecified product	277	PRFA01000100	111467	116077	+	CDS	C4B63_100g63	unspecified product	2619
PRFA01000107	45475	45712	PRFA01000107	45279	50806	++	non_coding	no_gene_id	237	NA	PRFA01000107	41856	45278	+	CDS	C4B63_107g30	trans-sialidase, Group VIII	197	PRFA01000107	50807	51955	+	CDS	C4B63_107g32	Mucin-associated surface protein (MASP)	5095
PRFA01000107	80658	80898	PRFA01000107	80378	83399	++	non_coding	no_gene_id	240	NA	PRFA01000107	77674	80377	+	CDS	C4B63_107g48	unspecified product	281	PRFA01000107	83400	84458	+	CDS	C4B63_107g50	Mucin-associated surface protein (MASP)	2502
PRFA01000108	49277	49514	PRFA01000108	49020	50903	++	non_coding	no_gene_id	237	NA	PRFA01000108	46516	49019	+	CDS	C4B63_108g19	unspecified product	258	PRFA01000108	50904	52154	+	CDS	C4B63_108g23	unspecified product	1390
PRFA01000111	26283	26520	PRFA01000111	26057	27748	++	non_coding	no_gene_id	237	NA	PRFA01000111	23438	26056	+	CDS	C4B63_111g12	trans-sialidase, Group V	227	PRFA01000111	27749	28498	+	CDS	C4B63_111g13	Mucin-associated surface protein (MASP)	1229
PRFA01000111	42343	42580	PRFA01000111	42115	43807	++	non_coding	no_gene_id	237	NA	PRFA01000111	39478	42114	+	CDS	C4B63_111g19	trans-sialidase, Group V	229	PRFA01000111	43808	45046	+	CDS	C4B63_111g20	Mucin-associated surface protein (MASP)	1228
PRFA01000111	14629	14866	PRFA01000111	14402	16096	++	non_coding	no_gene_id	237	NA	PRFA01000111	11804	14401	+	CDS	C4B63_111g8	trans-sialidase, Group V	228	PRFA01000111	16097	17350	+	CDS	C4B63_111g9	Mucin-associated surface protein (MASP)	1231
PRFA01000111	2994	3232	PRFA01000111	2149	5513	++	non_coding	no_gene_id	238	NA	PRFA01000111	171	2148	+	CDS	C4B63_111g3	unspecified product	846	PRFA01000111	5514	6299	+	CDS	C4B63_111g5	unspecified product	2282
PRFA01000115	61187	61427	PRFA01000115	60942	67557	++	non_coding	no_gene_id	240	NA	PRFA01000115	58299	60941	+	CDS	C4B63_115g23	trans-sialidase, Group V	246	PRFA01000115	67558	68103	+	CDS	C4B63_115g28	unspecified product	6131
PRFA01000115	8739	8978	PRFA01000115	8520	16732	++	non_coding	no_gene_id	239	NA	PRFA01000115	5868	8519	+	CDS	C4B63_115g3	trans-sialidase, Group V	220	PRFA01000115	16733	17314	+	CDS	C4B63_115g8	mucin TcMUCII	7755
PRFA01000115	78600	78835	PRFA01000115	78370	82299	++	non_coding	no_gene_id	235	NA	PRFA01000115	76015	78369	+	CDS	C4B63_115g33	trans-sialidase, Group V	231	PRFA01000115	82300	83544	+	CDS	C4B63_115g34	retrotransposon hot spot protein (RHS)	3465
PRFA01000115	19443	19683	PRFA01000115	18808	22769	++	non_coding	no_gene_id	240	NA	PRFA01000115	17854	18807	+	CDS	C4B63_115g9	unspecified product	636	PRFA01000115	22770	23351	+	CDS	C4B63_115g11	mucin TcMUCII	3087
PRFA01000116	79377	79614	PRFA01000116	79098	82229	++	non_coding	no_gene_id	237	NA	PRFA01000116	76563	79097	+	CDS	C4B63_116g35	unspecified product	280	PRFA01000116	82230	92639	+	CDS	C4B63_116g36	unspecified product	2616
PRFA01000119	48188	48426	PRFA01000119	47988	51635	++	non_coding	no_gene_id	238	NA	PRFA01000119	44859	47987	+	CDS	C4B63_119g19	trans-sialidase, Group VIII	201	PRFA01000119	51636	52109	+	CDS	C4B63_119g22	retrotransposon hot spot protein (RHS)	3210
PRFA01000119	67087	67326	PRFA01000119	66888	70528	++	non_coding	no_gene_id	239	NA	PRFA01000119	63765	66887	+	CDS	C4B63_119g31	trans-sialidase, Group VIII	200	PRFA01000119	70529	71002	+	CDS	C4B63_119g33	retrotransposon hot spot protein (RHS)	3203
PRFA01000119	15402	15640	PRFA01000119	15202	19745	++	non_coding	no_gene_id	238	NA	PRFA01000119	12073	15201	+	CDS	C4B63_119g5	trans-sialidase, Group VIII	201	PRFA01000119	19746	20959	+	CDS	C4B63_119g6	retrotransposon hot spot protein (RHS)	4106
PRFA01000119	4452	4691	PRFA01000119	3990	8804	++	non_coding	no_gene_id	239	NA	PRFA01000119	1980	3989	+	CDS	C4B63_119g1	unspecified product	463	PRFA01000119	8805	10136	+	CDS	C4B63_119g4	retrotransposon hot spot protein (RHS)	4114
PRFA01000119	37244	37483	PRFA01000119	37045	40674	++	non_coding	no_gene_id	239	NA	PRFA01000119	35386	37044	+	CDS	C4B63_119g11	unspecified product	200	PRFA01000119	40675	41163	+	CDS	C4B63_119g15	retrotransposon hot spot protein (RHS)	3192
PRFA01000119	26328	26566	PRFA01000119	26134	30504	++	non_coding	no_gene_id	238	NA	PRFA01000119	23434	26133	+	CDS	C4B63_119g8	unspecified product	195	PRFA01000119	30505	31701	+	CDS	C4B63_119g9	retrotransposon hot spot protein (RHS)	3939
PRFA01000120	36586	36823	PRFA01000120	36335	39144	++	non_coding	no_gene_id	237	NA	PRFA01000120	33749	36334	+	CDS	C4B63_120g24	trans-sialidase, Group V	252	PRFA01000120	39145	49524	+	CDS	C4B63_120g26	dispersed gene family protein 1 (DGF-1)	2322
PRFA01000121	8174	8410	PRFA01000121	7927	12485	++	non_coding	no_gene_id	236	NA	PRFA01000121	5338	7926	+	CDS	C4B63_121g1	trans-sialidase, Group V	248	PRFA01000121	12486	13712	+	CDS	C4B63_121g2	retrotransposon hot spot protein (RHS)	4076
PRFA01000124	25840	26077	PRFA01000124	25351	27976	++	non_coding	no_gene_id	237	NA	PRFA01000124	24142	25350	+	CDS	C4B63_124g15	Mucin-associated surface protein (MASP)	490	PRFA01000124	27977	28546	+	CDS	C4B63_124g16	conserved hypothetical protein	1900
PRFA01000126	37308	37544	PRFA01000126	37082	40290	++	non_coding	no_gene_id	236	NA	PRFA01000126	34352	37081	+	CDS	C4B63_126g15	trans-sialidase, Group V	227	PRFA01000126	40291	41298	+	CDS	C4B63_126g18	unspecified product	2747
PRFA01000126	54564	54801	PRFA01000126	54306	60247	++	non_coding	no_gene_id	237	NA	PRFA01000126	51573	54305	+	CDS	C4B63_126g23	trans-sialidase, Group V	259	PRFA01000126	60248	61441	+	CDS	C4B63_126g25	Mucin-associated surface protein (MASP)	5447
PRFA01000126	8260	8493	PRFA01000126	8041	11284	++	non_coding	no_gene_id	233	NA	PRFA01000126	5677	8040	+	CDS	C4B63_126g4	trans-sialidase, Group V	220	PRFA01000126	11285	11797	+	CDS	C4B63_126g6	unspecified product	2792
PRFA01000126	41803	42034	PRFA01000126	41299	48059	++	non_coding	no_gene_id	231	NA	PRFA01000126	40291	41298	+	CDS	C4B63_126g18	unspecified product	505	PRFA01000126	48060	48767	+	CDS	C4B63_126g21	mucin TcMUCII	6026
PRFA01000132	65106	65341	PRFA01000132	64828	68931	++	non_coding	no_gene_id	235	NA	PRFA01000132	62500	64827	+	CDS	C4B63_132g23	trans-sialidase	279	PRFA01000132	68932	70200	+	CDS	C4B63_132g24	unspecified product	3591
PRFA01000132	37730	37966	PRFA01000132	37495	39215	++	non_coding	no_gene_id	236	NA	PRFA01000132	35008	37494	+	CDS	C4B63_132g12	trans-sialidase, Group V	236	PRFA01000132	39216	40436	+	CDS	C4B63_132g13	unspecified product	1250
PRFA01000132	58619	58855	PRFA01000132	58397	60127	++	non_coding	no_gene_id	236	NA	PRFA01000132	55925	58396	+	CDS	C4B63_132g20	trans-sialidase, Group V	223	PRFA01000132	60128	61309	+	CDS	C4B63_132g22	Mucin-associated surface protein (MASP)	1273
PRFA01000136	45076	45313	PRFA01000136	42201	46221	++	non_coding	no_gene_id	237	NA	PRFA01000136	41435	42200	+	CDS	C4B63_136g21	mucin TcMUCII	2876	PRFA01000136	46222	46782	+	CDS	C4B63_136g23	unspecified product	909
PRFA01000136	30874	31109	PRFA01000136	30609	33905	++	non_coding	no_gene_id	235	NA	PRFA01000136	27750	30608	+	CDS	C4B63_136g12	trans-sialidase, Group V	266	PRFA01000136	33906	34868	+	CDS	C4B63_136g15	Mucin-associated surface protein (MASP)	2797
PRFA01000138	22335	22568	PRFA01000138	22112	23714	++	non_coding	no_gene_id	233	NA	PRFA01000138	19736	22111	+	CDS	C4B63_138g13	trans-sialidase, Group V	224	PRFA01000138	23715	24263	+	CDS	C4B63_138g15	unspecified product	1147
PRFA01000138	35000	35232	PRFA01000138	34776	38268	++	non_coding	no_gene_id	232	NA	PRFA01000138	32424	34775	+	CDS	C4B63_138g18	trans-sialidase, Group V	225	PRFA01000138	38269	39174	+	CDS	C4B63_138g19	unspecified product	3037
PRFA01000139	47900	48135	PRFA01000139	47429	50528	++	non_coding	no_gene_id	235	NA	PRFA01000139	46010	47428	+	CDS	C4B63_139g19	Mucin-associated surface protein (MASP)	472	PRFA01000139	50529	51398	+	CDS	C4B63_139g22	unspecified product	2394
PRFA01000139	38415	38653	PRFA01000139	38190	40678	++	non_coding	no_gene_id	238	NA	PRFA01000139	35484	38189	+	CDS	C4B63_139g14	trans-sialidase, Group V	226	PRFA01000139	40679	41761	+	CDS	C4B63_139g15	unspecified product	2026
PRFA01000139	21253	21491	PRFA01000139	21028	23516	++	non_coding	no_gene_id	238	NA	PRFA01000139	18325	21027	+	CDS	C4B63_139g8	trans-sialidase, Group V	226	PRFA01000139	23517	24599	+	CDS	C4B63_139g9	unspecified product	2026
PRFA01000141	13646	13886	PRFA01000141	13386	16488	++	non_coding	no_gene_id	240	NA	PRFA01000141	10863	13385	+	CDS	C4B63_141g8	trans-sialidase, Group II	261	PRFA01000141	16489	17576	+	CDS	C4B63_141g12	unspecified product	2603
PRFA01000145	39926	40163	PRFA01000145	39641	41686	++	non_coding	no_gene_id	237	NA	PRFA01000145	36872	39640	+	CDS	C4B63_145g21	trans-sialidase, Group IV	286	PRFA01000145	41687	43429	+	CDS	C4B63_145g22	retrotransposon hot spot protein (RHS)	1524
PRFA01000145	13768	14006	PRFA01000145	13484	15560	++	non_coding	no_gene_id	238	NA	PRFA01000145	10715	13483	+	CDS	C4B63_145g8	trans-sialidase, Group IV	285	PRFA01000145	15561	17306	+	CDS	C4B63_145g10	retrotransposon hot spot protein (RHS)	1555
PRFA01000150	47136	47376	PRFA01000150	46858	50553	++	non_coding	no_gene_id	240	NA	PRFA01000150	43990	46857	+	CDS	C4B63_150g12	trans-sialidase, Group V	279	PRFA01000150	50554	56431	+	CDS	C4B63_150g15	unspecified product	3178
PRFA01000153	48054	48293	PRFA01000153	47858	52656	++	non_coding	no_gene_id	239	NA	PRFA01000153	44717	47857	+	CDS	C4B63_153g14	trans-sialidase, Group VIII	197	PRFA01000153	52657	54042	+	CDS	C4B63_153g15	unspecified product	4364
PRFA01000154	11950	12184	PRFA01000154	11689	18372	++	non_coding	no_gene_id	234	NA	PRFA01000154	9166	11688	+	CDS	C4B63_154g5	trans-sialidase, Group II	262	PRFA01000154	18373	19452	+	CDS	C4B63_154g7	retrotransposon hot spot protein (RHS)	6189
PRFA01000155	47849	48026	PRFA01000155	47570	51574	++	non_coding	no_gene_id	177	NA	PRFA01000155	45509	47569	+	CDS	C4B63_155g14	trans-sialidase, Group II	280	PRFA01000155	51575	52057	+	CDS	C4B63_155g15	retrotransposon hot spot protein (RHS)	3549
PRFA01000159	14325	14566	PRFA01000159	14066	18412	++	non_coding	no_gene_id	241	NA	PRFA01000159	11558	14065	+	CDS	C4B63_159g4	trans-sialidase, Group II	260	PRFA01000159	18413	20587	+	CDS	C4B63_159g6	retrotransposon hot spot (RHS) protein	3847
PRFA01000159	46472	46711	PRFA01000159	46289	54014	++	non_coding	no_gene_id	239	NA	PRFA01000159	43145	46288	+	CDS	C4B63_159g15	trans-sialidase, Group VIII	184	PRFA01000159	54015	55790	+	CDS	C4B63_159g17	retrotransposon hot spot (RHS) protein	7304
PRFA01000162	33597	33833	PRFA01000162	33245	38114	++	non_coding	no_gene_id	236	NA	PRFA01000162	30539	33244	+	CDS	C4B63_162g7	trans-sialidase, Group II	353	PRFA01000162	38115	39809	+	CDS	C4B63_162g9	retrotransposon hot spot (RHS) protein	4282
PRFA01000164	39543	39688	PRFA01000164	39271	41484	++	non_coding	no_gene_id	145	NA	PRFA01000164	36856	39270	+	CDS	C4B63_164g14	trans-sialidase, Group II	273	PRFA01000164	41485	41946	+	CDS	C4B63_164g15	unspecified product	1797
PRFA01000164	14776	15013	PRFA01000164	14493	17508	++	non_coding	no_gene_id	237	NA	PRFA01000164	12918	14492	+	CDS	C4B63_164g3	unspecified product	284	PRFA01000164	17509	27656	+	CDS	C4B63_164g9	unspecified product	2496
PRFA01000165	17043	17282	PRFA01000165	16764	20153	++	non_coding	no_gene_id	239	NA	PRFA01000165	14957	16763	+	CDS	C4B63_165g4	unspecified product	280	PRFA01000165	20154	30620	+	CDS	C4B63_165g5	dispersed gene family protein 1 (DGF-1)	2872
PRFA01000166	3284	3521	PRFA01000166	3105	10783	++	non_coding	no_gene_id	237	NA	PRFA01000166	74	3104	+	CDS	C4B63_166g1	unspecified product	180	PRFA01000166	10784	12559	+	CDS	C4B63_166g7	retrotransposon hot spot (RHS) protein	7263
PRFA01000166	27334	27572	PRFA01000166	27035	30032	++	non_coding	no_gene_id	238	NA	PRFA01000166	26537	27034	+	CDS	C4B63_166g15	unspecified product	300	PRFA01000166	30033	40211	+	CDS	C4B63_166g17	unspecified product	2461
PRFA01000172	44101	44325	PRFA01000172	43874	44947	++	non_coding	no_gene_id	224	NA	PRFA01000172	41946	43873	+	CDS	C4B63_172g16	unspecified product	228	PRFA01000172	44948	45547	+	CDS	C4B63_172g19	unspecified product	623
PRFA01000174	24323	24557	PRFA01000174	22104	27618	++	non_coding	no_gene_id	234	NA	PRFA01000174	20787	22103	+	CDS	C4B63_174g7	unspecified product	2220	PRFA01000174	27619	28128	+	CDS	C4B63_174g12	unspecified product	3062
PRFA01000175	49059	49293	PRFA01000175	48897	55390	++	non_coding	no_gene_id	234	NA	PRFA01000175	46740	48896	+	CDS	C4B63_175g21	unspecified product	163	PRFA01000175	55391	56449	+	CDS	C4B63_175g24	retrotransposon hot spot (RHS) protein	6098
PRFA01000187	40654	40798	PRFA01000187	40419	42180	++	non_coding	no_gene_id	144	NA	PRFA01000187	39036	40418	+	CDS	C4B63_187g27	surface protease GP63	236	PRFA01000187	42181	45576	+	CDS	C4B63_187g28	conserved hypothetical protein	1383
PRFA01000187	29408	29552	PRFA01000187	25716	35635	++	non_coding	no_gene_id	144	NA	PRFA01000187	24540	25715	+	CDS	C4B63_187g15	unspecified product	3693	PRFA01000187	35636	37105	+	CDS	C4B63_187g24	Mucin-associated surface protein (MASP)	6084
PRFA01000187	32625	32769	PRFA01000187	25716	35635	++	non_coding	no_gene_id	144	NA	PRFA01000187	24540	25715	+	CDS	C4B63_187g15	unspecified product	6910	PRFA01000187	35636	37105	+	CDS	C4B63_187g24	Mucin-associated surface protein (MASP)	2867
PRFA01000187	26194	26338	PRFA01000187	25716	35635	++	non_coding	no_gene_id	144	NA	PRFA01000187	24540	25715	+	CDS	C4B63_187g15	unspecified product	479	PRFA01000187	35636	37105	+	CDS	C4B63_187g24	Mucin-associated surface protein (MASP)	9298
PRFA01000191	18725	18962	PRFA01000191	18447	21424	++	non_coding	no_gene_id	237	NA	PRFA01000191	15588	18446	+	CDS	C4B63_191g3	trans-sialidase, Group VI	279	PRFA01000191	21425	31882	+	CDS	C4B63_191g7	dispersed gene family protein 1 (DGF-1)	2463
PRFA01000195	36417	36656	PRFA01000195	36228	39607	++	non_coding	no_gene_id	239	NA	PRFA01000195	34732	36227	+	CDS	C4B63_195g17	unspecified product	190	PRFA01000195	39608	40162	+	CDS	C4B63_195g19	unspecified product	2952
PRFA01000201	27253	27491	PRFA01000201	26697	28556	++	non_coding	no_gene_id	238	NA	PRFA01000201	24609	26696	+	CDS	C4B63_201g18	surface protease GP63	557	PRFA01000201	28557	39326	+	CDS	C4B63_201g20	dispersed gene family protein 1 (DGF-1)	1066
PRFA01000201	5083	5319	PRFA01000201	4902	9101	++	non_coding	no_gene_id	236	NA	PRFA01000201	2712	4901	+	CDS	C4B63_201g2	unspecified product	182	PRFA01000201	9102	9659	+	CDS	C4B63_201g4	retrotransposon hot spot (RHS) protein	3783
PRFA01000201	17746	17979	PRFA01000201	17484	24608	++	non_coding	no_gene_id	233	NA	PRFA01000201	14981	17483	+	CDS	C4B63_201g7	unspecified product	263	PRFA01000201	24609	26696	+	CDS	C4B63_201g18	surface protease GP63	6630
PRFA01000209	9883	10117	PRFA01000209	9721	16212	++	non_coding	no_gene_id	234	NA	PRFA01000209	7396	9720	+	CDS	C4B63_209g4	trans-sialidase, Group II	163	PRFA01000209	16213	18312	+	CDS	C4B63_209g6	retrotransposon hot spot (RHS) protein	6096
PRFA01000213	37157	37396	PRFA01000213	36931	42700	++	non_coding	no_gene_id	239	NA	PRFA01000213	34483	36930	+	CDS	C4B63_213g13	unspecified product	227	PRFA01000213	42701	43213	+	CDS	C4B63_213g19	mucin TcMUCII	5305
PRFA01000213	26843	27080	PRFA01000213	25754	29755	++	non_coding	no_gene_id	237	NA	PRFA01000213	24833	25753	+	CDS	C4B63_213g8	unspecified product	1090	PRFA01000213	29756	30268	+	CDS	C4B63_213g9	unspecified product	2676
PRFA01000215	5768	6008	PRFA01000215	5463	19203	++	non_coding	no_gene_id	240	NA	PRFA01000215	4446	5462	+	CDS	C4B63_215g2	unspecified product	306	PRFA01000215	19204	19956	+	CDS	C4B63_215g12	mucin TcMUCII	13196
PRFA01000223	21696	21843	PRFA01000223	21463	25539	++	non_coding	no_gene_id	147	NA	PRFA01000223	19069	21462	+	CDS	C4B63_223g15	trans-sialidase, Group V	234	PRFA01000223	25540	26873	+	CDS	C4B63_223g17	retrotransposon hot spot protein (RHS)	3697
PRFA01000223	10716	10948	PRFA01000223	10427	13404	++	non_coding	no_gene_id	232	NA	PRFA01000223	7799	10426	+	CDS	C4B63_223g5	trans-sialidase, Group VI	290	PRFA01000223	13405	14445	+	CDS	C4B63_223g9	conserved hypothetical protein	2457
PRFA01000223	34169	34406	PRFA01000223	33656	37439	++	non_coding	no_gene_id	237	NA	PRFA01000223	32642	33655	+	CDS	C4B63_223g24	unspecified product	514	PRFA01000223	37440	38669	+	CDS	C4B63_223g27	Mucin-associated surface protein (MASP)	3034
PRFA01000231	25821	26060	PRFA01000231	25631	32855	++	non_coding	no_gene_id	239	NA	PRFA01000231	22499	25630	+	CDS	C4B63_231g14	trans-sialidase, Group VIII	191	PRFA01000231	32856	40235	+	CDS	C4B63_231g16	dispersed gene family protein 1 (DGF-1)	6796
PRFA01000286	28698	28935	PRFA01000286	28282	31715	++	non_coding	no_gene_id	237	NA	PRFA01000286	25675	28281	+	CDS	C4B63_286g8	target of rapamycin (TOR) kinase 1	417	PRFA01000286	31716	32480	+	CDS	C4B63_286g9	unspecified product	2781
PRFA01000288	2826	3063	PRFA01000288	2567	10180	++	non_coding	no_gene_id	237	NA	PRFA01000288	906	2566	+	CDS	C4B63_288g2	unspecified product	260	PRFA01000288	10181	12883	+	CDS	C4B63_288g3	retrotransposon hot spot (RHS) protein	7118
PRFA01000299	11110	11349	PRFA01000299	10923	14798	++	non_coding	no_gene_id	239	NA	PRFA01000299	9424	10922	+	CDS	C4B63_299g5	unspecified product	188	PRFA01000299	14799	15470	+	CDS	C4B63_299g7	mucin TcMUCII	3450
PRFA01000311	12384	12622	PRFA01000311	12059	16141	++	non_coding	no_gene_id	238	NA	PRFA01000311	9680	12058	+	CDS	C4B63_311g10	trans-sialidase, Group V	326	PRFA01000311	16142	17536	+	CDS	C4B63_311g11	retrotransposon hot spot protein (RHS)	3520
PRFA01000319	18431	18667	PRFA01000319	18265	20143	++	non_coding	no_gene_id	236	NA	PRFA01000319	16126	18264	+	CDS	C4B63_319g8	trans-sialidase, Group II	167	PRFA01000319	20144	22396	+	CDS	C4B63_319g9	trans-sialidase, Group II	1477
PRFA01000319	22563	22799	PRFA01000319	22397	24275	++	non_coding	no_gene_id	236	NA	PRFA01000319	20144	22396	+	CDS	C4B63_319g9	trans-sialidase, Group II	167	PRFA01000319	24276	25874	+	CDS	C4B63_319g10	unspecified product	1477
PRFA01000319	26696	26932	PRFA01000319	26530	28210	++	non_coding	no_gene_id	236	NA	PRFA01000319	26038	26529	+	CDS	C4B63_319g11	unspecified product	167	PRFA01000319	28211	30197	+	CDS	C4B63_319g13	unspecified product	1279
PRFA01000338	14770	15000	PRFA01000338	14540	18554	++	non_coding	no_gene_id	230	NA	PRFA01000338	13889	14539	+	CDS	C4B63_338g9	unspecified product	231	PRFA01000338	18555	19058	+	CDS	C4B63_338g11	unspecified product	3555
PRFA01000347	13931	14175	PRFA01000347	13077	15556	++	non_coding	no_gene_id	244	NA	PRFA01000347	11490	13076	+	CDS	C4B63_347g7	unspecified product	855	PRFA01000347	15557	16447	+	CDS	C4B63_347g9	unspecified product	1382
PRFA01000455	7163	7404	PRFA01000455	6990	8150	++	non_coding	no_gene_id	241	NA	PRFA01000455	6000	6989	+	CDS	C4B63_455g6	unspecified product	174	PRFA01000455	8151	8636	+	CDS	C4B63_455g7	unspecified product	747
PRFA01000516	1619	1862	PRFA01000516	1522	9728	++	non_coding	no_gene_id	243	NA	PRFA01000516	1036	1521	+	CDS	C4B63_516g1	unspecified product	98	PRFA01000516	9729	10982	+	CDS	C4B63_516g4	retrotransposon hot spot (RHS) protein	7867
PRFA01000538	5508	5743	PRFA01000538	4070	8914	++	non_coding	no_gene_id	235	NA	PRFA01000538	3170	4069	+	CDS	C4B63_538g1	unspecified product	1439	PRFA01000538	8915	9412	+	CDS	C4B63_538g2	retrotransposon hot spot (RHS) protein	3172

## Sheet: Y
chr_blast_hit	start_blast_hit	end_blast_hit	chr_annot	start_annot	end_annot	region_annot	feature_annot	gene_id	size	description	chr_left_annot	start_left_annot	end_left_annot	region_left_annot	feature_left_annot	gene_id_left_annot	description	ditance to repeat	chr_rigth_annot	start_rigth_annot	end_rigth_annot	region_rigth_annot	feature_rigth_annot	gene_id_rigth_annot	description	ditance to repeat
TcYC6_Chr1	444363	444588	TcYC6_Chr1	442762	444947	--	non_coding	no_gene_id	225	NA	TcYC6_Chr1	442003	442761	-	CDS	TcYC6_0036840	hypothetical protein	1602	TcYC6_Chr1	444948	447368	-	CDS	TcYC6_0139170	trans-sialidase (pseudogene), putative	360
TcYC6_Chr1	56704	56934	TcYC6_Chr1	53455	57136	--	non_coding	no_gene_id	230	NA	TcYC6_Chr1	53265	53454	-	CDS	TcYC6_0145980	retrotransposon hot spot protein (RHS), putative (fragment)	3250	TcYC6_Chr1	57137	59575	-	CDS	TcYC6_0128470	trans-sialidase, Group V, putative	203
TcYC6_Chr1	480269	480504	TcYC6_Chr1	478616	480701	--	non_coding	no_gene_id	235	NA	TcYC6_Chr1	478017	478615	-	CDS	TcYC6_0167400	Mucin-associated surface protein (MASP), putative (fragment)	1654	TcYC6_Chr1	480702	483057	-	CDS	TcYC6_0132840	trans-sialidase, Group V, putative	198
TcYC6_Chr1	1919611	1919846	TcYC6_Chr1	1912932	1920055	--	non_coding	no_gene_id	235	NA	TcYC6_Chr1	1912764	1912931	-	CDS	TcYC6_0156990	mucin (pseudogene), putative	6680	TcYC6_Chr1	1920056	1921534	-	CDS	TcYC6_0159370	Mucin-associated surface protein (MASP)	210
TcYC6_Chr1	509238	509473	TcYC6_Chr1	507606	509683	--	non_coding	no_gene_id	235	NA	TcYC6_Chr1	506847	507605	-	CDS	TcYC6_0036910	hypothetical protein	1633	TcYC6_Chr1	509684	511165	-	CDS	TcYC6_0159350	Mucin-associated surface protein (MASP)	211
TcYC6_Chr1	937774	938010	TcYC6_Chr1	935894	938526	--	non_coding	no_gene_id	236	NA	TcYC6_Chr1	935477	935893	-	CDS	TcYC6_0037690	hypothetical protein, conserved	1881	TcYC6_Chr1	938527	939306	-	CDS	TcYC6_0158980	Mucin-associated surface protein (MASP), subgroup S061	517
TcYC6_Chr1	22294	22530	TcYC6_Chr1	19031	22726	--	non_coding	no_gene_id	236	NA	TcYC6_Chr1	17947	19030	-	CDS	TcYC6_0143390	retrotransposon hot spot (RHS) protein, putative	3264	TcYC6_Chr1	22727	25171	-	CDS	TcYC6_0128460	trans-sialidase, Group V, putative	197
TcYC6_Chr1	2942369	2942606	TcYC6_Chr1	2941234	2942799	--	non_coding	no_gene_id	237	NA	TcYC6_Chr1	2940586	2941233	-	CDS	TcYC6_0041630	hypothetical protein	1136	TcYC6_Chr1	2942800	2945196	-	CDS	TcYC6_0128370	trans-sialidase, Group V, putative	194
TcYC6_Chr1	846437	846674	TcYC6_Chr1	844938	847127	--	non_coding	no_gene_id	237	NA	TcYC6_Chr1	844506	844937	-	CDS	TcYC6_0037560	hypothetical protein	1500	TcYC6_Chr1	847128	848087	-	CDS	TcYC6_0158540	Mucin-associated surface protein (MASP), subgroup S117	454
TcYC6_Chr1	1243689	1243926	TcYC6_Chr1	1242521	1244363	--	non_coding	no_gene_id	237	NA	TcYC6_Chr1	1241099	1242520	-	CDS	TcYC6_0158530	Mucin-associated surface protein (MASP), subgroup S097	1169	TcYC6_Chr1	1244364	1245542	-	CDS	TcYC6_0038300	serine-alanine-and proline-rich protein, putative	438
TcYC6_Chr1	2472538	2472775	TcYC6_Chr1	2471600	2473202	--	non_coding	no_gene_id	237	NA	TcYC6_Chr1	2471309	2471599	-	CDS	TcYC6_0040830	hypothetical protein	939	TcYC6_Chr1	2473203	2474249	-	CDS	TcYC6_0159540	Mucin-associated surface protein (MASP), subgroup S030	428
TcYC6_Chr1	1049208	1049445	TcYC6_Chr1	1046560	1049676	--	non_coding	no_gene_id	237	NA	TcYC6_Chr1	1045609	1046559	-	CDS	TcYC6_0158480	Mucin-associated surface protein (MASP), subgroup S117	2649	TcYC6_Chr1	1049677	1052010	-	CDS	TcYC6_0128220	trans-sialidase, Group V, putative	232
TcYC6_Chr1	835086	835323	TcYC6_Chr1	831820	835497	--	non_coding	no_gene_id	237	NA	TcYC6_Chr1	829584	831819	-	CDS	TcYC6_0146940	retrotransposon hot spot protein (RHS, pseudogene), putative	3267	TcYC6_Chr1	835498	837909	-	CDS	TcYC6_0128490	trans-sialidase, Group V, putative	175
TcYC6_Chr1	824037	824275	TcYC6_Chr1	822508	824482	--	non_coding	no_gene_id	238	NA	TcYC6_Chr1	822157	822507	-	CDS	TcYC6_0037540	hypothetical protein	1530	TcYC6_Chr1	824483	827647	-	CDS	TcYC6_0128210	trans-sialidase, Group VIII, putative	208
TcYC6_Chr1	473239	473477	TcYC6_Chr1	471682	473686	--	non_coding	no_gene_id	238	NA	TcYC6_Chr1	470923	471681	-	CDS	TcYC6_0036860	hypothetical protein	1558	TcYC6_Chr1	473687	476035	-	CDS	TcYC6_0139310	trans-sialidase (pseudogene), putative	210
TcYC6_Chr1	1201355	1201593	TcYC6_Chr1	1200920	1202137	--	non_coding	no_gene_id	238	NA	TcYC6_Chr1	1200437	1200919	-	CDS	TcYC6_0038200	hypothetical protein	436	TcYC6_Chr1	1202138	1203304	-	CDS	TcYC6_0038210	serine-alanine-and proline-rich protein, putative	545
TcYC6_Chr1	1453223	1453461	TcYC6_Chr1	1449866	1453667	--	non_coding	no_gene_id	238	NA	TcYC6_Chr1	1449442	1449865	-	CDS	TcYC6_0156950	mucin (pseudogene), putative	3358	TcYC6_Chr1	1453668	1455146	-	CDS	TcYC6_0159360	Mucin-associated surface protein (MASP)	207
TcYC6_Chr1	2618643	2618881	TcYC6_Chr1	2616699	2619397	--	non_coding	no_gene_id	238	NA	TcYC6_Chr1	2616348	2616698	-	CDS	TcYC6_0041000	hypothetical protein	1945	TcYC6_Chr1	2619398	2621116	-	CDS	TcYC6_0159950	Mucin-associated surface protein (MASP), subgroup S001	517
TcYC6_Chr1	1040619	1040858	TcYC6_Chr1	1039499	1041291	--	non_coding	no_gene_id	239	NA	TcYC6_Chr1	1038833	1039498	-	CDS	TcYC6_0037890	hypothetical protein	1121	TcYC6_Chr1	1041292	1042242	-	CDS	TcYC6_0158600	Mucin-associated surface protein (MASP), subgroup S117	434
TcYC6_Chr1	1248135	1248374	TcYC6_Chr1	1247151	1248567	--	non_coding	no_gene_id	239	NA	TcYC6_Chr1	1246392	1247150	-	CDS	TcYC6_0038310	hypothetical protein	985	TcYC6_Chr1	1248568	1250961	-	CDS	TcYC6_0132000	trans-sialidase, Group V, putative	194
TcYC6_Chr1	2909673	2909912	TcYC6_Chr1	2906543	2910419	--	non_coding	no_gene_id	239	NA	TcYC6_Chr1	2905877	2906542	-	CDS	TcYC6_0150920	mucin TcMUCII, putative	3131	TcYC6_Chr1	2910420	2911595	-	CDS	TcYC6_0041570	serine-alanine-and proline-rich protein, putative	508
TcYC6_Chr1	1044936	1045176	TcYC6_Chr1	1043957	1045608	--	non_coding	no_gene_id	240	NA	TcYC6_Chr1	1043144	1043956	-	CDS	TcYC6_0037900	hypothetical protein	980	TcYC6_Chr1	1045609	1046559	-	CDS	TcYC6_0158480	Mucin-associated surface protein (MASP), subgroup S117	433
TcYC6_Chr1	1429310	1429550	TcYC6_Chr1	1427543	1430067	--	non_coding	no_gene_id	240	NA	TcYC6_Chr1	1426937	1427542	-	CDS	TcYC6_0038680	hypothetical protein	1768	TcYC6_Chr1	1430068	1430712	-	CDS	TcYC6_0158780	Mucin-associated surface protein (MASP), subgroup S105	518
TcYC6_Chr1	1941265	1941505	TcYC6_Chr1	1940704	1942020	--	non_coding	no_gene_id	240	NA	TcYC6_Chr1	1940380	1940703	-	CDS	TcYC6_0039680	hypothetical protein	562	TcYC6_Chr1	1942021	1942803	-	CDS	TcYC6_0159760	Mucin-associated surface protein (MASP), subgroup S068	516
TcYC6_Chr1	2507834	2508074	TcYC6_Chr1	2507332	2508584	--	non_coding	no_gene_id	240	NA	TcYC6_Chr1	2506654	2507331	-	CDS	TcYC6_0040860	hypothetical protein, conserved	503	TcYC6_Chr1	2508585	2509646	-	CDS	TcYC6_0159400	Mucin-associated surface protein (MASP), subgroup S025	511
TcYC6_Chr1	1205988	1206228	TcYC6_Chr1	1204914	1206426	--	non_coding	no_gene_id	240	NA	TcYC6_Chr1	1204155	1204913	-	CDS	TcYC6_0038220	hypothetical protein	1075	TcYC6_Chr1	1206427	1208786	-	CDS	TcYC6_0132870	trans-sialidase, Group V, putative	199
TcYC6_Chr1	1218428	1218668	TcYC6_Chr1	1217356	1218866	--	non_coding	no_gene_id	240	NA	TcYC6_Chr1	1216597	1217355	-	CDS	TcYC6_0038250	hypothetical protein	1073	TcYC6_Chr1	1218867	1221226	-	CDS	TcYC6_0132890	trans-sialidase, Group V, putative	199
TcYC6_Chr1	1270794	1271034	TcYC6_Chr1	1268953	1271534	--	non_coding	no_gene_id	240	NA	TcYC6_Chr1	1268536	1268952	-	CDS	TcYC6_0038340	hypothetical protein, conserved	1842	TcYC6_Chr1	1271535	1272935	-	CDS	TcYC6_0159880	Mucin-associated surface protein (MASP), subgroup S131	501
TcYC6_Chr1	1408769	1409009	TcYC6_Chr1	1407254	1409206	--	non_coding	no_gene_id	240	NA	TcYC6_Chr1	1406906	1407253	-	CDS	TcYC6_0038620	hypothetical protein	1516	TcYC6_Chr1	1409207	1411567	-	CDS	TcYC6_0128270	trans-sialidase, Group V, putative	198
TcYC6_Chr1	1441900	1442140	TcYC6_Chr1	1438786	1442317	--	non_coding	no_gene_id	240	NA	TcYC6_Chr1	1438141	1438785	-	CDS	TcYC6_0151270	mucin TcMUCI, putative	3115	TcYC6_Chr1	1442318	1444809	-	CDS	TcYC6_0132930	trans-sialidase, Group II, putative	178
TcYC6_Chr1	1512230	1512470	TcYC6_Chr1	1511959	1512651	--	non_coding	no_gene_id	240	NA	TcYC6_Chr1	1511038	1511958	-	CDS	TcYC6_0038860	hypothetical protein, conserved	272	TcYC6_Chr1	1512652	1515147	-	CDS	TcYC6_0128410	trans-sialidase, Group II, putative	182
TcYC6_Chr1	1896003	1896243	TcYC6_Chr1	1895495	1896748	--	non_coding	no_gene_id	240	NA	TcYC6_Chr1	1894817	1895494	-	CDS	TcYC6_0039640	hypothetical protein, conserved	509	TcYC6_Chr1	1896749	1898309	-	CDS	TcYC6_0165440	Mucin-associated surface protein (MASP), subgroup S123	506
TcYC6_Chr1	1977106	1977346	TcYC6_Chr1	1975493	1977881	--	non_coding	no_gene_id	240	NA	TcYC6_Chr1	1974875	1975492	-	CDS	TcYC6_0039750	hypothetical protein	1614	TcYC6_Chr1	1977882	1978976	-	CDS	TcYC6_0160200	Mucin-associated surface protein (MASP), subgroup S001	536
TcYC6_Chr1	2065010	2065250	TcYC6_Chr1	2063416	2065789	--	non_coding	no_gene_id	240	NA	TcYC6_Chr1	2063035	2063415	-	CDS	TcYC6_0039900	hypothetical protein	1595	TcYC6_Chr1	2065790	2066359	-	CDS	TcYC6_0151110	mucin TcMUCII, putative	540
TcYC6_Chr1	1404387	1404627	TcYC6_Chr1	1403898	1405161	--	non_coding	no_gene_id	240	NA	TcYC6_Chr1	1403553	1403897	-	CDS	TcYC6_0038600	hypothetical protein, conserved	490	TcYC6_Chr1	1405162	1406091	-	CDS	TcYC6_0038610	serine-alanine-and proline-rich protein, putative	535
TcYC6_Chr1	2127365	2127605	TcYC6_Chr1	2126837	2127857	--	non_coding	no_gene_id	240	NA	TcYC6_Chr1	2126351	2126836	-	CDS	TcYC6_0040030	hypothetical protein	529	TcYC6_Chr1	2127858	2130323	-	CDS	TcYC6_0131990	trans-sialidase, Group V, putative	253
TcYC6_Chr1	2483601	2483841	TcYC6_Chr1	2483083	2484350	--	non_coding	no_gene_id	240	NA	TcYC6_Chr1	2482405	2483082	-	CDS	TcYC6_0040850	hypothetical protein, conserved	519	TcYC6_Chr1	2484351	2484808	-	CDS	TcYC6_0167840	Mucin-associated surface protein (MASP, pseudogene), putative	510
TcYC6_Chr1	2512580	2512820	TcYC6_Chr1	2510984	2513348	--	non_coding	no_gene_id	240	NA	TcYC6_Chr1	2510462	2510983	-	CDS	TcYC6_0040870	hypothetical protein	1597	TcYC6_Chr1	2513349	2514521	-	CDS	TcYC6_0040880	serine-alanine-and proline-rich protein, putative	529
TcYC6_Chr1	2712277	2712517	TcYC6_Chr1	2711763	2713034	--	non_coding	no_gene_id	240	NA	TcYC6_Chr1	2711085	2711762	-	CDS	TcYC6_0041150	hypothetical protein, conserved	515	TcYC6_Chr1	2713035	2713847	-	CDS	TcYC6_0159030	Mucin-associated surface protein (MASP), subgroup S061	518
TcYC6_Chr1	2723512	2723752	TcYC6_Chr1	2723157	2724266	--	non_coding	no_gene_id	240	NA	TcYC6_Chr1	2722320	2723156	-	CDS	TcYC6_0041160	hypothetical protein, conserved	356	TcYC6_Chr1	2724267	2725605	-	CDS	TcYC6_0165350	Mucin-associated surface protein (MASP), subgroup S091	515
TcYC6_Chr1	692062	692302	TcYC6_Chr1	690451	692437	--	non_coding	no_gene_id	240	NA	TcYC6_Chr1	690007	690450	-	CDS	TcYC6_0037300	hypothetical protein	1612	TcYC6_Chr1	692438	694090	-	CDS	TcYC6_0139290	trans-sialidase (pseudogene), putative	136
TcYC6_Chr1	1036302	1036542	TcYC6_Chr1	1035190	1036975	--	non_coding	no_gene_id	240	NA	TcYC6_Chr1	1034524	1035189	-	CDS	TcYC6_0037880	hypothetical protein	1113	TcYC6_Chr1	1036976	1037929	-	CDS	TcYC6_0158500	Mucin-associated surface protein (MASP), subgroup S117	434
TcYC6_Chr1	1361171	1361411	TcYC6_Chr1	1360660	1361589	--	non_coding	no_gene_id	240	NA	TcYC6_Chr1	1359484	1360659	-	CDS	TcYC6_0038520	hypothetical protein, pseudogene	512	TcYC6_Chr1	1361590	1364079	-	CDS	TcYC6_0132020	trans-sialidase, Group II, putative	179
TcYC6_Chr1	1956710	1956950	TcYC6_Chr1	1955541	1957158	--	non_coding	no_gene_id	240	NA	TcYC6_Chr1	1954935	1955540	-	CDS	TcYC6_0039710	hypothetical protein	1170	TcYC6_Chr1	1957159	1959499	-	CDS	TcYC6_0132880	trans-sialidase, Group V, putative	209
TcYC6_Chr1	2055241	2055481	TcYC6_Chr1	2051634	2055685	--	non_coding	no_gene_id	240	NA	TcYC6_Chr1	2050755	2051633	-	CDS	TcYC6_0160170	Mucin-associated surface protein (MASP), subgroup S002	3608	TcYC6_Chr1	2055686	2058019	-	CDS	TcYC6_0128250	trans-sialidase, Group V, putative	205
TcYC6_Chr1	2539117	2539357	TcYC6_Chr1	2538083	2539535	--	non_coding	no_gene_id	240	NA	TcYC6_Chr1	2536498	2538082	-	CDS	TcYC6_0171520	surface protease GP63 (pseudogene), putative	1035	TcYC6_Chr1	2539536	2542032	-	CDS	TcYC6_0132950	trans-sialidase, Group II, putative	179
TcYC6_Chr1	2156705	2156945	TcYC6_Chr1	2153075	2157118	--	non_coding	no_gene_id	240	NA	TcYC6_Chr1	2152200	2153074	-	CDS	TcYC6_0165560	Mucin-associated surface protein (MASP), subgroup S047	3631	TcYC6_Chr1	2157119	2159611	-	CDS	TcYC6_0128450	trans-sialidase, Group II, putative	174
TcYC6_Chr1	2795528	2795768	TcYC6_Chr1	2795039	2796291	--	non_coding	no_gene_id	240	NA	TcYC6_Chr1	2794361	2795038	-	CDS	TcYC6_0041340	hypothetical protein, conserved	490	TcYC6_Chr1	2796292	2797221	-	CDS	TcYC6_0041350	serine-alanine-and proline-rich protein, putative	524
TcYC6_Chr1	2799898	2800138	TcYC6_Chr1	2798391	2800337	--	non_coding	no_gene_id	240	NA	TcYC6_Chr1	2798040	2798390	-	CDS	TcYC6_0041360	hypothetical protein	1508	TcYC6_Chr1	2800338	2802704	-	CDS	TcYC6_0128320	trans-sialidase, Group V, putative	200
TcYC6_Chr1	468339	468580	TcYC6_Chr1	466630	469102	--	non_coding	no_gene_id	241	NA	TcYC6_Chr1	465865	466629	-	CDS	TcYC6_0139090	trans-sialidase (pseudogene), putative	1710	TcYC6_Chr1	469103	470101	-	CDS	TcYC6_0036850	serine-alanine-and proline-rich protein, putative	523
TcYC6_Chr1	2531681	2531922	TcYC6_Chr1	2529985	2532425	--	non_coding	no_gene_id	241	NA	TcYC6_Chr1	2528413	2529984	-	CDS	TcYC6_0040910	hypothetical protein, pseudogene	1697	TcYC6_Chr1	2532426	2533685	-	CDS	TcYC6_0159060	Mucin-associated surface protein (MASP), subgroup S074	504
TcYC6_Chr1	2937832	2938073	TcYC6_Chr1	2937373	2938605	--	non_coding	no_gene_id	241	NA	TcYC6_Chr1	2936935	2937372	-	CDS	TcYC6_0041610	elongation factor 1-gamma (EF-1-gamma), pseudogene	460	TcYC6_Chr1	2938606	2939784	-	CDS	TcYC6_0041620	serine-alanine-and proline-rich protein, putative	533
TcYC6_Chr1	678650	678891	TcYC6_Chr1	676889	679099	--	non_coding	no_gene_id	241	NA	TcYC6_Chr1	676598	676888	-	CDS	TcYC6_0037280	hypothetical protein	1762	TcYC6_Chr1	679100	681433	-	CDS	TcYC6_0128330	trans-sialidase, Group V, putative	209
TcYC6_Chr1	2141580	2141821	TcYC6_Chr1	2140390	2142342	--	non_coding	no_gene_id	241	NA	TcYC6_Chr1	2139742	2140389	-	CDS	TcYC6_0040040	hypothetical protein	1191	TcYC6_Chr1	2142343	2143389	-	CDS	TcYC6_0159560	Mucin-associated surface protein (MASP), subgroup S030	522
TcYC6_Chr1	1213794	1214035	TcYC6_Chr1	1212158	1214579	--	non_coding	no_gene_id	241	NA	TcYC6_Chr1	1211486	1212157	-	CDS	TcYC6_0038230	hypothetical protein	1637	TcYC6_Chr1	1214580	1215746	-	CDS	TcYC6_0038240	serine-alanine-and proline-rich protein, putative	545
TcYC6_Chr1	2869813	2870054	TcYC6_Chr1	2869072	2870573	--	non_coding	no_gene_id	241	NA	TcYC6_Chr1	2868112	2869071	-	CDS	TcYC6_0041540	hypothetical protein, pseudogene	742	TcYC6_Chr1	2870574	2871279	-	CDS	TcYC6_0167740	Mucin-associated surface protein (MASP, pseudogene), putative	520
TcYC6_Chr1	2438065	2438306	TcYC6_Chr1	2435140	2438501	--	non_coding	no_gene_id	241	NA	TcYC6_Chr1	2432902	2435139	-	CDS	TcYC6_0142930	retrotransposon hot spot (RHS) protein, putative	2926	TcYC6_Chr1	2438502	2440910	-	CDS	TcYC6_0128510	trans-sialidase, Group V, putative	196
TcYC6_Chr1	2445988	2446229	TcYC6_Chr1	2444229	2446758	--	non_coding	no_gene_id	241	NA	TcYC6_Chr1	2443581	2444228	-	CDS	TcYC6_0040800	hypothetical protein	1760	TcYC6_Chr1	2446759	2447231	-	CDS	TcYC6_0167820	Mucin-associated surface protein (MASP, pseudogene), putative	530
TcYC6_Chr1	1952157	1952399	TcYC6_Chr1	1951671	1952930	--	non_coding	no_gene_id	242	NA	TcYC6_Chr1	1951326	1951670	-	CDS	TcYC6_0039690	hypothetical protein, conserved	487	TcYC6_Chr1	1952931	1954088	-	CDS	TcYC6_0039700	serine-alanine-and proline-rich protein, putative	532
TcYC6_Chr1	2166699	2166942	TcYC6_Chr1	2163786	2167137	--	non_coding	no_gene_id	243	NA	TcYC6_Chr1	2161559	2163785	-	CDS	TcYC6_0146920	retrotransposon hot spot protein (RHS, pseudogene), putative	2914	TcYC6_Chr1	2167138	2169540	-	CDS	TcYC6_0128480	trans-sialidase, Group V, putative	196
TcYC6_Chr1	1031980	1032223	TcYC6_Chr1	1030862	1032660	--	non_coding	no_gene_id	243	NA	TcYC6_Chr1	1030196	1030861	-	CDS	TcYC6_0037870	hypothetical protein	1119	TcYC6_Chr1	1032661	1033614	-	CDS	TcYC6_0158670	Mucin-associated surface protein (MASP), subgroup S117	438
TcYC6_Chr1	1027651	1027895	TcYC6_Chr1	1026541	1028335	--	non_coding	no_gene_id	244	NA	TcYC6_Chr1	1026097	1026540	-	CDS	TcYC6_0037860	hypothetical protein	1111	TcYC6_Chr1	1028336	1029286	-	CDS	TcYC6_0158370	Mucin-associated surface protein (MASP), subgroup S117	441
TcYC6_Chr10	167288	167526	TcYC6_Chr10	166716	168005	--	non_coding	no_gene_id	238	NA	TcYC6_Chr10	166239	166715	-	CDS	TcYC6_0104340	hypothetical protein	573	TcYC6_Chr10	168006	168683	-	CDS	TcYC6_0104350	hypothetical protein	480
TcYC6_Chr10	263764	264003	TcYC6_Chr10	263193	264482	--	non_coding	no_gene_id	239	NA	TcYC6_Chr10	262716	263192	-	CDS	TcYC6_0104610	hypothetical protein	572	TcYC6_Chr10	264483	265160	-	CDS	TcYC6_0104620	hypothetical protein	480
TcYC6_Chr10	229989	230228	TcYC6_Chr10	229419	232498	--	non_coding	no_gene_id	239	NA	TcYC6_Chr10	228942	229418	-	CDS	TcYC6_0104490	hypothetical protein	571	TcYC6_Chr10	232499	232690	-	CDS	TcYC6_0138810	trans-sialidase, putative (fragment)	2271
TcYC6_Chr12	135769	136007	TcYC6_Chr12	134368	136224	--	non_coding	no_gene_id	238	NA	TcYC6_Chr12	132958	134367	-	CDS	TcYC6_0164590	Mucin-associated surface protein (MASP), subgroup S082	1402	TcYC6_Chr12	136225	136709	-	CDS	TcYC6_0142590	trans-sialidase (pseudogene), putative	218
TcYC6_Chr12	44284	44522	TcYC6_Chr12	42876	44731	--	non_coding	no_gene_id	238	NA	TcYC6_Chr12	41466	42875	-	CDS	TcYC6_0164580	Mucin-associated surface protein (MASP), subgroup S082	1409	TcYC6_Chr12	44732	45679	-	CDS	TcYC6_0014260	trans-sialidase, pseudogene	210
TcYC6_Chr12	89653	89891	TcYC6_Chr12	88245	90111	--	non_coding	no_gene_id	238	NA	TcYC6_Chr12	86835	88244	-	CDS	TcYC6_0164600	Mucin-associated surface protein (MASP), subgroup S082	1409	TcYC6_Chr12	90112	90596	-	CDS	TcYC6_0142600	trans-sialidase (pseudogene), putative	221
TcYC6_Chr13	90938	91096	TcYC6_Chr13	87653	91753	--	non_coding	no_gene_id	158	NA	TcYC6_Chr13	85417	87652	-	CDS	TcYC6_0145380	retrotransposon hot spot (RHS) protein, putative	3286	TcYC6_Chr13	91754	92365	-	CDS	TcYC6_0094610	hypothetical protein, conserved	658
TcYC6_Chr13	136826	136986	TcYC6_Chr13	133466	137260	--	non_coding	no_gene_id	160	NA	TcYC6_Chr13	133022	133465	-	CDS	TcYC6_0094700	retrotransposon hot spot protein , putative	3361	TcYC6_Chr13	137261	139777	-	CDS	TcYC6_0131140	trans-sialidase, Group II, putative	275
TcYC6_Chr13	166808	166968	TcYC6_Chr13	163461	167245	--	non_coding	no_gene_id	160	NA	TcYC6_Chr13	161221	163460	-	CDS	TcYC6_0145360	retrotransposon hot spot (RHS) protein, putative	3348	TcYC6_Chr13	167246	169777	-	CDS	TcYC6_0131160	trans-sialidase, Group II, putative	278
TcYC6_Chr13	48926	49160	TcYC6_Chr13	48425	49408	--	non_coding	no_gene_id	234	NA	TcYC6_Chr13	47744	48424	-	CDS	TcYC6_0094490	hypothetical protein, conserved	502	TcYC6_Chr13	49409	51817	-	CDS	TcYC6_0131170	trans-sialidase, Group V, putative	249
TcYC6_Chr13	156238	156473	TcYC6_Chr13	152957	156750	--	non_coding	no_gene_id	235	NA	TcYC6_Chr13	150718	152956	-	CDS	TcYC6_0145370	retrotransposon hot spot (RHS) protein, putative	3282	TcYC6_Chr13	156751	159286	-	CDS	TcYC6_0135010	trans-sialidase, Group II, putative	278
TcYC6_Chr13	21296	21533	TcYC6_Chr13	20731	21794	--	non_coding	no_gene_id	237	NA	TcYC6_Chr13	20245	20730	-	CDS	TcYC6_0094410	hypothetical protein	566	TcYC6_Chr13	21795	24597	-	CDS	TcYC6_0135000	trans-sialidase, Group V, putative	262
TcYC6_Chr13	108673	108913	TcYC6_Chr13	104322	109116	--	non_coding	no_gene_id	240	NA	TcYC6_Chr13	102535	104321	-	CDS	TcYC6_0135030	trans-sialidase, putative	4352	TcYC6_Chr13	109117	112293	-	CDS	TcYC6_0131150	trans-sialidase, Group VIII, putative	204
TcYC6_Chr13	122767	123007	TcYC6_Chr13	118777	123210	--	non_coding	no_gene_id	240	NA	TcYC6_Chr13	118513	118776	-	CDS	TcYC6_0094690	hypothetical protein, conserved	3991	TcYC6_Chr13	123211	126392	-	CDS	TcYC6_0135020	trans-sialidase, Group VIII, putative	204
TcYC6_Chr13	29694	29937	TcYC6_Chr13	28362	30181	--	non_coding	no_gene_id	243	NA	TcYC6_Chr13	27720	28361	-	CDS	TcYC6_0155410	mucin TcMUCII, putative	1333	TcYC6_Chr13	30182	32583	-	CDS	TcYC6_0135040	trans-sialidase, Group V, putative	245
TcYC6_Chr15	46723	46870	TcYC6_Chr15	43398	47150	--	non_coding	no_gene_id	147	NA	TcYC6_Chr15	42927	43397	-	CDS	TcYC6_0144930	retrotransposon hot spot protein (RHS), putative (fragment)	3326	TcYC6_Chr15	47151	49634	-	CDS	TcYC6_0130460	trans-sialidase, Group II, putative	281
TcYC6_Chr15	56530	56754	TcYC6_Chr15	54752	56913	--	non_coding	no_gene_id	224	NA	TcYC6_Chr15	51980	54751	-	CDS	TcYC6_0130540	trans-sialidase, Group IV, putative	1779	TcYC6_Chr15	56914	59223	-	CDS	TcYC6_0130510	trans-sialidase, Group II, putative	160
TcYC6_Chr15	81957	82186	TcYC6_Chr15	80196	82342	--	non_coding	no_gene_id	229	NA	TcYC6_Chr15	77421	80195	-	CDS	TcYC6_0130470	trans-sialidase, Group IV, putative	1762	TcYC6_Chr15	82343	84652	-	CDS	TcYC6_0130500	trans-sialidase, Group II, putative	157
TcYC6_Chr15	51465	51700	TcYC6_Chr15	49635	51979	--	non_coding	no_gene_id	235	NA	TcYC6_Chr15	47151	49634	-	CDS	TcYC6_0130460	trans-sialidase, Group II, putative	1831	TcYC6_Chr15	51980	54751	-	CDS	TcYC6_0130540	trans-sialidase, Group IV, putative	280
TcYC6_Chr15	71791	72026	TcYC6_Chr15	69971	72305	--	non_coding	no_gene_id	235	NA	TcYC6_Chr15	67196	69970	-	CDS	TcYC6_0130480	trans-sialidase, Group IV, putative	1821	TcYC6_Chr15	72306	75080	-	CDS	TcYC6_0130490	trans-sialidase, Group IV, putative	280
TcYC6_Chr15	66683	66918	TcYC6_Chr15	63406	67195	--	non_coding	no_gene_id	235	NA	TcYC6_Chr15	62937	63405	-	CDS	TcYC6_0146480	retrotransposon hot spot protein (RHS), putative (fragment)	3278	TcYC6_Chr15	67196	69970	-	CDS	TcYC6_0130480	trans-sialidase, Group IV, putative	278
TcYC6_Chr15	680866	681103	TcYC6_Chr15	679292	681352	--	non_coding	no_gene_id	237	NA	TcYC6_Chr15	678491	679291	-	CDS	TcYC6_0077490	hypothetical protein	1575	TcYC6_Chr15	681353	683734	-	CDS	TcYC6_0130530	trans-sialidase, Group V, putative	250
TcYC6_Chr15	76903	77141	TcYC6_Chr15	75081	77420	--	non_coding	no_gene_id	238	NA	TcYC6_Chr15	72306	75080	-	CDS	TcYC6_0130490	trans-sialidase, Group IV, putative	1823	TcYC6_Chr15	77421	80195	-	CDS	TcYC6_0130470	trans-sialidase, Group IV, putative	280
TcYC6_Chr15	692055	692293	TcYC6_Chr15	690021	692570	--	non_coding	no_gene_id	238	NA	TcYC6_Chr15	687774	690020	-	CDS	TcYC6_0137290	trans-sialidase, putative (fragment)	2035	TcYC6_Chr15	692571	695104	-	CDS	TcYC6_0134410	trans-sialidase, Group V, putative	278
TcYC6_Chr17	14861	15099	TcYC6_Chr17	11578	15365	--	non_coding	no_gene_id	238	NA	TcYC6_Chr17	10609	11577	-	CDS	TcYC6_0148660	retrotransposon hot spot protein (RHS, pseudogene), putative	3284	TcYC6_Chr17	15366	17915	-	CDS	TcYC6_0130090	trans-sialidase, Group II, putative	267
TcYC6_Chr19	655960	656103	TcYC6_Chr19	654400	656681	--	non_coding	no_gene_id	143	NA	TcYC6_Chr19	653812	654399	-	CDS	TcYC6_0083290	hypothetical protein	1561	TcYC6_Chr19	656682	657806	-	CDS	TcYC6_0083300	mucin-like glycoprotein, putative	579
TcYC6_Chr19	681950	682093	TcYC6_Chr19	680391	682670	--	non_coding	no_gene_id	143	NA	TcYC6_Chr19	679698	680390	-	CDS	TcYC6_0083340	hypothetical protein	1560	TcYC6_Chr19	682671	683798	-	CDS	TcYC6_0083350	mucin-like glycoprotein, putative	578
TcYC6_Chr19	644583	644726	TcYC6_Chr19	643015	645303	--	non_coding	no_gene_id	143	NA	TcYC6_Chr19	642424	643014	-	CDS	TcYC6_0083270	hypothetical protein	1569	TcYC6_Chr19	645304	646464	-	CDS	TcYC6_0083280	mucin-like glycoprotein, putative	578
TcYC6_Chr19	670579	670722	TcYC6_Chr19	669012	671300	--	non_coding	no_gene_id	143	NA	TcYC6_Chr19	668421	669011	-	CDS	TcYC6_0083320	hypothetical protein	1568	TcYC6_Chr19	671301	672461	-	CDS	TcYC6_0083330	mucin-like glycoprotein, putative	579
TcYC6_Chr19	659208	659355	TcYC6_Chr19	657807	659924	--	non_coding	no_gene_id	147	NA	TcYC6_Chr19	656682	657806	-	CDS	TcYC6_0083300	mucin-like glycoprotein, putative	1402	TcYC6_Chr19	659925	661046	-	CDS	TcYC6_0083310	mucin-like glycoprotein, putative	570
TcYC6_Chr19	685200	685347	TcYC6_Chr19	683799	685914	--	non_coding	no_gene_id	147	NA	TcYC6_Chr19	682671	683798	-	CDS	TcYC6_0083350	mucin-like glycoprotein, putative	1402	TcYC6_Chr19	685915	687036	-	CDS	TcYC6_0083360	mucin-like glycoprotein, putative	568
TcYC6_Chr19	696548	696697	TcYC6_Chr19	694992	697268	--	non_coding	no_gene_id	149	NA	TcYC6_Chr19	694296	694991	-	CDS	TcYC6_0083370	hypothetical protein	1557	TcYC6_Chr19	697269	698402	-	CDS	TcYC6_0083380	mucin-like glycoprotein, putative	572
TcYC6_Chr19	629867	630016	TcYC6_Chr19	628480	630587	--	non_coding	no_gene_id	149	NA	TcYC6_Chr19	625069	628479	-	CDS	TcYC6_0083240	hypothetical protein	1388	TcYC6_Chr19	630588	631721	-	CDS	TcYC6_0083250	mucin-like glycoprotein, putative	572
TcYC6_Chr19	633118	633267	TcYC6_Chr19	631722	633839	--	non_coding	no_gene_id	149	NA	TcYC6_Chr19	630588	631721	-	CDS	TcYC6_0083250	mucin-like glycoprotein, putative	1397	TcYC6_Chr19	633840	634973	-	CDS	TcYC6_0083260	mucin-like glycoprotein, putative	573
TcYC6_Chr19	647879	648028	TcYC6_Chr19	646465	648297	--	non_coding	no_gene_id	149	NA	TcYC6_Chr19	645304	646464	-	CDS	TcYC6_0083280	mucin-like glycoprotein, putative	1415	TcYC6_Chr19	648298	650583	-	CDS	TcYC6_0169670	surface protease GP63, putative	270
TcYC6_Chr19	673875	674024	TcYC6_Chr19	672462	674290	--	non_coding	no_gene_id	149	NA	TcYC6_Chr19	671301	672461	-	CDS	TcYC6_0083330	mucin-like glycoprotein, putative	1414	TcYC6_Chr19	674291	676576	-	CDS	TcYC6_0169680	surface protease GP63, putative	267
TcYC6_Chr19	662455	662604	TcYC6_Chr19	661047	662862	--	non_coding	no_gene_id	149	NA	TcYC6_Chr19	659925	661046	-	CDS	TcYC6_0083310	mucin-like glycoprotein, putative	1409	TcYC6_Chr19	662863	665148	-	CDS	TcYC6_0169650	surface protease GP63, putative	259
TcYC6_Chr19	688445	688594	TcYC6_Chr19	687037	688853	--	non_coding	no_gene_id	149	NA	TcYC6_Chr19	685915	687036	-	CDS	TcYC6_0083360	mucin-like glycoprotein, putative	1409	TcYC6_Chr19	688854	691139	-	CDS	TcYC6_0169660	surface protease GP63, putative	260
TcYC6_Chr19	24593	24822	TcYC6_Chr19	22073	25118	--	non_coding	no_gene_id	229	NA	TcYC6_Chr19	11708	22072	-	CDS	TcYC6_0173010	dispersed gene family protein 1 (DGF-1), putative	2521	TcYC6_Chr19	25119	27877	-	CDS	TcYC6_0134660	trans-sialidase, Group IV, putative	297
TcYC6_Chr19	636307	636545	TcYC6_Chr19	634974	636806	--	non_coding	no_gene_id	238	NA	TcYC6_Chr19	633840	634973	-	CDS	TcYC6_0083260	mucin-like glycoprotein, putative	1334	TcYC6_Chr19	636807	639093	-	CDS	TcYC6_0170860	surface protease GP63, putative	262
TcYC6_Chr2	16765	17000	TcYC6_Chr2	13543	17291	--	non_coding	no_gene_id	235	NA	TcYC6_Chr2	13138	13542	-	CDS	TcYC6_0144820	retrotransposon hot spot protein (RHS), putative (fragment)	3223	TcYC6_Chr2	17292	18743	-	CDS	TcYC6_0130350	trans-sialidase, Group II, putative	292
TcYC6_Chr2	862786	863026	TcYC6_Chr2	861471	863262	--	non_coding	no_gene_id	240	NA	TcYC6_Chr2	860337	861470	-	CDS	TcYC6_0071200	UDP-Gal or UDP-GlcNAc-dependent glycosyltransferase, putative	1316	TcYC6_Chr2	863263	865950	-	CDS	TcYC6_0130340	trans-sialidase, Group V, putative	237
TcYC6_Chr2	892752	892992	TcYC6_Chr2	890205	893230	--	non_coding	no_gene_id	240	NA	TcYC6_Chr2	879747	890204	-	CDS	TcYC6_0172980	dispersed gene family protein 1 (DGF-1), putative	2548	TcYC6_Chr2	893231	895918	-	CDS	TcYC6_0130390	trans-sialidase, Group V, putative	239
TcYC6_Chr20	109406	109640	TcYC6_Chr20	106841	109872	--	non_coding	no_gene_id	234	NA	TcYC6_Chr20	106466	106840	-	CDS	TcYC6_0024420	hypothetical protein, conserved	2566	TcYC6_Chr20	109873	112576	-	CDS	TcYC6_0170420	surface protease GP63, putative	233
TcYC6_Chr20	124651	124887	TcYC6_Chr20	121498	125229	--	non_coding	no_gene_id	236	NA	TcYC6_Chr20	119207	121497	-	CDS	TcYC6_0147530	retrotransposon hot spot protein (RHS, pseudogene), putative	3154	TcYC6_Chr20	125230	127656	-	CDS	TcYC6_0132130	trans-sialidase, putative	343
TcYC6_Chr20	230672	230908	TcYC6_Chr20	227395	231233	--	non_coding	no_gene_id	236	NA	TcYC6_Chr20	225161	227394	-	CDS	TcYC6_0147620	retrotransposon hot spot protein (RHS, pseudogene), putative	3278	TcYC6_Chr20	231234	234368	-	CDS	TcYC6_0128760	trans-sialidase, Group VIII, putative	326
TcYC6_Chr20	241808	242044	TcYC6_Chr20	238529	242369	--	non_coding	no_gene_id	236	NA	TcYC6_Chr20	236277	238528	-	CDS	TcYC6_0147520	retrotransposon hot spot protein (RHS, pseudogene), putative	3280	TcYC6_Chr20	242370	245507	-	CDS	TcYC6_0128780	trans-sialidase, Group VIII, putative	326
TcYC6_Chr20	176403	176639	TcYC6_Chr20	173217	176983	--	non_coding	no_gene_id	236	NA	TcYC6_Chr20	172740	173216	-	CDS	TcYC6_0024470	putative retrotransposon hot spot protein (RHS)	3187	TcYC6_Chr20	176984	179251	-	CDS	TcYC6_0128820	trans-sialidase, Group II, putative	345
TcYC6_Chr20	202566	202802	TcYC6_Chr20	199433	203143	--	non_coding	no_gene_id	236	NA	TcYC6_Chr20	197123	199432	-	CDS	TcYC6_0147460	retrotransposon hot spot protein (RHS, pseudogene), putative	3134	TcYC6_Chr20	203144	205411	-	CDS	TcYC6_0128830	trans-sialidase, Group II, putative	342
TcYC6_Chr20	206688	206924	TcYC6_Chr20	205412	207265	--	non_coding	no_gene_id	236	NA	TcYC6_Chr20	203144	205411	-	CDS	TcYC6_0128830	trans-sialidase, Group II, putative	1277	TcYC6_Chr20	207266	209533	-	CDS	TcYC6_0128840	trans-sialidase, Group II, putative	342
TcYC6_Chr20	210807	211043	TcYC6_Chr20	209534	211385	--	non_coding	no_gene_id	236	NA	TcYC6_Chr20	207266	209533	-	CDS	TcYC6_0128840	trans-sialidase, Group II, putative	1274	TcYC6_Chr20	211386	213749	-	CDS	TcYC6_0128720	trans-sialidase, Group II, putative	343
TcYC6_Chr20	252970	253206	TcYC6_Chr20	249677	253531	--	non_coding	no_gene_id	236	NA	TcYC6_Chr20	247424	249676	-	CDS	TcYC6_0147610	retrotransposon hot spot protein (RHS, pseudogene), putative	3294	TcYC6_Chr20	253532	256669	-	CDS	TcYC6_0128810	trans-sialidase, Group VIII, putative	326
TcYC6_Chr20	180529	180765	TcYC6_Chr20	179252	181096	--	non_coding	no_gene_id	236	NA	TcYC6_Chr20	176984	179251	-	CDS	TcYC6_0128820	trans-sialidase, Group II, putative	1278	TcYC6_Chr20	181097	184234	-	CDS	TcYC6_0128790	trans-sialidase, Group VIII, putative	332
TcYC6_Chr20	191617	191853	TcYC6_Chr20	188454	192076	--	non_coding	no_gene_id	236	NA	TcYC6_Chr20	186146	188453	-	CDS	TcYC6_0147400	retrotransposon hot spot protein (RHS, pseudogene), putative	3164	TcYC6_Chr20	192077	195214	-	CDS	TcYC6_0128800	trans-sialidase, Group VIII, putative	224
TcYC6_Chr20	264106	264342	TcYC6_Chr20	260831	264666	--	non_coding	no_gene_id	236	NA	TcYC6_Chr20	258577	260830	-	CDS	TcYC6_0147590	retrotransposon hot spot protein (RHS, pseudogene), putative	3276	TcYC6_Chr20	264667	267801	-	CDS	TcYC6_0128770	trans-sialidase, Group VIII, putative	325
TcYC6_Chr20	275233	275469	TcYC6_Chr20	271964	275781	--	non_coding	no_gene_id	236	NA	TcYC6_Chr20	269711	271963	-	CDS	TcYC6_0147600	retrotransposon hot spot protein (RHS, pseudogene), putative	3270	TcYC6_Chr20	275782	278916	-	CDS	TcYC6_0128750	trans-sialidase, Group VIII, putative	313
TcYC6_Chr20	159222	159459	TcYC6_Chr20	156078	159679	--	non_coding	no_gene_id	237	NA	TcYC6_Chr20	153784	156077	-	CDS	TcYC6_0147580	retrotransposon hot spot protein (RHS, pseudogene), putative	3145	TcYC6_Chr20	159680	161992	-	CDS	TcYC6_0128700	trans-sialidase, Group V, putative	221
TcYC6_Chr20	96786	97025	TcYC6_Chr20	93626	97363	--	non_coding	no_gene_id	239	NA	TcYC6_Chr20	91336	93625	-	CDS	TcYC6_0147560	retrotransposon hot spot protein (RHS, pseudogene), putative	3161	TcYC6_Chr20	97364	99625	-	CDS	TcYC6_0128860	trans-sialidase, Group II, putative	339
TcYC6_Chr22	208334	208482	TcYC6_Chr22	207592	208702	--	non_coding	no_gene_id	148	NA	TcYC6_Chr22	207130	207591	-	CDS	TcYC6_0054720	gene for elongation factor 1 gamma, pseudogene	743	TcYC6_Chr22	208703	211657	-	CDS	TcYC6_0132280	trans-sialidase, Group V, putative	221
TcYC6_Chr22	167050	167199	TcYC6_Chr22	166301	167431	--	non_coding	no_gene_id	149	NA	TcYC6_Chr22	165845	166300	-	CDS	TcYC6_0054630	gene for elongation factor 1 gamma, pseudogene	750	TcYC6_Chr22	167432	170203	-	CDS	TcYC6_0129600	trans-sialidase, Group V, putative	233
TcYC6_Chr22	159744	159894	TcYC6_Chr22	159049	160122	--	non_coding	no_gene_id	150	NA	TcYC6_Chr22	158551	159048	-	CDS	TcYC6_0054620	gene for GATase-CPSase, DHOase, OMPDCase-OPRTase, surface protein, ACTase and DHODase, pseudogene	696	TcYC6_Chr22	160123	162888	-	CDS	TcYC6_0132270	trans-sialidase, Group V, putative	229
TcYC6_Chr22	201109	201259	TcYC6_Chr22	200275	201484	--	non_coding	no_gene_id	150	NA	TcYC6_Chr22	197111	200274	-	CDS	TcYC6_0054700	hypothetical protein, pseudogene	835	TcYC6_Chr22	201485	204280	-	CDS	TcYC6_0129590	trans-sialidase, Group V, putative	226
TcYC6_Chr22	111697	111923	TcYC6_Chr22	111411	112185	--	non_coding	no_gene_id	226	NA	TcYC6_Chr22	110427	111410	-	CDS	TcYC6_0054550	aspartate carbamoyltransferase, putative	287	TcYC6_Chr22	112186	114959	-	CDS	TcYC6_0136030	trans-sialidase, Group V, putative	263
TcYC6_Chr22	189736	189970	TcYC6_Chr22	189235	190212	--	non_coding	no_gene_id	234	NA	TcYC6_Chr22	188560	189234	-	CDS	TcYC6_0054690	hypothetical protein, conserved	502	TcYC6_Chr22	190213	192993	-	CDS	TcYC6_0129580	trans-sialidase, Group V, putative	243
TcYC6_Chr22	119058	119293	TcYC6_Chr22	118448	119519	--	non_coding	no_gene_id	235	NA	TcYC6_Chr22	118022	118447	-	CDS	TcYC6_0054560	gene for GATase-CPSase, DHOase, OMPDCase-OPRTase, surface protein, ACTase and DHODase, pseudogene	611	TcYC6_Chr22	119520	122294	-	CDS	TcYC6_0132300	trans-sialidase, Group V, putative	227
TcYC6_Chr22	137771	138009	TcYC6_Chr22	137162	138230	--	non_coding	no_gene_id	238	NA	TcYC6_Chr22	136640	137161	-	CDS	TcYC6_0054590	gene for GATase-CPSase, DHOase, OMPDCase-OPRTase, surface protein, ACTase and DHODase, pseudogene	610	TcYC6_Chr22	138231	141002	-	CDS	TcYC6_0129550	trans-sialidase, putative	222
TcYC6_Chr22	145087	145325	TcYC6_Chr22	144478	145546	--	non_coding	no_gene_id	238	NA	TcYC6_Chr22	143956	144477	-	CDS	TcYC6_0054600	gene for GATase-CPSase, DHOase, OMPDCase-OPRTase, surface protein, ACTase and DHODase, pseudogene	610	TcYC6_Chr22	145547	148300	-	CDS	TcYC6_0129560	trans-sialidase, Group V, putative	222
TcYC6_Chr22	152366	152605	TcYC6_Chr22	151732	152822	--	non_coding	no_gene_id	239	NA	TcYC6_Chr22	151237	151731	-	CDS	TcYC6_0054610	gene for GATase-CPSase, DHOase, OMPDCase-OPRTase, surface protein, ACTase and DHODase, pseudogene	635	TcYC6_Chr22	152823	155597	-	CDS	TcYC6_0129570	trans-sialidase, Group V, putative	218
TcYC6_Chr22	178468	178708	TcYC6_Chr22	175528	178935	--	non_coding	no_gene_id	240	NA	TcYC6_Chr22	175243	175527	-	CDS	TcYC6_0054650	hypothetical protein, conserved	2941	TcYC6_Chr22	178936	181713	-	CDS	TcYC6_0129610	trans-sialidase, Group V, putative	228
TcYC6_Chr22	130514	130755	TcYC6_Chr22	129817	130974	--	non_coding	no_gene_id	241	NA	TcYC6_Chr22	128941	129816	-	CDS	TcYC6_0054580	hypothetical protein, conserved	698	TcYC6_Chr22	130975	133738	-	CDS	TcYC6_0133760	trans-sialidase, Group V, putative	220
TcYC6_Chr23	212812	213049	TcYC6_Chr23	210131	213471	--	non_coding	no_gene_id	237	NA	TcYC6_Chr23	199667	210130	-	CDS	TcYC6_0173410	dispersed gene family protein 1 (DGF-1), putative	2682	TcYC6_Chr23	213472	214638	-	CDS	TcYC6_0162410	Mucin-associated surface protein (MASP), subgroup S008	423
TcYC6_Chr23	250366	250603	TcYC6_Chr23	247684	251026	--	non_coding	no_gene_id	237	NA	TcYC6_Chr23	237259	247683	-	CDS	TcYC6_0173420	dispersed gene family protein 1 (DGF-1), putative	2683	TcYC6_Chr23	251027	252192	-	CDS	TcYC6_0166250	Mucin-associated surface protein (MASP), subgroup S008	424
TcYC6_Chr23	28127	28365	TcYC6_Chr23	27765	28735	--	non_coding	no_gene_id	238	NA	TcYC6_Chr23	24663	27764	-	CDS	TcYC6_0145090	retrotransposon hot spot (RHS) protein, putative	363	TcYC6_Chr23	28736	29725	-	CDS	TcYC6_0162470	Mucin-associated surface protein (MASP), subgroup S104	371
TcYC6_Chr23	189726	189966	TcYC6_Chr23	186457	190185	--	non_coding	no_gene_id	240	NA	TcYC6_Chr23	185584	186456	-	CDS	TcYC6_0153690	mucin TcMUCII, putative	3270	TcYC6_Chr23	190186	192662	-	CDS	TcYC6_0134550	trans-sialidase, Group V, putative	220
TcYC6_Chr23	227275	227515	TcYC6_Chr23	226123	227755	--	non_coding	no_gene_id	240	NA	TcYC6_Chr23	225301	226122	-	CDS	TcYC6_0078510	hypothetical protein	1153	TcYC6_Chr23	227756	230250	-	CDS	TcYC6_0134560	trans-sialidase, Group V, putative	241
TcYC6_Chr23	264828	265068	TcYC6_Chr23	263674	265307	--	non_coding	no_gene_id	240	NA	TcYC6_Chr23	262852	263673	-	CDS	TcYC6_0078530	hypothetical protein	1155	TcYC6_Chr23	265308	267802	-	CDS	TcYC6_0134590	trans-sialidase, Group V, putative	240
TcYC6_Chr23	163750	163991	TcYC6_Chr23	162184	164362	--	non_coding	no_gene_id	241	NA	TcYC6_Chr23	161281	162183	-	CDS	TcYC6_0078450	hypothetical protein	1567	TcYC6_Chr23	164363	165370	-	CDS	TcYC6_0162480	Mucin-associated surface protein (MASP), subgroup S104	372
TcYC6_Chr23	173787	174028	TcYC6_Chr23	170489	174399	--	non_coding	no_gene_id	241	NA	TcYC6_Chr23	169664	170488	-	CDS	TcYC6_0153700	mucin TcMUCII, putative	3299	TcYC6_Chr23	174400	175407	-	CDS	TcYC6_0162520	Mucin-associated surface protein (MASP), subgroup S104	372
TcYC6_Chr23	140553	140794	TcYC6_Chr23	138516	141052	--	non_coding	no_gene_id	241	NA	TcYC6_Chr23	138063	138515	-	CDS	TcYC6_0078420	hypothetical protein	2038	TcYC6_Chr23	141053	143489	-	CDS	TcYC6_0134630	trans-sialidase, Group V, putative	259
TcYC6_Chr23	155407	155649	TcYC6_Chr23	153819	155889	--	non_coding	no_gene_id	242	NA	TcYC6_Chr23	153375	153818	-	CDS	TcYC6_0078440	hypothetical protein	1589	TcYC6_Chr23	155890	158424	-	CDS	TcYC6_0130660	trans-sialidase, Group V, putative	241
TcYC6_Chr24	74147	74377	TcYC6_Chr24	73311	74949	--	non_coding	no_gene_id	230	NA	TcYC6_Chr24	73121	73310	-	CDS	TcYC6_0138750	trans-sialidase, putative (fragment)	837	TcYC6_Chr24	74950	76071	-	CDS	TcYC6_0101150	mucin-like glycoprotein, putative	573
TcYC6_Chr24	393171	393404	TcYC6_Chr24	392333	393994	--	non_coding	no_gene_id	233	NA	TcYC6_Chr24	389993	392332	-	CDS	TcYC6_0131200	trans-sialidase, Group V, putative	839	TcYC6_Chr24	393995	395131	-	CDS	TcYC6_0102320	mucin-like glycoprotein, putative	591
TcYC6_Chr24	537003	537240	TcYC6_Chr24	535024	537400	--	non_coding	no_gene_id	237	NA	TcYC6_Chr24	534514	535023	-	CDS	TcYC6_0102950	hypothetical protein, conserved	1980	TcYC6_Chr24	537401	540247	-	CDS	TcYC6_0131220	trans-sialidase, Group IV, putative	161
TcYC6_Chr24	26934	27172	TcYC6_Chr24	24508	27433	--	non_coding	no_gene_id	238	NA	TcYC6_Chr24	24046	24507	-	CDS	TcYC6_0101060	hypothetical protein, conserved	2427	TcYC6_Chr24	27434	30210	-	CDS	TcYC6_0141440	trans-sialidase (pseudogene), putative	262
TcYC6_Chr24	556411	556650	TcYC6_Chr24	553121	556901	--	non_coding	no_gene_id	239	NA	TcYC6_Chr24	550178	553120	-	CDS	TcYC6_0149820	retrotransposon hot spot protein (RHS, pseudogene), putative	3291	TcYC6_Chr24	556902	560048	-	CDS	TcYC6_0131210	trans-sialidase, Group VII, putative	252
TcYC6_Chr24	389462	389703	TcYC6_Chr24	389234	389992	--	non_coding	no_gene_id	241	NA	TcYC6_Chr24	389024	389233	-	CDS	TcYC6_0138760	trans-sialidase, putative (fragment)	229	TcYC6_Chr24	389993	392332	-	CDS	TcYC6_0131200	trans-sialidase, Group V, putative	290
TcYC6_Chr25	61146	61384	TcYC6_Chr25	59249	61720	--	non_coding	no_gene_id	238	NA	TcYC6_Chr25	48857	59248	-	CDS	TcYC6_0174270	dispersed gene family protein 1 (DGF-1), putative	1898	TcYC6_Chr25	61721	64089	-	CDS	TcYC6_0134130	trans-sialidase, Group II, putative	337
TcYC6_Chr25	38839	39077	TcYC6_Chr25	35510	39290	--	non_coding	no_gene_id	238	NA	TcYC6_Chr25	33245	35509	-	CDS	TcYC6_0148890	retrotransposon hot spot protein (RHS, pseudogene), putative	3330	TcYC6_Chr25	39291	42422	-	CDS	TcYC6_0130190	trans-sialidase, Group VIII, putative	214
TcYC6_Chr25	166630	166868	TcYC6_Chr25	164735	167204	--	non_coding	no_gene_id	238	NA	TcYC6_Chr25	154341	164734	-	CDS	TcYC6_0174280	dispersed gene family protein 1 (DGF-1), putative	1896	TcYC6_Chr25	167205	169574	-	CDS	TcYC6_0132430	trans-sialidase, Group II, putative	337
TcYC6_Chr25	145206	145446	TcYC6_Chr25	143303	145805	--	non_coding	no_gene_id	240	NA	TcYC6_Chr25	132918	143302	-	CDS	TcYC6_0174290	dispersed gene family protein 1 (DGF-1), putative	1904	TcYC6_Chr25	145806	148177	-	CDS	TcYC6_0134140	trans-sialidase, Group II, putative	360
TcYC6_Chr26	691373	691612	TcYC6_Chr26	689722	691813	--	non_coding	no_gene_id	239	NA	TcYC6_Chr26	689502	689721	-	CDS	TcYC6_0173610	dispersed gene family protein 1 (DGF-1), putative (fragment)	1652	TcYC6_Chr26	691814	694942	-	CDS	TcYC6_0129480	trans-sialidase, Group VIII, putative	202
TcYC6_Chr26	654431	654670	TcYC6_Chr26	651191	654867	--	non_coding	no_gene_id	239	NA	TcYC6_Chr26	651001	651190	-	CDS	TcYC6_0146140	retrotransposon hot spot protein (RHS), putative (fragment)	3241	TcYC6_Chr26	654868	658056	-	CDS	TcYC6_0129450	trans-sialidase, Group VIII, putative	198
TcYC6_Chr26	667923	668162	TcYC6_Chr26	664634	668359	--	non_coding	no_gene_id	239	NA	TcYC6_Chr26	664444	664633	-	CDS	TcYC6_0146150	retrotransposon hot spot protein (RHS), putative (fragment)	3290	TcYC6_Chr26	668360	671479	-	CDS	TcYC6_0129360	trans-sialidase, Group VIII, putative	198
TcYC6_Chr26	672948	673190	TcYC6_Chr26	671480	673440	--	non_coding	no_gene_id	242	NA	TcYC6_Chr26	668360	671479	-	CDS	TcYC6_0129360	trans-sialidase, Group VIII, putative	1469	TcYC6_Chr26	673441	676581	-	CDS	TcYC6_0129460	trans-sialidase, putative	251
TcYC6_Chr28	628929	629159	TcYC6_Chr28	625691	629351	--	non_coding	no_gene_id	230	NA	TcYC6_Chr28	623956	625690	-	CDS	TcYC6_0149770	retrotransposon hot spot protein (RHS, pseudogene), putative	3239	TcYC6_Chr28	629352	631258	-	CDS	TcYC6_0135060	trans-sialidase, Group VIII, putative	193
TcYC6_Chr28	43671	43909	TcYC6_Chr28	40914	44532	--	non_coding	no_gene_id	238	NA	TcYC6_Chr28	30507	40913	-	CDS	TcYC6_0173080	dispersed gene family protein 1 (DGF-1), putative	2758	TcYC6_Chr28	44533	45111	-	CDS	TcYC6_0099100	hypothetical protein	624
TcYC6_Chr28	3947	4187	TcYC6_Chr28	1219	6513	--	non_coding	no_gene_id	240	NA	TcYC6_Chr28	1	1218	-	CDS	TcYC6_0174400	dispersed gene family protein 1 (DGF-1), putative (fragment)	2729	TcYC6_Chr28	6514	6710	-	CDS	TcYC6_0138720	trans-sialidase, putative (fragment)	2327
TcYC6_Chr3	658258	658418	TcYC6_Chr3	657299	658726	--	non_coding	no_gene_id	160	NA	TcYC6_Chr3	656771	657298	-	CDS	TcYC6_0118630	hypothetical protein, conserved	960	TcYC6_Chr3	658727	659042	-	CDS	TcYC6_0142220	trans-sialidase (pseudogene), putative	309
TcYC6_Chr3	1506056	1506285	TcYC6_Chr3	1503622	1506671	--	non_coding	no_gene_id	229	NA	TcYC6_Chr3	1493167	1503621	-	CDS	TcYC6_0173130	dispersed gene family protein 1 (DGF-1), putative	2435	TcYC6_Chr3	1506672	1508135	-	CDS	TcYC6_0163970	Mucin-associated surface protein (MASP), subgroup S084	387
TcYC6_Chr3	815002	815232	TcYC6_Chr3	812511	815628	--	non_coding	no_gene_id	230	NA	TcYC6_Chr3	802116	812510	-	CDS	TcYC6_0173450	dispersed gene family protein 1 (DGF-1), putative	2492	TcYC6_Chr3	815629	815938	-	CDS	TcYC6_0168460	Mucin-associated surface protein (MASP, pseudogene), putative	397
TcYC6_Chr3	896054	896289	TcYC6_Chr3	894441	896583	--	non_coding	no_gene_id	235	NA	TcYC6_Chr3	894278	894440	-	CDS	TcYC6_0158140	mucin (pseudogene), putative	1614	TcYC6_Chr3	896584	898935	-	CDS	TcYC6_0131610	trans-sialidase, Group V, putative	295
TcYC6_Chr3	315119	315354	TcYC6_Chr3	313621	315807	--	non_coding	no_gene_id	235	NA	TcYC6_Chr3	312133	313620	-	CDS	TcYC6_0142050	trans-sialidase (pseudogene), putative	1499	TcYC6_Chr3	315808	317088	-	CDS	TcYC6_0163830	Mucin-associated surface protein (MASP), subgroup S135	454
TcYC6_Chr3	907827	908062	TcYC6_Chr3	906214	908302	--	non_coding	no_gene_id	235	NA	TcYC6_Chr3	906051	906213	-	CDS	TcYC6_0158150	mucin (pseudogene), putative	1614	TcYC6_Chr3	908303	911008	-	CDS	TcYC6_0131670	trans-sialidase, putative	241
TcYC6_Chr3	790878	791114	TcYC6_Chr3	786852	791492	--	non_coding	no_gene_id	236	NA	TcYC6_Chr3	785949	786851	-	CDS	TcYC6_0118790	hypothetical protein	4027	TcYC6_Chr3	791493	792467	-	CDS	TcYC6_0163850	Mucin-associated surface protein (MASP), subgroup S104	379
TcYC6_Chr3	996384	996620	TcYC6_Chr3	993968	996900	--	non_coding	no_gene_id	236	NA	TcYC6_Chr3	993032	993967	-	CDS	TcYC6_0163820	Mucin-associated surface protein (MASP), subgroup S016	2417	TcYC6_Chr3	996901	999243	-	CDS	TcYC6_0131640	trans-sialidase, putative	281
TcYC6_Chr3	915959	916196	TcYC6_Chr3	914676	916433	--	non_coding	no_gene_id	237	NA	TcYC6_Chr3	914034	914675	-	CDS	TcYC6_0118860	mucin TcMUC, pseudogene	1284	TcYC6_Chr3	916434	918965	-	CDS	TcYC6_0132720	trans-sialidase, Group V, putative	238
TcYC6_Chr3	1483062	1483299	TcYC6_Chr3	1480544	1483458	--	non_coding	no_gene_id	237	NA	TcYC6_Chr3	1470092	1480543	-	CDS	TcYC6_0173140	dispersed gene family protein 1 (DGF-1), putative	2519	TcYC6_Chr3	1483459	1483658	-	CDS	TcYC6_0137710	trans-sialidase, putative (fragment)	160
TcYC6_Chr3	349282	349519	TcYC6_Chr3	346705	349894	--	non_coding	no_gene_id	237	NA	TcYC6_Chr3	336337	346704	-	CDS	TcYC6_0173150	dispersed gene family protein 1 (DGF-1), putative	2578	TcYC6_Chr3	349895	350878	-	CDS	TcYC6_0163790	Mucin-associated surface protein (MASP), subgroup S104	376
TcYC6_Chr3	819395	819633	TcYC6_Chr3	816874	820026	--	non_coding	no_gene_id	238	NA	TcYC6_Chr3	816316	816873	-	CDS	TcYC6_0118810	hypothetical protein	2522	TcYC6_Chr3	820027	820995	-	CDS	TcYC6_0163860	Mucin-associated surface protein (MASP), subgroup S104	394
TcYC6_Chr3	884276	884515	TcYC6_Chr3	882795	884811	--	non_coding	no_gene_id	239	NA	TcYC6_Chr3	880545	882794	-	CDS	TcYC6_0137640	trans-sialidase, putative (fragment)	1482	TcYC6_Chr3	884812	887160	-	CDS	TcYC6_0131600	trans-sialidase, Group V, putative	297
TcYC6_Chr3	1026146	1026385	TcYC6_Chr3	1023634	1026727	--	non_coding	no_gene_id	239	NA	TcYC6_Chr3	1013173	1023633	-	CDS	TcYC6_0173180	dispersed gene family protein 1 (DGF-1), putative	2513	TcYC6_Chr3	1026728	1028200	-	CDS	TcYC6_0164140	Mucin-associated surface protein (MASP), subgroup S089	343
TcYC6_Chr3	745509	745748	TcYC6_Chr3	742295	746131	--	non_coding	no_gene_id	239	NA	TcYC6_Chr3	741239	742294	-	CDS	TcYC6_0163940	Mucin-associated surface protein (MASP), subgroup S046	3215	TcYC6_Chr3	746132	747058	-	CDS	TcYC6_0164310	Mucin-associated surface protein (MASP), subgroup S016	384
TcYC6_Chr3	892152	892391	TcYC6_Chr3	889667	892775	--	non_coding	no_gene_id	239	NA	TcYC6_Chr3	888437	889666	-	CDS	TcYC6_0164270	Mucin-associated surface protein (MASP), subgroup S030	2486	TcYC6_Chr3	892776	893826	-	CDS	TcYC6_0166470	Mucin-associated surface protein (MASP), subgroup S055	385
TcYC6_Chr3	903924	904163	TcYC6_Chr3	901439	904548	--	non_coding	no_gene_id	239	NA	TcYC6_Chr3	900209	901438	-	CDS	TcYC6_0164280	Mucin-associated surface protein (MASP), subgroup S030	2486	TcYC6_Chr3	904549	905599	-	CDS	TcYC6_0166480	Mucin-associated surface protein (MASP), subgroup S055	386
TcYC6_Chr3	553943	554183	TcYC6_Chr3	551249	554570	--	non_coding	no_gene_id	240	NA	TcYC6_Chr3	540878	551248	-	CDS	TcYC6_0173170	dispersed gene family protein 1 (DGF-1), putative	2695	TcYC6_Chr3	554571	555620	-	CDS	TcYC6_0165270	Mucin-associated surface protein (MASP), subgroup S048	388
TcYC6_Chr3	823520	823760	TcYC6_Chr3	820996	823995	--	non_coding	no_gene_id	240	NA	TcYC6_Chr3	820027	820995	-	CDS	TcYC6_0163860	Mucin-associated surface protein (MASP), subgroup S104	2525	TcYC6_Chr3	823996	826530	-	CDS	TcYC6_0131790	trans-sialidase, Group V, putative	236
TcYC6_Chr3	1510790	1511030	TcYC6_Chr3	1509480	1511567	--	non_coding	no_gene_id	240	NA	TcYC6_Chr3	1508679	1509479	-	CDS	TcYC6_0120500	mucin TcMUCII, pseudogene	1311	TcYC6_Chr3	1511568	1512578	-	CDS	TcYC6_0120510	serine-alanine-and proline-rich protein, putative	538
TcYC6_Chr3	577980	578220	TcYC6_Chr3	576691	578448	--	non_coding	no_gene_id	240	NA	TcYC6_Chr3	575854	576690	-	CDS	TcYC6_0118550	mucin TcMUCII, pseudogene	1290	TcYC6_Chr3	578449	581013	-	CDS	TcYC6_0131800	trans-sialidase, Group V, putative	229
TcYC6_Chr3	1515179	1515419	TcYC6_Chr3	1514339	1516043	--	non_coding	no_gene_id	240	NA	TcYC6_Chr3	1513496	1514338	-	CDS	TcYC6_0120520	hypothetical protein	841	TcYC6_Chr3	1516044	1518214	-	CDS	TcYC6_0135490	trans-sialidase, Group VI, putative	625
TcYC6_Chr3	325972	326212	TcYC6_Chr3	325345	326489	--	non_coding	no_gene_id	240	NA	TcYC6_Chr3	324856	325344	-	CDS	TcYC6_0118270	elongation factor 1-gamma, pseudogene	628	TcYC6_Chr3	326490	328088	-	CDS	TcYC6_0142100	trans-sialidase (pseudogene), putative	278
TcYC6_Chr3	647752	647992	TcYC6_Chr3	645112	648228	--	non_coding	no_gene_id	240	NA	TcYC6_Chr3	634654	645111	-	CDS	TcYC6_0173160	dispersed gene family protein 1 (DGF-1), putative	2641	TcYC6_Chr3	648229	648517	-	CDS	TcYC6_0142240	trans-sialidase (pseudogene), putative	237
TcYC6_Chr3	421006	421247	TcYC6_Chr3	418491	421395	--	non_coding	no_gene_id	241	NA	TcYC6_Chr3	408036	418490	-	CDS	TcYC6_0173190	dispersed gene family protein 1 (DGF-1), putative	2516	TcYC6_Chr3	421396	421595	-	CDS	TcYC6_0137720	trans-sialidase, putative (fragment)	149
TcYC6_Chr3	778800	779041	TcYC6_Chr3	777496	779337	--	non_coding	no_gene_id	241	NA	TcYC6_Chr3	776851	777495	-	CDS	TcYC6_0118780	mucin TcMUC, pseudogene	1305	TcYC6_Chr3	779338	782220	-	CDS	TcYC6_0131580	trans-sialidase, Group VI, putative	297
TcYC6_Chr3	949470	949711	TcYC6_Chr3	947820	949953	--	non_coding	no_gene_id	241	NA	TcYC6_Chr3	947657	947819	-	CDS	TcYC6_0158170	mucin (pseudogene), putative	1651	TcYC6_Chr3	949954	952656	-	CDS	TcYC6_0132680	trans-sialidase, putative	243
TcYC6_Chr3	398560	398802	TcYC6_Chr3	397150	399085	--	non_coding	no_gene_id	242	NA	TcYC6_Chr3	396103	397149	-	CDS	TcYC6_0164250	Mucin-associated surface protein (MASP), subgroup S046	1411	TcYC6_Chr3	399086	400621	-	CDS	TcYC6_0131810	trans-sialidase, putative	284
TcYC6_Chr3	733129	733371	TcYC6_Chr3	732105	733648	--	non_coding	no_gene_id	242	NA	TcYC6_Chr3	731715	732104	-	CDS	TcYC6_0118720	hypothetical protein	1025	TcYC6_Chr3	733649	734719	-	CDS	TcYC6_0141980	trans-sialidase (pseudogene), putative	278
TcYC6_Chr30	562078	562315	TcYC6_Chr30	560272	562602	--	non_coding	no_gene_id	237	NA	TcYC6_Chr30	560106	560271	-	CDS	TcYC6_0157210	mucin (pseudogene), putative	1807	TcYC6_Chr30	562603	565083	-	CDS	TcYC6_0135930	trans-sialidase, Group V, putative	288
TcYC6_Chr31	345720	345957	TcYC6_Chr31	343680	346235	--	non_coding	no_gene_id	237	NA	TcYC6_Chr31	341724	343679	-	CDS	TcYC6_0139380	trans-sialidase (pseudogene), putative	2041	TcYC6_Chr31	346236	348380	-	CDS	TcYC6_0168630	surface protease GP63, putative	279
TcYC6_Chr31	494603	494841	TcYC6_Chr31	492519	495115	--	non_coding	no_gene_id	238	NA	TcYC6_Chr31	490558	492518	-	CDS	TcYC6_0139390	trans-sialidase (pseudogene), putative	2085	TcYC6_Chr31	495116	497257	-	CDS	TcYC6_0168640	surface protease GP63, putative	275
TcYC6_Chr31	529613	529852	TcYC6_Chr31	526927	530362	--	non_coding	no_gene_id	239	NA	TcYC6_Chr31	516486	526926	-	CDS	TcYC6_0174140	dispersed gene family protein 1 (DGF-1), putative	2687	TcYC6_Chr31	530363	531549	-	CDS	TcYC6_0167890	Mucin-associated surface protein (MASP, pseudogene), putative	511
TcYC6_Chr31	562976	563216	TcYC6_Chr31	560301	563724	--	non_coding	no_gene_id	240	NA	TcYC6_Chr31	549849	560300	-	CDS	TcYC6_0173350	dispersed gene family protein 1 (DGF-1), putative	2676	TcYC6_Chr31	563725	565146	-	CDS	TcYC6_0160280	Mucin-associated surface protein (MASP), subgroup S133	509
TcYC6_Chr32	13456	13695	TcYC6_Chr32	10174	13986	--	non_coding	no_gene_id	239	NA	TcYC6_Chr32	7308	10173	-	CDS	TcYC6_0150060	retrotransposon hot spot protein (RHS, pseudogene), putative	3283	TcYC6_Chr32	13987	16248	-	CDS	TcYC6_0131440	trans-sialidase, Group II, putative	292
TcYC6_Chr32	23703	23942	TcYC6_Chr32	20421	24234	--	non_coding	no_gene_id	239	NA	TcYC6_Chr32	18182	20420	-	CDS	TcYC6_0150110	retrotransposon hot spot protein (RHS, pseudogene), putative	3283	TcYC6_Chr32	24235	26496	-	CDS	TcYC6_0131450	trans-sialidase, Group II, putative	293
TcYC6_Chr33	263415	263558	TcYC6_Chr33	262378	263832	--	non_coding	no_gene_id	143	NA	TcYC6_Chr33	262042	262377	-	CDS	TcYC6_0035130	elongation factor 1-gamma (EF-1-gamma), pseudogene	1038	TcYC6_Chr33	263833	266298	-	CDS	TcYC6_0128980	trans-sialidase, Group V, putative	275
TcYC6_Chr33	182855	182999	TcYC6_Chr33	181760	183346	--	non_coding	no_gene_id	144	NA	TcYC6_Chr33	181010	181759	-	CDS	TcYC6_0034240	hypothetical protein	1096	TcYC6_Chr33	183347	185725	-	CDS	TcYC6_0132150	trans-sialidase, Group V, putative	348
TcYC6_Chr33	207233	207377	TcYC6_Chr33	206011	207724	--	non_coding	no_gene_id	144	NA	TcYC6_Chr33	205624	206010	-	CDS	TcYC6_0035110	hypothetical protein	1223	TcYC6_Chr33	207725	210104	-	CDS	TcYC6_0133450	trans-sialidase, Group V, putative	348
TcYC6_Chr33	250297	250445	TcYC6_Chr33	249736	250756	--	non_coding	no_gene_id	148	NA	TcYC6_Chr33	249058	249735	-	CDS	TcYC6_0034330	hypothetical protein, conserved	562	TcYC6_Chr33	250757	253489	-	CDS	TcYC6_0129020	trans-sialidase, Group V, putative	312
TcYC6_Chr33	167170	167318	TcYC6_Chr33	166615	167593	--	non_coding	no_gene_id	148	NA	TcYC6_Chr33	165937	166614	-	CDS	TcYC6_0034220	hypothetical protein, conserved	556	TcYC6_Chr33	167594	170236	-	CDS	TcYC6_0128940	trans-sialidase, Group V, putative	276
TcYC6_Chr33	148248	148420	TcYC6_Chr33	147268	148657	--	non_coding	no_gene_id	172	NA	TcYC6_Chr33	146518	147267	-	CDS	TcYC6_0034200	hypothetical protein	981	TcYC6_Chr33	148658	150796	-	CDS	TcYC6_0168750	surface protease GP63, putative	238
TcYC6_Chr33	231488	231660	TcYC6_Chr33	230508	231897	--	non_coding	no_gene_id	172	NA	TcYC6_Chr33	229758	230507	-	CDS	TcYC6_0034320	hypothetical protein	981	TcYC6_Chr33	231898	233916	-	CDS	TcYC6_0168760	surface protease GP63, putative	238
TcYC6_Chr33	157617	157853	TcYC6_Chr33	156819	158082	--	non_coding	no_gene_id	236	NA	TcYC6_Chr33	156228	156818	-	CDS	TcYC6_0034210	hypothetical protein	799	TcYC6_Chr33	158083	160458	-	CDS	TcYC6_0128950	trans-sialidase, Group V, putative	230
TcYC6_Chr33	240738	240974	TcYC6_Chr33	239792	241203	--	non_coding	no_gene_id	236	NA	TcYC6_Chr33	239348	239791	-	CDS	TcYC6_0035120	hypothetical protein	947	TcYC6_Chr33	241204	243579	-	CDS	TcYC6_0128960	trans-sialidase, Group V, putative	230
TcYC6_Chr35	52407	52644	TcYC6_Chr35	50957	52999	--	non_coding	no_gene_id	237	NA	TcYC6_Chr35	50767	50956	-	CDS	TcYC6_0138350	trans-sialidase, putative (fragment)	1451	TcYC6_Chr35	53000	55723	-	CDS	TcYC6_0129950	trans-sialidase, Group IV, putative	356
TcYC6_Chr35	68847	69084	TcYC6_Chr35	67404	69439	--	non_coding	no_gene_id	237	NA	TcYC6_Chr35	67214	67403	-	CDS	TcYC6_0138340	trans-sialidase, putative (fragment)	1444	TcYC6_Chr35	69440	72160	-	CDS	TcYC6_0129900	trans-sialidase, Group IV, putative	356
TcYC6_Chr35	39327	39565	TcYC6_Chr35	37868	39916	--	non_coding	no_gene_id	238	NA	TcYC6_Chr35	35676	37867	-	CDS	TcYC6_0134000	trans-sialidase, Group II, putative	1460	TcYC6_Chr35	39917	42700	-	CDS	TcYC6_0129940	trans-sialidase, Group IV, putative	352
TcYC6_Chr35	80369	80607	TcYC6_Chr35	78915	80965	--	non_coding	no_gene_id	238	NA	TcYC6_Chr35	78725	78914	-	CDS	TcYC6_0138360	trans-sialidase, putative (fragment)	1455	TcYC6_Chr35	80966	83497	-	CDS	TcYC6_0129920	trans-sialidase, Group V, putative	359
TcYC6_Chr35	17318	17559	TcYC6_Chr35	15755	17716	--	non_coding	no_gene_id	241	NA	TcYC6_Chr35	12973	15754	-	CDS	TcYC6_0133980	trans-sialidase, Group IV, putative	1564	TcYC6_Chr35	17717	20119	-	CDS	TcYC6_0129910	trans-sialidase, Group II, putative	158
TcYC6_Chr36	46644	46882	TcYC6_Chr36	44588	47096	--	non_coding	no_gene_id	238	NA	TcYC6_Chr36	44252	44587	-	CDS	TcYC6_0061900	hypothetical protein	2057	TcYC6_Chr36	47097	47304	-	CDS	TcYC6_0140380	trans-sialidase (pseudogene), putative	215
TcYC6_Chr37	41820	42057	TcYC6_Chr37	38744	42318	--	non_coding	no_gene_id	237	NA	TcYC6_Chr37	35877	38743	-	CDS	TcYC6_0147320	retrotransposon hot spot protein (RHS, pseudogene), putative	3077	TcYC6_Chr37	42319	42590	-	CDS	TcYC6_0139520	trans-sialidase (pseudogene), putative	262
TcYC6_Chr4	48816	49054	TcYC6_Chr4	45550	49452	--	non_coding	no_gene_id	238	NA	TcYC6_Chr1	45576	45778	-	CDS	TcYC6_0136790	trans-sialidase, putative (fragment)	3038	TcYC6_Chr1	49453	52163	-	CDS	TcYC6_0147090	retrotransposon hot spot protein (RHS, pseudogene), putative	399
TcYC6_Chr40	127523	127751	TcYC6_Chr40	126533	127941	--	non_coding	no_gene_id	228	NA	TcYC6_Chr40	126047	126532	-	CDS	TcYC6_0009050	hypothetical protein	991	TcYC6_Chr40	127942	131093	-	CDS	TcYC6_0134450	trans-sialidase, putative	191
TcYC6_Chr40	153316	153544	TcYC6_Chr40	151676	153735	--	non_coding	no_gene_id	228	NA	TcYC6_Chr40	141208	151675	-	CDS	TcYC6_0174370	dispersed gene family protein 1 (DGF-1), putative	1641	TcYC6_Chr40	153736	156887	-	CDS	TcYC6_0134460	trans-sialidase, putative	192
TcYC6_Chr40	19110	19338	TcYC6_Chr40	17470	19525	--	non_coding	no_gene_id	228	NA	TcYC6_Chr40	7001	17469	-	CDS	TcYC6_0174350	dispersed gene family protein 1 (DGF-1), putative	1641	TcYC6_Chr40	19526	22689	-	CDS	TcYC6_0134480	trans-sialidase, putative	188
TcYC6_Chr40	173167	173395	TcYC6_Chr40	172177	173584	--	non_coding	no_gene_id	228	NA	TcYC6_Chr40	171679	172176	-	CDS	TcYC6_0009060	hypothetical protein	991	TcYC6_Chr40	173585	176735	-	CDS	TcYC6_0136280	trans-sialidase, putative	190
TcYC6_Chr5	1212222	1212452	TcYC6_Chr5	1210713	1212724	--	non_coding	no_gene_id	230	NA	TcYC6_Chr5	1210203	1210712	-	CDS	TcYC6_0008280	hypothetical protein	1510	TcYC6_Chr5	1212725	1215244	-	CDS	TcYC6_0132560	trans-sialidase, Group V, putative	273
TcYC6_Chr5	44929	45161	TcYC6_Chr5	41755	45331	--	non_coding	no_gene_id	232	NA	TcYC6_Chr5	39517	41754	-	CDS	TcYC6_0149620	retrotransposon hot spot protein (RHS, pseudogene), putative	3175	TcYC6_Chr5	45332	47749	-	CDS	TcYC6_0131050	trans-sialidase, Group II, putative	171
TcYC6_Chr5	912641	912875	TcYC6_Chr5	909344	913257	--	non_coding	no_gene_id	234	NA	TcYC6_Chr5	907066	909343	-	CDS	TcYC6_0149630	retrotransposon hot spot protein (RHS, pseudogene), putative	3298	TcYC6_Chr5	913258	914229	-	CDS	TcYC6_0163110	Mucin-associated surface protein (MASP), subgroup S110	383
TcYC6_Chr5	974831	975066	TcYC6_Chr5	972043	975354	--	non_coding	no_gene_id	235	NA	TcYC6_Chr5	970957	972042	-	CDS	TcYC6_0163300	Mucin-associated surface protein (MASP), subgroup S030	2789	TcYC6_Chr5	975355	977811	-	CDS	TcYC6_0134900	trans-sialidase, Group V, putative	289
TcYC6_Chr5	990193	990428	TcYC6_Chr5	988743	990716	--	non_coding	no_gene_id	235	NA	TcYC6_Chr5	988128	988742	-	CDS	TcYC6_0008150	unknown gene, pseudogene	1451	TcYC6_Chr5	990717	993173	-	CDS	TcYC6_0134910	trans-sialidase, Group V, putative	289
TcYC6_Chr5	34511	34747	TcYC6_Chr5	31302	35028	--	non_coding	no_gene_id	236	NA	TcYC6_Chr5	29064	31301	-	CDS	TcYC6_0149690	retrotransposon hot spot protein (RHS, pseudogene), putative	3210	TcYC6_Chr5	35029	37572	-	CDS	TcYC6_0131070	trans-sialidase, Group II, putative	282
TcYC6_Chr5	24062	24299	TcYC6_Chr5	21869	24578	--	non_coding	no_gene_id	237	NA	TcYC6_Chr5	11483	21868	-	CDS	TcYC6_0173030	dispersed gene family protein 1 (DGF-1), putative	2194	TcYC6_Chr5	24579	27116	-	CDS	TcYC6_0131020	trans-sialidase, Group II, putative	280
TcYC6_Chr5	1191000	1191237	TcYC6_Chr5	1188283	1191734	--	non_coding	no_gene_id	237	NA	TcYC6_Chr5	1177834	1188282	-	CDS	TcYC6_0173040	dispersed gene family protein 1 (DGF-1), putative	2718	TcYC6_Chr5	1191735	1192673	-	CDS	TcYC6_0007010	hypothetical protein, conserved	498
TcYC6_Chr5	918525	918762	TcYC6_Chr5	918013	919239	--	non_coding	no_gene_id	237	NA	TcYC6_Chr5	917491	918012	-	CDS	TcYC6_0006750	hypothetical protein, conserved	513	TcYC6_Chr5	919240	920802	-	CDS	TcYC6_0163020	Mucin-associated surface protein (MASP), subgroup S123	478
TcYC6_Chr5	1203944	1204182	TcYC6_Chr5	1202388	1204453	--	non_coding	no_gene_id	238	NA	TcYC6_Chr5	1201857	1202387	-	CDS	TcYC6_0008270	hypothetical protein	1557	TcYC6_Chr5	1204454	1206973	-	CDS	TcYC6_0131030	trans-sialidase, Group V, putative	272
TcYC6_Chr5	1195649	1195887	TcYC6_Chr5	1194123	1196160	--	non_coding	no_gene_id	238	NA	TcYC6_Chr5	1193571	1194122	-	CDS	TcYC6_0008260	hypothetical protein	1527	TcYC6_Chr5	1196161	1198680	-	CDS	TcYC6_0131090	trans-sialidase, Group V, putative	274
TcYC6_Chr5	939398	939636	TcYC6_Chr5	938754	940153	--	non_coding	no_gene_id	238	NA	TcYC6_Chr5	938268	938753	-	CDS	TcYC6_0006820	hypothetical protein	645	TcYC6_Chr5	940154	941365	-	CDS	TcYC6_0163220	Mucin-associated surface protein (MASP), subgroup S085	518
TcYC6_Chr5	982509	982747	TcYC6_Chr5	981300	983037	--	non_coding	no_gene_id	238	NA	TcYC6_Chr5	980442	981299	-	CDS	TcYC6_0006850	hypothetical protein	1210	TcYC6_Chr5	983038	985315	-	CDS	TcYC6_0136420	trans-sialidase, Group V, putative	291
TcYC6_Chr5	997870	998108	TcYC6_Chr5	996661	998398	--	non_coding	no_gene_id	238	NA	TcYC6_Chr5	995977	996660	-	CDS	TcYC6_0006860	hypothetical protein	1210	TcYC6_Chr5	998399	1000676	-	CDS	TcYC6_0136430	trans-sialidase, Group V, putative	291
TcYC6_Chr5	211165	211403	TcYC6_Chr5	210005	211575	--	non_coding	no_gene_id	238	NA	TcYC6_Chr5	205086	210004	-	CDS	TcYC6_0175020	dispersed gene family protein 1 (DGF-1, pseudogene), putative	1161	TcYC6_Chr5	211576	213838	-	CDS	TcYC6_0134880	trans-sialidase, Group II, putative	173
TcYC6_Chr5	215346	215584	TcYC6_Chr5	213839	215756	--	non_coding	no_gene_id	238	NA	TcYC6_Chr5	211576	213838	-	CDS	TcYC6_0134880	trans-sialidase, Group II, putative	1508	TcYC6_Chr5	215757	218018	-	CDS	TcYC6_0130970	trans-sialidase, Group II, putative	173
TcYC6_Chr5	219566	219804	TcYC6_Chr5	218019	219976	--	non_coding	no_gene_id	238	NA	TcYC6_Chr5	215757	218018	-	CDS	TcYC6_0130970	trans-sialidase, Group II, putative	1548	TcYC6_Chr5	219977	222238	-	CDS	TcYC6_0130980	trans-sialidase, Group II, putative	173
TcYC6_Chr5	289758	289996	TcYC6_Chr5	288716	290178	--	non_coding	no_gene_id	238	NA	TcYC6_Chr5	288221	288715	-	CDS	TcYC6_0005760	hypothetical protein	1043	TcYC6_Chr5	290179	292455	-	CDS	TcYC6_0130960	trans-sialidase, Group II, putative	183
TcYC6_Chr5	678860	679099	TcYC6_Chr5	677486	679414	--	non_coding	no_gene_id	239	NA	TcYC6_Chr5	676973	677485	-	CDS	TcYC6_0006660	hypothetical protein	1375	TcYC6_Chr5	679415	680719	-	CDS	TcYC6_0163390	Mucin-associated surface protein (MASP), subgroup S001	316
TcYC6_Chr5	55214	55453	TcYC6_Chr5	51943	55648	--	non_coding	no_gene_id	239	NA	TcYC6_Chr5	49705	51942	-	CDS	TcYC6_0149730	retrotransposon hot spot protein (RHS, pseudogene), putative	3272	TcYC6_Chr5	55649	57585	-	CDS	TcYC6_0134960	trans-sialidase, putative	196
TcYC6_Chr5	95527	95766	TcYC6_Chr5	92276	95976	--	non_coding	no_gene_id	239	NA	TcYC6_Chr5	91193	92275	-	CDS	TcYC6_0149680	retrotransposon hot spot protein (RHS, pseudogene), putative	3252	TcYC6_Chr5	95977	99119	-	CDS	TcYC6_0134890	trans-sialidase, Group VIII, putative	211
TcYC6_Chr5	1167800	1168040	TcYC6_Chr5	1166509	1168282	--	non_coding	no_gene_id	240	NA	TcYC6_Chr5	1165276	1166508	-	CDS	TcYC6_0163070	Mucin-associated surface protein (MASP), subgroup S107	1292	TcYC6_Chr5	1168283	1170766	-	CDS	TcYC6_0130940	trans-sialidase, Group V, putative	243
TcYC6_Chr5	866858	867099	TcYC6_Chr5	864894	867325	--	non_coding	no_gene_id	241	NA	TcYC6_Chr5	864585	864893	-	CDS	TcYC6_0006710	hypothetical protein	1965	TcYC6_Chr5	867326	869665	-	CDS	TcYC6_0131060	trans-sialidase, Group V, putative	227
TcYC6_Chr5	223590	223832	TcYC6_Chr5	222239	224011	--	non_coding	no_gene_id	242	NA	TcYC6_Chr5	219977	222238	-	CDS	TcYC6_0130980	trans-sialidase, Group II, putative	1352	TcYC6_Chr5	224012	226276	-	CDS	TcYC6_0130990	trans-sialidase, Group II, putative	180
TcYC6_Chr5	227625	227867	TcYC6_Chr5	226277	228047	--	non_coding	no_gene_id	242	NA	TcYC6_Chr5	224012	226276	-	CDS	TcYC6_0130990	trans-sialidase, Group II, putative	1349	TcYC6_Chr5	228048	230312	-	CDS	TcYC6_0131000	trans-sialidase, Group II, putative	181
TcYC6_Chr5	231704	231946	TcYC6_Chr5	230313	232127	--	non_coding	no_gene_id	242	NA	TcYC6_Chr5	228048	230312	-	CDS	TcYC6_0131000	trans-sialidase, Group II, putative	1392	TcYC6_Chr5	232128	234392	-	CDS	TcYC6_0131010	trans-sialidase, Group II, putative	182
TcYC6_Chr6	98374	98522	TcYC6_Chr6	95999	98794	--	non_coding	no_gene_id	148	NA	TcYC6_Chr6	95588	95998	-	CDS	TcYC6_0057170	hypothetical protein, conserved	2376	TcYC6_Chr6	98795	101281	-	CDS	TcYC6_0129810	trans-sialidase, Group V, putative	273
TcYC6_Chr6	114132	114280	TcYC6_Chr6	112658	114622	--	non_coding	no_gene_id	148	NA	TcYC6_Chr6	110623	112657	-	CDS	TcYC6_0140250	trans-sialidase (pseudogene), putative	1475	TcYC6_Chr6	114623	116998	-	CDS	TcYC6_0129800	trans-sialidase, Group V, putative	343
TcYC6_Chr6	1186727	1186963	TcYC6_Chr6	1185815	1187305	--	non_coding	no_gene_id	236	NA	TcYC6_Chr6	1184927	1185814	-	CDS	TcYC6_0059560	hypothetical protein, conserved	913	TcYC6_Chr6	1187306	1190092	-	CDS	TcYC6_0129820	trans-sialidase, Group VI, putative	343
TcYC6_Chr6	226943	227182	TcYC6_Chr6	226515	227511	--	non_coding	no_gene_id	239	NA	TcYC6_Chr6	226089	226514	-	CDS	TcYC6_0056970	hypothetical protein, conserved	429	TcYC6_Chr6	227512	230322	-	CDS	TcYC6_0129730	trans-sialidase, Group VI, putative	330
TcYC6_Chr6	1266424	1266663	TcYC6_Chr6	1265664	1266969	--	non_coding	no_gene_id	239	NA	TcYC6_Chr6	1265241	1265663	-	CDS	TcYC6_0057540	hypothetical protein, conserved	761	TcYC6_Chr6	1266970	1269787	-	CDS	TcYC6_0176840	gp85-like protein	307
TcYC6_Chr6	190788	191028	TcYC6_Chr6	186646	191326	--	non_coding	no_gene_id	240	NA	TcYC6_Chr6	185932	186645	-	CDS	TcYC6_0056920	hypothetical protein, conserved	4143	TcYC6_Chr6	191327	193660	-	CDS	TcYC6_0169620	surface protease GP63, putative	299
TcYC6_Chr6	1201593	1201835	TcYC6_Chr6	1200937	1202159	--	non_coding	no_gene_id	242	NA	TcYC6_Chr6	1200451	1200936	-	CDS	TcYC6_0056820	hypothetical protein	657	TcYC6_Chr6	1202160	1204976	-	CDS	TcYC6_0129710	trans-sialidase, Group VI, putative	325
TcYC6_Chr6	1217539	1217781	TcYC6_Chr6	1216888	1218103	--	non_coding	no_gene_id	242	NA	TcYC6_Chr6	1216402	1216887	-	CDS	TcYC6_0059610	hypothetical protein	652	TcYC6_Chr6	1218104	1220929	-	CDS	TcYC6_0129760	trans-sialidase, Group VI, putative	323
TcYC6_Chr7	50381	50619	TcYC6_Chr7	47965	50969	--	non_coding	no_gene_id	238	NA	TcYC6_Chr7	37534	47964	-	CDS	TcYC6_0173440	dispersed gene family protein 1 (DGF-1), putative	2417	TcYC6_Chr7	50970	52124	-	CDS	TcYC6_0162990	Mucin-associated surface protein (MASP), subgroup S008	351
TcYC6_Chr7	56991	57230	TcYC6_Chr7	52734	57404	--	non_coding	no_gene_id	239	NA	TcYC6_Chr7	52556	52733	-	CDS	TcYC6_0157690	mucin (pseudogene), putative	4258	TcYC6_Chr7	57405	59669	-	CDS	TcYC6_0132540	trans-sialidase, Group II, putative	175
TcYC6_Chr9	7717	7867	TcYC6_Chr9	4325	8146	--	non_coding	no_gene_id	150	NA	TcYC6_Chr9	2084	4324	-	CDS	TcYC6_0143230	retrotransposon hot spot (RHS) protein, putative	3393	TcYC6_Chr9	8147	10725	-	CDS	TcYC6_0135340	trans-sialidase, Group II, putative	280
TcYC6_Chr9	18304	18454	TcYC6_Chr9	14913	18729	--	non_coding	no_gene_id	150	NA	TcYC6_Chr9	12672	14912	-	CDS	TcYC6_0143220	retrotransposon hot spot (RHS) protein, putative	3392	TcYC6_Chr9	18730	21264	-	CDS	TcYC6_0131500	trans-sialidase, Group II, putative	276
TcYC6_Chr9	28841	28991	TcYC6_Chr9	25450	29268	--	non_coding	no_gene_id	150	NA	TcYC6_Chr9	23210	25449	-	CDS	TcYC6_0145690	retrotransposon hot spot (RHS) protein, putative	3392	TcYC6_Chr9	29269	31846	-	CDS	TcYC6_0135360	trans-sialidase, Group II, putative	278
TcYC6_Chr9	39426	39576	TcYC6_Chr9	36032	39851	--	non_coding	no_gene_id	150	NA	TcYC6_Chr9	33793	36031	-	CDS	TcYC6_0145660	retrotransposon hot spot (RHS) protein, putative	3395	TcYC6_Chr9	39852	42386	-	CDS	TcYC6_0131510	trans-sialidase, Group II, putative	276
TcYC6_Chr9	49965	50115	TcYC6_Chr9	46572	50391	--	non_coding	no_gene_id	150	NA	TcYC6_Chr9	44332	46571	-	CDS	TcYC6_0145670	retrotransposon hot spot (RHS) protein, putative	3394	TcYC6_Chr9	50392	52928	-	CDS	TcYC6_0135350	trans-sialidase, Group II, putative	277
TcYC6_Chr9	60498	60648	TcYC6_Chr9	57115	60921	--	non_coding	no_gene_id	150	NA	TcYC6_Chr9	54875	57114	-	CDS	TcYC6_0145680	retrotransposon hot spot (RHS) protein, putative	3384	TcYC6_Chr9	60922	63498	-	CDS	TcYC6_0131520	trans-sialidase, Group II, putative	274
TcYC6_Chr9	71074	71224	TcYC6_Chr9	67683	71500	--	non_coding	no_gene_id	150	NA	TcYC6_Chr9	65444	67682	-	CDS	TcYC6_0145650	retrotransposon hot spot (RHS) protein, putative	3392	TcYC6_Chr9	71501	74077	-	CDS	TcYC6_0131530	trans-sialidase, Group II, putative	277
TcYC6_Contig105	27940	28177	TcYC6_Contig105	26307	28385	--	non_coding	no_gene_id	237	NA	TcYC6_Contig105	23523	26306	-	CDS	TcYC6_0128540	trans-sialidase, Group IV, putative	1634	TcYC6_Contig105	28386	30863	-	CDS	TcYC6_0128550	trans-sialidase, Group VII, putative	209
TcYC6_Contig105	22928	23165	TcYC6_Contig105	21385	23522	--	non_coding	no_gene_id	237	NA	TcYC6_Contig105	19159	21384	-	CDS	TcYC6_0128530	trans-sialidase, Group II, putative	1544	TcYC6_Contig105	23523	26306	-	CDS	TcYC6_0128540	trans-sialidase, Group IV, putative	358
TcYC6_Contig105	57372	57612	TcYC6_Contig105	54210	57759	--	non_coding	no_gene_id	240	NA	TcYC6_Contig105	54017	54209	-	CDS	TcYC6_0143500	retrotransposon hot spot protein (RHS), putative (fragment)	3163	TcYC6_Contig105	57760	60216	-	CDS	TcYC6_0128560	trans-sialidase, Group II, putative	148
TcYC6_Contig125	58924	59160	TcYC6_Contig125	56794	59664	--	non_coding	no_gene_id	236	NA	TcYC6_Contig125	55192	56793	-	CDS	TcYC6_0128670	trans-sialidase, putative	2131	TcYC6_Contig125	59665	60891	-	CDS	TcYC6_0160450	Mucin-associated surface protein (MASP), subgroup S099	505
TcYC6_Contig125	49277	49514	TcYC6_Contig125	48230	50009	--	non_coding	no_gene_id	237	NA	TcYC6_Contig125	47564	48229	-	CDS	TcYC6_0004400	hypothetical protein	1048	TcYC6_Contig125	50010	51444	-	CDS	TcYC6_0165710	Mucin-associated surface protein (MASP), subgroup S043	496
TcYC6_Contig125	63554	63794	TcYC6_Contig125	62059	64015	--	non_coding	no_gene_id	240	NA	TcYC6_Contig125	61750	62058	-	CDS	TcYC6_0004420	hypothetical protein	1496	TcYC6_Contig125	64016	66868	-	CDS	TcYC6_0128660	trans-sialidase, Group VI, putative	222
TcYC6_Contig126	47701	47850	TcYC6_Contig126	46455	48106	--	non_coding	no_gene_id	149	NA	TcYC6_Contig126	46107	46454	-	CDS	TcYC6_0026120	hypothetical protein, conserved	1247	TcYC6_Contig126	48107	50980	-	CDS	TcYC6_0132100	trans-sialidase, Group V, putative	257
TcYC6_Contig129	14991	15228	TcYC6_Contig129	11905	15792	--	non_coding	no_gene_id	237	NA	TcYC6_Contig129	10793	11904	-	CDS	TcYC6_0147330	retrotransposon hot spot protein (RHS, pseudogene), putative	3087	TcYC6_Contig129	15793	17735	-	CDS	TcYC6_0170400	surface protease GP63, putative	565
TcYC6_Contig140	8296	8528	TcYC6_Contig140	7094	8813	--	non_coding	no_gene_id	232	NA	TcYC6_Contig140	6869	7093	-	CDS	TcYC6_0033540	elongation factor 1-gamma , putative	1203	TcYC6_Contig140	8814	11311	-	CDS	TcYC6_0133350	trans-sialidase, Group V, putative	286
TcYC6_Contig140	16480	16713	TcYC6_Contig140	14847	16946	--	non_coding	no_gene_id	233	NA	TcYC6_Contig140	14535	14846	-	CDS	TcYC6_0033550	hypothetical protein	1634	TcYC6_Contig140	16947	19751	-	CDS	TcYC6_0128900	trans-sialidase, Group V, putative	234
TcYC6_Contig152	109834	110071	TcYC6_Contig152	108387	110425	--	non_coding	no_gene_id	237	NA	TcYC6_Contig152	108197	108386	-	CDS	TcYC6_0138070	trans-sialidase, putative (fragment)	1448	TcYC6_Contig152	110426	113209	-	CDS	TcYC6_0129160	trans-sialidase, Group IV, putative	355
TcYC6_Contig152	3245	3482	TcYC6_Contig152	1694	3640	--	non_coding	no_gene_id	237	NA	TcYC6_Contig152	1	1693	-	CDS	TcYC6_0139750	trans-sialidase (pseudogene), putative	1552	TcYC6_Contig152	3641	6035	-	CDS	TcYC6_0139740	trans-sialidase (pseudogene), putative	159
TcYC6_Contig152	125917	126154	TcYC6_Contig152	124465	126503	--	non_coding	no_gene_id	237	NA	TcYC6_Contig152	124275	124464	-	CDS	TcYC6_0138090	trans-sialidase, putative (fragment)	1453	TcYC6_Contig152	126504	129257	-	CDS	TcYC6_0129170	trans-sialidase, Group IV, putative	350
TcYC6_Contig152	59575	59812	TcYC6_Contig152	58127	60165	--	non_coding	no_gene_id	237	NA	TcYC6_Contig152	55343	58126	-	CDS	TcYC6_0129150	trans-sialidase, Group IV, putative	1449	TcYC6_Contig152	60166	62948	-	CDS	TcYC6_0133500	trans-sialidase, Group IV, putative	354
TcYC6_Contig152	87123	87360	TcYC6_Contig152	85673	87714	--	non_coding	no_gene_id	237	NA	TcYC6_Contig152	82888	85672	-	CDS	TcYC6_0135920	trans-sialidase, Group IV, putative	1451	TcYC6_Contig152	87715	90499	-	CDS	TcYC6_0133510	trans-sialidase, Group IV, putative	355
TcYC6_Contig152	54751	54988	TcYC6_Contig152	53301	55342	--	non_coding	no_gene_id	237	NA	TcYC6_Contig152	53111	53300	-	CDS	TcYC6_0138080	trans-sialidase, putative (fragment)	1451	TcYC6_Contig152	55343	58126	-	CDS	TcYC6_0129150	trans-sialidase, Group IV, putative	355
TcYC6_Contig152	82297	82534	TcYC6_Contig152	80831	82887	--	non_coding	no_gene_id	237	NA	TcYC6_Contig152	80641	80830	-	CDS	TcYC6_0138110	trans-sialidase, putative (fragment)	1467	TcYC6_Contig152	82888	85672	-	CDS	TcYC6_0135920	trans-sialidase, Group IV, putative	354
TcYC6_Contig152	143894	144132	TcYC6_Contig152	142437	144487	--	non_coding	no_gene_id	238	NA	TcYC6_Contig152	142247	142436	-	CDS	TcYC6_0138100	trans-sialidase, putative (fragment)	1458	TcYC6_Contig152	144488	146165	-	CDS	TcYC6_0139760	trans-sialidase (pseudogene), putative	356
TcYC6_Contig152	43198	43436	TcYC6_Contig152	41748	43791	--	non_coding	no_gene_id	238	NA	TcYC6_Contig152	39555	41747	-	CDS	TcYC6_0129100	trans-sialidase, Group II, putative	1451	TcYC6_Contig152	43792	46545	-	CDS	TcYC6_0129140	trans-sialidase, Group IV, putative	356
TcYC6_Contig152	64400	64638	TcYC6_Contig152	62949	64991	--	non_coding	no_gene_id	238	NA	TcYC6_Contig152	60166	62948	-	CDS	TcYC6_0133500	trans-sialidase, Group IV, putative	1452	TcYC6_Contig152	64992	67745	-	CDS	TcYC6_0129130	trans-sialidase, Group IV, putative	354
TcYC6_Contig152	91954	92192	TcYC6_Contig152	90500	92548	--	non_coding	no_gene_id	238	NA	TcYC6_Contig152	87715	90499	-	CDS	TcYC6_0133510	trans-sialidase, Group IV, putative	1455	TcYC6_Contig152	92549	95302	-	CDS	TcYC6_0132160	trans-sialidase, Group IV, putative	357
TcYC6_Contig152	69203	69441	TcYC6_Contig152	67746	69791	--	non_coding	no_gene_id	238	NA	TcYC6_Contig152	64992	67745	-	CDS	TcYC6_0129130	trans-sialidase, Group IV, putative	1458	TcYC6_Contig152	69792	72578	-	CDS	TcYC6_0129110	trans-sialidase, Group IV, putative	351
TcYC6_Contig152	96760	96998	TcYC6_Contig152	95303	97348	--	non_coding	no_gene_id	238	NA	TcYC6_Contig152	92549	95302	-	CDS	TcYC6_0132160	trans-sialidase, Group IV, putative	1458	TcYC6_Contig152	97349	100135	-	CDS	TcYC6_0129120	trans-sialidase, Group IV, putative	351
TcYC6_Contig160	60882	61110	TcYC6_Contig160	60254	61370	--	non_coding	no_gene_id	228	NA	TcYC6_Contig160	59732	60253	-	CDS	TcYC6_0001580	hypothetical protein	629	TcYC6_Contig160	61371	61642	-	CDS	TcYC6_0139870	trans-sialidase (pseudogene), putative	261
TcYC6_Contig160	26608	26846	TcYC6_Contig160	25576	27150	--	non_coding	no_gene_id	238	NA	TcYC6_Contig160	24499	25575	-	CDS	TcYC6_0001490	hypothetical protein, conserved	1033	TcYC6_Contig160	27151	29976	-	CDS	TcYC6_0132190	trans-sialidase, putative	305
TcYC6_Contig163	14935	15169	TcYC6_Contig163	11905	15722	--	non_coding	no_gene_id	234	NA	TcYC6_Contig163	10793	11904	-	CDS	TcYC6_0148000	retrotransposon hot spot protein (RHS, pseudogene), putative	3031	TcYC6_Contig163	15723	17654	-	CDS	TcYC6_0170570	surface protease GP63, putative	554
TcYC6_Contig168	4795	5035	TcYC6_Contig168	1628	5182	--	non_coding	no_gene_id	240	NA	TcYC6_Contig168	1434	1627	-	CDS	TcYC6_0143980	retrotransposon hot spot protein (RHS), putative (fragment)	3168	TcYC6_Contig168	5183	7642	-	CDS	TcYC6_0129330	trans-sialidase, Group II, putative	148
TcYC6_Contig186	52046	52280	TcYC6_Contig186	49843	52547	--	non_coding	no_gene_id	234	NA	TcYC6_Contig186	39441	49842	-	CDS	TcYC6_0174210	dispersed gene family protein 1 (DGF-1), putative	2204	TcYC6_Contig186	52548	53117	-	CDS	TcYC6_0140200	trans-sialidase (pseudogene), putative	268
TcYC6_Contig186	27363	27599	TcYC6_Contig186	25905	28082	--	non_coding	no_gene_id	236	NA	TcYC6_Contig186	23857	25904	-	CDS	TcYC6_0133840	trans-sialidase, Group II, putative	1459	TcYC6_Contig186	28083	30809	-	CDS	TcYC6_0129640	trans-sialidase, Group IV, putative	484
TcYC6_Contig187	13487	13724	TcYC6_Contig187	11673	13951	--	non_coding	no_gene_id	237	NA	TcYC6_Contig187	11513	11672	-	CDS	TcYC6_0157240	mucin (pseudogene), putative	1815	TcYC6_Contig187	13952	16816	-	CDS	TcYC6_0129650	trans-sialidase, Group V, putative	228
TcYC6_Contig187	5451	5689	TcYC6_Contig187	4236	5954	--	non_coding	no_gene_id	238	NA	TcYC6_Contig187	4011	4235	-	CDS	TcYC6_0026270	elongation factor 1-gamma , putative	1216	TcYC6_Contig187	5955	8447	-	CDS	TcYC6_0129680	trans-sialidase, Group V, putative	266
TcYC6_Contig191	21415	21652	TcYC6_Contig191	19914	22090	--	non_coding	no_gene_id	237	NA	TcYC6_Contig191	19482	19913	-	CDS	TcYC6_0020620	hypothetical protein	1502	TcYC6_Contig191	22091	23047	-	CDS	TcYC6_0161570	Mucin-associated surface protein (MASP), subgroup S117	439
TcYC6_Contig191	73498	73735	TcYC6_Contig191	71621	74251	--	non_coding	no_gene_id	237	NA	TcYC6_Contig191	71204	71620	-	CDS	TcYC6_0020350	hypothetical protein, conserved	1878	TcYC6_Contig191	74252	75031	-	CDS	TcYC6_0161650	Mucin-associated surface protein (MASP), subgroup S061	517
TcYC6_Contig191	133705	133942	TcYC6_Contig191	132601	134176	--	non_coding	no_gene_id	237	NA	TcYC6_Contig191	131935	132600	-	CDS	TcYC6_0020460	hypothetical protein	1105	TcYC6_Contig191	134177	136531	-	CDS	TcYC6_0129860	trans-sialidase, Group V, putative	235
TcYC6_Contig191	125336	125576	TcYC6_Contig191	123983	125872	--	non_coding	no_gene_id	240	NA	TcYC6_Contig191	122207	123982	-	CDS	TcYC6_0020440	Present in the outer mitochondrial membrane proteome 10	1354	TcYC6_Contig191	125873	126829	-	CDS	TcYC6_0161580	Mucin-associated surface protein (MASP), subgroup S117	297
TcYC6_Contig191	129534	129774	TcYC6_Contig191	128409	130076	--	non_coding	no_gene_id	240	NA	TcYC6_Contig191	127743	128408	-	CDS	TcYC6_0020450	hypothetical protein	1126	TcYC6_Contig191	130077	131030	-	CDS	TcYC6_0161560	Mucin-associated surface protein (MASP), subgroup S117	303
TcYC6_Contig191	273513	273753	TcYC6_Contig191	270239	273955	--	non_coding	no_gene_id	240	NA	TcYC6_Contig191	267955	270238	-	CDS	TcYC6_0144290	retrotransposon hot spot (RHS) protein, putative	3275	TcYC6_Contig191	273956	276292	-	CDS	TcYC6_0129850	trans-sialidase, Group V, putative	203
TcYC6_Contig191	312125	312365	TcYC6_Contig191	311615	312543	--	non_coding	no_gene_id	240	NA	TcYC6_Contig191	310937	311614	-	CDS	TcYC6_0020580	hypothetical protein, conserved	511	TcYC6_Contig191	312544	315039	-	CDS	TcYC6_0132360	trans-sialidase, Group II, putative	179
TcYC6_Contig191	283915	284156	TcYC6_Contig191	283529	284681	--	non_coding	no_gene_id	241	NA	TcYC6_Contig191	282749	283528	-	CDS	TcYC6_0020560	hypothetical protein, conserved	387	TcYC6_Contig191	284682	285387	-	CDS	TcYC6_0168240	Mucin-associated surface protein (MASP, pseudogene), putative	526
TcYC6_Contig200	33886	34128	TcYC6_Contig200	31218	34349	--	non_coding	no_gene_id	242	NA	TcYC6_Contig200	20823	31217	-	CDS	TcYC6_0172950	dispersed gene family protein 1 (DGF-1), putative	2669	TcYC6_Contig200	34350	37125	-	CDS	TcYC6_0134070	trans-sialidase, Group V, putative	222
TcYC6_Contig201	15427	15666	TcYC6_Contig201	12292	15997	--	non_coding	no_gene_id	239	NA	TcYC6_Contig201	10002	12291	-	CDS	TcYC6_0148800	retrotransposon hot spot protein (RHS, pseudogene), putative	3136	TcYC6_Contig201	15998	18241	-	CDS	TcYC6_0130150	trans-sialidase, Group II, putative	332
TcYC6_Contig201	27746	27985	TcYC6_Contig201	24597	28323	--	non_coding	no_gene_id	239	NA	TcYC6_Contig201	22303	24596	-	CDS	TcYC6_0148780	retrotransposon hot spot protein (RHS, pseudogene), putative	3150	TcYC6_Contig201	28324	30590	-	CDS	TcYC6_0134080	trans-sialidase, Group II, putative	339
TcYC6_Contig209	40877	41111	TcYC6_Contig209	39346	41453	--	non_coding	no_gene_id	234	NA	TcYC6_Contig209	37136	39345	-	CDS	TcYC6_0140650	trans-sialidase (pseudogene), putative	1532	TcYC6_Contig209	41454	43179	-	CDS	TcYC6_0140660	trans-sialidase (pseudogene), putative	343
TcYC6_Contig209	15834	16072	TcYC6_Contig209	12674	16242	--	non_coding	no_gene_id	238	NA	TcYC6_Contig209	12483	12673	-	CDS	TcYC6_0148820	retrotransposon hot spot protein (RHS, pseudogene), putative	3161	TcYC6_Contig209	16243	18721	-	CDS	TcYC6_0134100	trans-sialidase, Group II, putative	171
TcYC6_Contig211	16993	17230	TcYC6_Contig211	13813	17573	--	non_coding	no_gene_id	237	NA	TcYC6_Contig211	11524	13812	-	CDS	TcYC6_0148910	retrotransposon hot spot protein (RHS, pseudogene), putative	3181	TcYC6_Contig211	17574	20000	-	CDS	TcYC6_0130200	trans-sialidase, putative	344
TcYC6_Contig213	26404	26555	TcYC6_Contig213	24906	26906	--	non_coding	no_gene_id	151	NA	TcYC6_Contig213	22704	24905	-	CDS	TcYC6_0132440	trans-sialidase, Group II, putative	1499	TcYC6_Contig213	26907	29636	-	CDS	TcYC6_0130220	trans-sialidase, Group IV, putative	352
TcYC6_Contig218	31870	32113	TcYC6_Contig218	29333	32494	--	non_coding	no_gene_id	243	NA	TcYC6_Contig218	18918	29332	-	CDS	TcYC6_0174300	dispersed gene family protein 1 (DGF-1), putative	2538	TcYC6_Contig218	32495	34755	-	CDS	TcYC6_0134240	trans-sialidase, putative	382
TcYC6_Contig226	33024	33261	TcYC6_Contig226	29937	33440	--	non_coding	no_gene_id	237	NA	TcYC6_Contig226	29460	29936	-	CDS	TcYC6_0149060	retrotransposon hot spot protein (RHS, pseudogene), putative	3088	TcYC6_Contig226	33441	35807	-	CDS	TcYC6_0132450	trans-sialidase, Group II, putative	180
TcYC6_Contig226	8428	8670	TcYC6_Contig226	5892	9052	--	non_coding	no_gene_id	242	NA	TcYC6_Contig226	1	5891	-	CDS	TcYC6_0174310	dispersed gene family protein 1 (DGF-1), putative (fragment)	2537	TcYC6_Contig226	9053	11312	-	CDS	TcYC6_0134310	trans-sialidase, putative	383
TcYC6_Contig232	3797	4037	TcYC6_Contig232	612	4209	--	non_coding	no_gene_id	240	NA	TcYC6_Contig232	177	611	-	CDS	TcYC6_0142750	retrotransposon hot spot (RHS) protein, putative	3186	TcYC6_Contig232	4210	6474	-	CDS	TcYC6_0130410	trans-sialidase, Group II, putative	173
TcYC6_Contig232	7851	8091	TcYC6_Contig232	6475	8262	--	non_coding	no_gene_id	240	NA	TcYC6_Contig232	4210	6474	-	CDS	TcYC6_0130410	trans-sialidase, Group II, putative	1377	TcYC6_Contig232	8263	10528	-	CDS	TcYC6_0134370	trans-sialidase, Group II, putative	172
TcYC6_Contig232	15959	16199	TcYC6_Contig232	14589	16371	--	non_coding	no_gene_id	240	NA	TcYC6_Contig232	12323	14588	-	CDS	TcYC6_0136240	trans-sialidase, Group II, putative	1371	TcYC6_Contig232	16372	18634	-	CDS	TcYC6_0134380	trans-sialidase, Group II, putative	173
TcYC6_Contig232	11910	12150	TcYC6_Contig232	10529	12322	--	non_coding	no_gene_id	240	NA	TcYC6_Contig232	8263	10528	-	CDS	TcYC6_0134370	trans-sialidase, Group II, putative	1382	TcYC6_Contig232	12323	14588	-	CDS	TcYC6_0136240	trans-sialidase, Group II, putative	173
TcYC6_Contig232	20007	20247	TcYC6_Contig232	18635	20419	--	non_coding	no_gene_id	240	NA	TcYC6_Contig232	16372	18634	-	CDS	TcYC6_0134380	trans-sialidase, Group II, putative	1373	TcYC6_Contig232	20420	22686	-	CDS	TcYC6_0134350	trans-sialidase, Group II, putative	173
TcYC6_Contig232	24065	24305	TcYC6_Contig232	22687	24477	--	non_coding	no_gene_id	240	NA	TcYC6_Contig232	20420	22686	-	CDS	TcYC6_0134350	trans-sialidase, Group II, putative	1379	TcYC6_Contig232	24478	26742	-	CDS	TcYC6_0130400	trans-sialidase, Group II, putative	173
TcYC6_Contig232	28126	28366	TcYC6_Contig232	26743	28538	--	non_coding	no_gene_id	240	NA	TcYC6_Contig232	24478	26742	-	CDS	TcYC6_0130400	trans-sialidase, Group II, putative	1384	TcYC6_Contig232	28539	30805	-	CDS	TcYC6_0134360	trans-sialidase, Group II, putative	173
TcYC6_Contig236	31571	31808	TcYC6_Contig236	30420	32495	--	non_coding	no_gene_id	237	NA	TcYC6_Contig236	29964	30419	-	CDS	TcYC6_0029140	hypothetical protein, conserved	1152	TcYC6_Contig236	32496	33650	-	CDS	TcYC6_0162320	Mucin-associated surface protein (MASP), subgroup S100	688
TcYC6_Contig236	40068	40305	TcYC6_Contig236	38916	40990	--	non_coding	no_gene_id	237	NA	TcYC6_Contig236	38460	38915	-	CDS	TcYC6_0029150	hypothetical protein, conserved	1153	TcYC6_Contig236	40991	42145	-	CDS	TcYC6_0162330	Mucin-associated surface protein (MASP), subgroup S100	686
TcYC6_Contig236	57731	57970	TcYC6_Contig236	55020	58258	--	non_coding	no_gene_id	239	NA	TcYC6_Contig236	53928	55019	-	CDS	TcYC6_0162340	Mucin-associated surface protein (MASP), subgroup S010	2712	TcYC6_Contig236	58259	60568	-	CDS	TcYC6_0130440	trans-sialidase, Group V, putative	289
TcYC6_Contig236	44583	44824	TcYC6_Contig236	42777	45043	--	non_coding	no_gene_id	241	NA	TcYC6_Contig236	42601	42776	-	CDS	TcYC6_0157510	mucin (pseudogene), putative	1807	TcYC6_Contig236	45044	47842	-	CDS	TcYC6_0130450	trans-sialidase, Group V, putative	220
TcYC6_Contig236	69744	69985	TcYC6_Contig236	68418	70213	--	non_coding	no_gene_id	241	NA	TcYC6_Contig236	67958	68417	-	CDS	TcYC6_0157500	mucin (pseudogene), putative	1327	TcYC6_Contig236	70214	73176	-	CDS	TcYC6_0140900	trans-sialidase (pseudogene), putative	229
TcYC6_Contig248	34748	34986	TcYC6_Contig248	33216	35134	--	non_coding	no_gene_id	238	NA	TcYC6_Contig248	30987	33215	-	CDS	TcYC6_0130550	trans-sialidase, Group II, putative	1533	TcYC6_Contig248	35135	37975	-	CDS	TcYC6_0130560	trans-sialidase, Group IV, putative	149
TcYC6_Contig249	3339	3569	TcYC6_Contig249	1870	3737	--	non_coding	no_gene_id	230	NA	TcYC6_Contig249	1	1869	-	CDS	TcYC6_0134430	trans-sialidase, Group II, putative	1470	TcYC6_Contig249	3738	10452	-	CDS	TcYC6_0134440	trans-sialidase, Group IV, putative	169
TcYC6_Contig249	22354	22587	TcYC6_Contig249	19204	22758	--	non_coding	no_gene_id	233	NA	TcYC6_Contig249	19011	19203	-	CDS	TcYC6_0144960	retrotransposon hot spot protein (RHS), putative (fragment)	3151	TcYC6_Contig249	22759	25239	-	CDS	TcYC6_0132480	trans-sialidase, Group II, putative	172
TcYC6_Contig249	47404	47641	TcYC6_Contig249	45868	47988	--	non_coding	no_gene_id	237	NA	TcYC6_Contig249	43656	45867	-	CDS	TcYC6_0134420	trans-sialidase, Group II, putative	1537	TcYC6_Contig249	47989	50772	-	CDS	TcYC6_0130580	trans-sialidase, Group IV, putative	348
TcYC6_Contig249	52304	52541	TcYC6_Contig249	50773	52889	--	non_coding	no_gene_id	237	NA	TcYC6_Contig249	47989	50772	-	CDS	TcYC6_0130580	trans-sialidase, Group IV, putative	1532	TcYC6_Contig249	52890	55673	-	CDS	TcYC6_0130590	trans-sialidase, Group IV, putative	349
TcYC6_Contig249	57254	57492	TcYC6_Contig249	55674	57692	--	non_coding	no_gene_id	238	NA	TcYC6_Contig249	52890	55673	-	CDS	TcYC6_0130590	trans-sialidase, Group IV, putative	1581	TcYC6_Contig249	57693	60179	-	CDS	TcYC6_0130570	trans-sialidase, Group VII, putative	201
TcYC6_Contig257	7993	8232	TcYC6_Contig257	7407	8563	--	non_coding	no_gene_id	239	NA	TcYC6_Contig257	6921	7406	-	CDS	TcYC6_0002030	hypothetical protein	587	TcYC6_Contig257	8564	11335	-	CDS	TcYC6_0130700	trans-sialidase, Group VI, putative	332
TcYC6_Contig260	22285	22521	TcYC6_Contig260	20493	22817	--	non_coding	no_gene_id	236	NA	TcYC6_Contig260	20327	20492	-	CDS	TcYC6_0157580	mucin (pseudogene), putative	1793	TcYC6_Contig260	22818	25301	-	CDS	TcYC6_0130740	trans-sialidase, Group V, putative	297
TcYC6_Contig260	30339	30576	TcYC6_Contig260	28523	30801	--	non_coding	no_gene_id	237	NA	TcYC6_Contig260	28363	28522	-	CDS	TcYC6_0157590	mucin (pseudogene), putative	1817	TcYC6_Contig260	30802	33664	-	CDS	TcYC6_0134700	trans-sialidase, Group V, putative	226
TcYC6_Contig260	14245	14478	TcYC6_Contig260	12527	14775	--	non_coding	no_gene_id	233	NA	TcYC6_Contig260	11258	12526	-	CDS	TcYC6_0162640	Mucin-associated surface protein (MASP), subgroup S012	1719	TcYC6_Contig260	14776	17262	-	CDS	TcYC6_0130760	trans-sialidase, Group V, putative	298
TcYC6_Contig33	9856	10086	TcYC6_Contig33	8384	10255	--	non_coding	no_gene_id	230	NA	TcYC6_Contig33	7682	8383	-	CDS	TcYC6_0138780	trans-sialidase, putative (fragment)	1473	TcYC6_Contig33	10256	17520	-	CDS	TcYC6_0135080	trans-sialidase, Group IV, putative	170
TcYC6_Contig42	59068	59305	TcYC6_Contig42	56581	59869	--	non_coding	no_gene_id	237	NA	TcYC6_Contig42	46173	56580	-	CDS	TcYC6_0174460	dispersed gene family protein 1 (DGF-1), putative	2488	TcYC6_Contig42	59870	62573	-	CDS	TcYC6_0171060	surface protease GP63, putative	565
TcYC6_Contig42	30799	31038	TcYC6_Contig42	29013	31394	--	non_coding	no_gene_id	239	NA	TcYC6_Contig42	26824	29012	-	CDS	TcYC6_0135160	trans-sialidase, Group II, putative	1787	TcYC6_Contig42	31395	33869	-	CDS	TcYC6_0131270	trans-sialidase, Group II, putative	357
TcYC6_Contig45	15424	15661	TcYC6_Contig45	13607	15887	--	non_coding	no_gene_id	237	NA	TcYC6_Contig45	13447	13606	-	CDS	TcYC6_0157790	mucin (pseudogene), putative	1818	TcYC6_Contig45	15888	18748	-	CDS	TcYC6_0136520	trans-sialidase, Group V, putative	227
TcYC6_Contig45	7371	7609	TcYC6_Contig45	5566	7898	--	non_coding	no_gene_id	238	NA	TcYC6_Contig45	5400	5565	-	CDS	TcYC6_0157800	mucin (pseudogene), putative	1806	TcYC6_Contig45	7899	10381	-	CDS	TcYC6_0135180	trans-sialidase, Group V, putative	290
TcYC6_Contig67	98412	98649	TcYC6_Contig67	96803	98871	--	non_coding	no_gene_id	237	NA	TcYC6_Contig67	96044	96802	-	CDS	TcYC6_0027520	hypothetical protein	1610	TcYC6_Contig67	98872	100347	-	CDS	TcYC6_0163720	Mucin-associated surface protein (MASP)	223
TcYC6_Contig67	4513	4750	TcYC6_Contig67	1625	4967	--	non_coding	no_gene_id	237	NA	TcYC6_Contig67	857	1624	-	CDS	TcYC6_0163620	Mucin-associated surface protein (MASP), subgroup S111	2889	TcYC6_Contig67	4968	7625	-	CDS	TcYC6_0131550	trans-sialidase, Group V, putative	218
TcYC6_Contig67	117109	117349	TcYC6_Contig67	113990	117872	--	non_coding	no_gene_id	240	NA	TcYC6_Contig67	113342	113989	-	CDS	TcYC6_0154830	mucin TcMUCI, putative	3120	TcYC6_Contig67	117873	119810	-	CDS	TcYC6_0163670	Mucin-associated surface protein (MASP), subgroup S033	524
TcYC6_Contig73	3932	4169	TcYC6_Contig73	1216	4608	--	non_coding	no_gene_id	237	NA	TcYC6_Contig73	1	1215	-	CDS	TcYC6_0174480	dispersed gene family protein 1 (DGF-1), putative (fragment)	2717	TcYC6_Contig73	4609	5367	-	CDS	TcYC6_0003260	hypothetical protein	440
TcYC6_Contig80	73531	73772	TcYC6_Contig80	72022	73989	--	non_coding	no_gene_id	241	NA	TcYC6_Contig80	71713	72021	-	CDS	TcYC6_0005220	hypothetical protein	1510	TcYC6_Contig80	73990	76521	-	CDS	TcYC6_0131870	trans-sialidase, Group V, putative	218
TcYC6_Contig80	50236	50477	TcYC6_Contig80	48729	50715	--	non_coding	no_gene_id	241	NA	TcYC6_Contig80	48279	48728	-	CDS	TcYC6_0005190	hypothetical protein	1508	TcYC6_Contig80	50716	52784	-	CDS	TcYC6_0171240	surface protease GP63, putative	239
TcYC6_Contig80	58003	58244	TcYC6_Contig80	56496	58482	--	non_coding	no_gene_id	241	NA	TcYC6_Contig80	55935	56495	-	CDS	TcYC6_0005200	hypothetical protein	1508	TcYC6_Contig80	58483	60551	-	CDS	TcYC6_0171250	surface protease GP63, putative	239
TcYC6_Contig80	65774	66015	TcYC6_Contig80	64267	66253	--	non_coding	no_gene_id	241	NA	TcYC6_Contig80	63703	64266	-	CDS	TcYC6_0005210	hypothetical protein	1508	TcYC6_Contig80	66254	68320	-	CDS	TcYC6_0169230	surface protease GP63, putative	239
TcYC6_Contig80	35826	36067	TcYC6_Contig80	34053	36282	--	non_coding	no_gene_id	241	NA	TcYC6_Contig80	33870	34052	-	CDS	TcYC6_0158280	mucin (pseudogene), putative	1774	TcYC6_Contig80	36283	39057	-	CDS	TcYC6_0131860	trans-sialidase, Group V, putative	216
TcYC6_Contig80	28373	28614	TcYC6_Contig80	25704	28844	--	non_coding	no_gene_id	241	NA	TcYC6_Contig80	15308	25703	-	CDS	TcYC6_0174490	dispersed gene family protein 1 (DGF-1), putative	2670	TcYC6_Contig80	28845	30908	-	CDS	TcYC6_0169240	surface protease GP63, putative	231
TcYC6_Contig91	49553	49790	TcYC6_Contig91	46489	50355	--	non_coding	no_gene_id	237	NA	TcYC6_Contig91	45381	46488	-	CDS	TcYC6_0145960	retrotransposon hot spot (RHS) protein, putative	3065	TcYC6_Contig91	50356	52298	-	CDS	TcYC6_0171320	surface protease GP63, putative	566
TcYC6_Contig92	5380	5616	TcYC6_Contig92	3951	5967	--	non_coding	no_gene_id	236	NA	TcYC6_Contig92	3763	3950	-	CDS	TcYC6_0142500	trans-sialidase (pseudogene), putative	1430	TcYC6_Contig92	5968	8742	-	CDS	TcYC6_0142510	trans-sialidase (pseudogene), putative	352
TcYC6_Contig92	21479	21716	TcYC6_Contig92	20020	22067	--	non_coding	no_gene_id	237	NA	TcYC6_Contig92	19830	20019	-	CDS	TcYC6_0139050	trans-sialidase, putative (fragment)	1460	TcYC6_Contig92	22068	24821	-	CDS	TcYC6_0132800	trans-sialidase, Group IV, putative	352
TcYC6_Contig99	1932	2170	TcYC6_Contig99	1412	2422	--	non_coding	no_gene_id	238	NA	TcYC6_Contig99	1001	1411	-	CDS	TcYC6_0026060	hypothetical protein	521	TcYC6_Contig99	2423	5291	-	CDS	TcYC6_0142540	trans-sialidase (pseudogene), putative	253
TcYC6_Chr21	1469	1706	TcYC6_Chr21	0	2042	*-	non_coding	no_gene_id	237	NA	TcYC6_Chr20	812862	835455	+*	non_coding	no_gene_id	NA	-833986	TcYC6_Chr21	2043	4303	-	CDS	TcYC6_0134260	trans-sialidase, Group II, putative	337
TcYC6_Chr23	20787	21025	TcYC6_Chr23	0	21278	*-	non_coding	no_gene_id	238	NA	TcYC6_Chr22	794882	794883	+*	non_coding	no_gene_id	NA	-774096	TcYC6_Chr23	21279	24063	-	CDS	TcYC6_0134610	trans-sialidase, Group V, putative	254
TcYC6_Contig147	874	1110	TcYC6_Contig147	0	1266	*-	non_coding	no_gene_id	236	NA	TcYC6_Contig145	10865	30786	+*	non_coding	no_gene_id	NA	-29912	TcYC6_Contig147	1267	3665	-	CDS	TcYC6_0133400	trans-sialidase, Group II, putative	157
TcYC6_Contig186	121	360	TcYC6_Contig186	0	532	*-	non_coding	no_gene_id	239	NA	TcYC6_Contig185	6137	42621	+*	non_coding	no_gene_id	NA	-42500	TcYC6_Contig186	533	2803	-	CDS	TcYC6_0129630	trans-sialidase, Group II, putative	173
TcYC6_Contig201	3127	3366	TcYC6_Contig201	0	3697	*-	non_coding	no_gene_id	239	NA	TcYC6_Contig200	81822	82899	+*	non_coding	no_gene_id	NA	-79772	TcYC6_Contig201	3698	5941	-	CDS	TcYC6_0130140	trans-sialidase, Group II, putative	332
TcYC6_Contig211	1730	1964	TcYC6_Contig211	0	2194	*-	non_coding	no_gene_id	234	NA	TcYC6_Contig210	13385	13522	-*	non_coding	no_gene_id	NA	-11792	TcYC6_Contig211	2195	4898	-	CDS	TcYC6_0170760	surface protease GP63, putative	231
TcYC6_Contig226	36663	36902	TcYC6_Contig226	35808	36946	-*	non_coding	no_gene_id	239	NA	TcYC6_Contig226	33441	35807	-	CDS	TcYC6_0132450	trans-sialidase, Group II, putative	856	TcYC6_Contig227	0	5452	*-	non_coding	no_gene_id	NA	-36902
TcYC6_Contig142	294	535	TcYC6_Contig142	0	1383	*+	non_coding	no_gene_id	241	NA	TcYC6_Contig141	21428	33059	-*	non_coding	no_gene_id	NA	-32765	TcYC6_Contig142	1384	3749	+	CDS	TcYC6_0133370	trans-sialidase, Group II, putative	849
TcYC6_Contig35	42	284	TcYC6_Contig35	0	1133	*+	non_coding	no_gene_id	242	NA	TcYC6_Contig33	92110	92111	+*	non_coding	no_gene_id	NA	-92069	TcYC6_Contig35	1134	3495	+	CDS	TcYC6_0141530	trans-sialidase (pseudogene), putative	850
TcYC6_Chr1	1393217	1393454	TcYC6_Chr1	1392688	1395133	+-	non_coding	no_gene_id	237	NA	TcYC6_Chr1	1392070	1392687	+	CDS	TcYC6_0151450	mucin TcMUCII, putative	530	TcYC6_Chr1	1395134	1395583	-	CDS	TcYC6_0038590	hypothetical protein, conserved	1680
TcYC6_Chr1	1424435	1424672	TcYC6_Chr1	1421934	1425209	+-	non_coding	no_gene_id	237	NA	TcYC6_Chr1	1421514	1421933	+	CDS	TcYC6_0038660	surface protease GP63, putative	2502	TcYC6_Chr1	1425210	1426145	-	CDS	TcYC6_0038670	serine-alanine-and proline-rich protein, putative	538
TcYC6_Chr1	2427959	2428196	TcYC6_Chr1	2426976	2428484	+-	non_coding	no_gene_id	237	NA	TcYC6_Chr1	2426403	2426975	+	CDS	TcYC6_0040790	hypothetical protein, conserved	984	TcYC6_Chr1	2428485	2430962	-	CDS	TcYC6_0128420	trans-sialidase, Group II, putative	289
TcYC6_Chr1	2784327	2784564	TcYC6_Chr1	2783796	2785233	+-	non_coding	no_gene_id	237	NA	TcYC6_Chr1	2783178	2783795	+	CDS	TcYC6_0151460	mucin TcMUCII, putative	532	TcYC6_Chr1	2785234	2786214	-	CDS	TcYC6_0041310	hypothetical protein, conserved	670
TcYC6_Chr1	1807208	1807445	TcYC6_Chr1	1804956	1807950	+-	non_coding	no_gene_id	237	NA	TcYC6_Chr1	1804536	1804955	+	CDS	TcYC6_0039460	surface protease GP63, putative	2253	TcYC6_Chr1	1807951	1809512	-	CDS	TcYC6_0165390	Mucin-associated surface protein (MASP), subgroup S123	506
TcYC6_Chr1	783513	783751	TcYC6_Chr1	781634	784298	+-	non_coding	no_gene_id	238	NA	TcYC6_Chr1	780290	781633	+	CDS	TcYC6_0160130	Mucin-associated surface protein (MASP), subgroup S091	1880	TcYC6_Chr1	784299	785138	-	CDS	TcYC6_0159260	Mucin-associated surface protein (MASP), subgroup S061	548
TcYC6_Chr1	760032	760270	TcYC6_Chr1	759506	763699	+-	non_coding	no_gene_id	238	NA	TcYC6_Chr1	758645	759505	+	CDS	TcYC6_0158310	Mucin-associated surface protein (MASP), subgroup S002	527	TcYC6_Chr1	763700	764794	-	CDS	TcYC6_0164610	Mucin-associated surface protein (MASP), subgroup S008	3430
TcYC6_Chr1	583002	583240	TcYC6_Chr1	582657	586397	+-	non_coding	no_gene_id	238	NA	TcYC6_Chr1	580236	582656	+	CDS	TcYC6_0128230	trans-sialidase, Group V, putative	346	TcYC6_Chr1	586398	587411	-	CDS	TcYC6_0036970	ribonucleoside-diphosphate reductase small chain, putative	3158
TcYC6_Chr1	2633203	2633442	TcYC6_Chr1	2630816	2633954	+-	non_coding	no_gene_id	239	NA	TcYC6_Chr1	2630382	2630815	+	CDS	TcYC6_0170190	surface protease GP63, putative (fragment)	2388	TcYC6_Chr1	2633955	2635219	-	CDS	TcYC6_0166730	Mucin-associated surface protein (MASP), subgroup S074	513
TcYC6_Chr1	1639185	1639424	TcYC6_Chr1	1638679	1641780	+-	non_coding	no_gene_id	239	NA	TcYC6_Chr1	1637386	1638678	+	CDS	TcYC6_0159300	Mucin-associated surface protein (MASP), subgroup S074	507	TcYC6_Chr1	1641781	1642200	-	CDS	TcYC6_0039170	surface protease GP63, putative	2357
TcYC6_Chr1	2588761	2589001	TcYC6_Chr1	2586161	2589501	+-	non_coding	no_gene_id	240	NA	TcYC6_Chr1	2585846	2586160	+	CDS	TcYC6_0040990	surface protease GP63, putative	2601	TcYC6_Chr1	2589502	2590314	-	CDS	TcYC6_0159870	Mucin-associated surface protein (MASP), subgroup S068	501
TcYC6_Chr1	1471931	1472171	TcYC6_Chr1	1471422	1474434	+-	non_coding	no_gene_id	240	NA	TcYC6_Chr1	1469862	1471421	+	CDS	TcYC6_0158610	Mucin-associated surface protein (MASP), subgroup S123	510	TcYC6_Chr1	1474435	1474830	-	CDS	TcYC6_0038760	surface protease GP63, putative	2264
TcYC6_Chr1	2045121	2045361	TcYC6_Chr1	2043915	2045532	+-	non_coding	no_gene_id	240	NA	TcYC6_Chr1	2043321	2043914	+	CDS	TcYC6_0039870	hypothetical protein, conserved	1207	TcYC6_Chr1	2045533	2048023	-	CDS	TcYC6_0132940	trans-sialidase, Group II, putative	172
TcYC6_Chr1	2701631	2701871	TcYC6_Chr1	2699153	2702413	+-	non_coding	no_gene_id	240	NA	TcYC6_Chr1	2698733	2699152	+	CDS	TcYC6_0041130	surface protease GP63, putative	2479	TcYC6_Chr1	2702414	2702998	-	CDS	TcYC6_0151170	mucin TcMUCII, putative	543
TcYC6_Chr14	912297	912461	TcYC6_Chr14	907485	912644	+-	non_coding	no_gene_id	164	NA	TcYC6_Chr14	906579	907484	+	CDS	TcYC6_0086680	metallopeptidase, pseudogene	4813	TcYC6_Chr14	912645	915146	-	CDS	TcYC6_0130850	trans-sialidase, Group II, putative	184
TcYC6_Chr17	4308	4545	TcYC6_Chr17	2732	4719	+-	non_coding	no_gene_id	237	NA	TcYC6_Chr17	2434	2731	+	CDS	TcYC6_0148670	retrotransposon hot spot protein (RHS, pseudogene), putative	1577	TcYC6_Chr17	4720	7143	-	CDS	TcYC6_0130110	trans-sialidase, Group II, putative	175
TcYC6_Chr18	276189	276425	TcYC6_Chr18	276030	279175	+-	non_coding	no_gene_id	236	NA	TcYC6_Chr18	273183	276029	+	CDS	TcYC6_0131920	trans-sialidase, Group IV, putative	160	TcYC6_Chr18	279176	281092	-	CDS	TcYC6_0142920	retrotransposon hot spot (RHS) protein, putative	2751
TcYC6_Chr20	81535	81769	TcYC6_Chr20	78534	82002	+-	non_coding	no_gene_id	234	NA	TcYC6_Chr20	77697	78533	+	CDS	TcYC6_0024400	hypothetical protein	3002	TcYC6_Chr20	82003	84706	-	CDS	TcYC6_0170410	surface protease GP63, putative	234
TcYC6_Chr26	641042	641281	TcYC6_Chr26	636025	641477	+-	non_coding	no_gene_id	239	NA	TcYC6_Chr26	632905	636024	+	CDS	TcYC6_0129470	trans-sialidase, Group VIII, putative	5018	TcYC6_Chr26	641478	644612	-	CDS	TcYC6_0129440	trans-sialidase, Group VIII, putative	197
TcYC6_Chr26	636238	636480	TcYC6_Chr26	636025	641477	+-	non_coding	no_gene_id	242	NA	TcYC6_Chr26	632905	636024	+	CDS	TcYC6_0129470	trans-sialidase, Group VIII, putative	214	TcYC6_Chr26	641478	644612	-	CDS	TcYC6_0129440	trans-sialidase, Group VIII, putative	4998
TcYC6_Chr3	319551	319788	TcYC6_Chr3	319097	320558	+-	non_coding	no_gene_id	237	NA	TcYC6_Chr3	318816	319096	+	CDS	TcYC6_0168480	Mucin-associated surface protein (MASP, pseudogene), putative	455	TcYC6_Chr3	320559	321059	-	CDS	TcYC6_0118250	hypothetical protein	771
TcYC6_Chr3	2771	3012	TcYC6_Chr3	2623	5972	+-	non_coding	no_gene_id	241	NA	TcYC6_Chr3	10	2622	+	CDS	TcYC6_0131590	trans-sialidase, Group II, putative	149	TcYC6_Chr3	5973	6233	-	CDS	TcYC6_0117200	hypothetical protein, conserved	2961
TcYC6_Chr31	430335	430572	TcYC6_Chr31	430047	431786	+-	non_coding	no_gene_id	237	NA	TcYC6_Chr31	427520	430046	+	CDS	TcYC6_0133130	trans-sialidase, Group V, putative	289	TcYC6_Chr31	431787	432608	-	CDS	TcYC6_0042640	hypothetical protein, conserved	1215
TcYC6_Chr31	365012	365254	TcYC6_Chr31	364728	366469	+-	non_coding	no_gene_id	242	NA	TcYC6_Chr31	362203	364727	+	CDS	TcYC6_0135850	trans-sialidase, Group V, putative	285	TcYC6_Chr31	366470	367291	-	CDS	TcYC6_0042590	hypothetical protein, conserved	1216
TcYC6_Chr5	883741	883977	TcYC6_Chr5	883240	887531	+-	non_coding	no_gene_id	236	NA	TcYC6_Chr5	882031	883239	+	CDS	TcYC6_0163190	Mucin-associated surface protein (MASP), subgroup S085	502	TcYC6_Chr5	887532	888354	-	CDS	TcYC6_0166380	Mucin-associated surface protein (MASP), subgroup S032	3555
TcYC6_Chr5	1085637	1085874	TcYC6_Chr5	1082166	1086340	+-	non_coding	no_gene_id	237	NA	TcYC6_Chr5	1081020	1082165	+	CDS	TcYC6_0163150	Mucin-associated surface protein (MASP), subgroup S024	3472	TcYC6_Chr5	1086341	1087648	-	CDS	TcYC6_0163340	Mucin-associated surface protein (MASP), subgroup S025	467
TcYC6_Chr5	669783	670020	TcYC6_Chr5	667939	670412	+-	non_coding	no_gene_id	237	NA	TcYC6_Chr5	666745	667938	+	CDS	TcYC6_0163280	Mucin-associated surface protein (MASP), subgroup S043	1845	TcYC6_Chr5	670413	671240	-	CDS	TcYC6_0163140	Mucin-associated surface protein (MASP), subgroup S061	393
TcYC6_Chr5	827448	827685	TcYC6_Chr5	825816	828025	+-	non_coding	no_gene_id	237	NA	TcYC6_Chr5	825267	825815	+	CDS	TcYC6_0154300	mucin TcMUCII, putative	1633	TcYC6_Chr5	828026	829132	-	CDS	TcYC6_0163260	Mucin-associated surface protein (MASP), subgroup S016	341
TcYC6_Chr5	1074270	1074509	TcYC6_Chr5	1073760	1077982	+-	non_coding	no_gene_id	239	NA	TcYC6_Chr5	1072830	1073759	+	CDS	TcYC6_0006950	hypothetical protein, conserved	511	TcYC6_Chr5	1077983	1078567	-	CDS	TcYC6_0008180	hypothetical protein, conserved	3474
TcYC6_Chr5	1123508	1123749	TcYC6_Chr5	1122342	1124007	+-	non_coding	no_gene_id	241	NA	TcYC6_Chr5	1121202	1122341	+	CDS	TcYC6_0006980	hypothetical protein, conserved	1167	TcYC6_Chr5	1124008	1126755	-	CDS	TcYC6_0131110	trans-sialidase, Group V, putative	259
TcYC6_Chr8	1231485	1231721	TcYC6_Chr8	1231281	1233253	+-	non_coding	no_gene_id	236	NA	TcYC6_Chr8	1228896	1231280	+	CDS	TcYC6_0131480	trans-sialidase, Group II, putative	205	TcYC6_Chr8	1233254	1235120	-	CDS	TcYC6_0150190	retrotransposon hot spot protein (RHS, pseudogene), putative	1533
TcYC6_Contig157	9800	10031	TcYC6_Contig157	9463	12891	+-	non_coding	no_gene_id	231	NA	TcYC6_Contig157	7201	9462	+	CDS	TcYC6_0129200	trans-sialidase, Group II, putative	338	TcYC6_Contig157	12892	13254	-	CDS	TcYC6_0026040	hypothetical protein, conserved	2861
TcYC6_Contig191	64108	64346	TcYC6_Contig191	63721	64806	+-	non_coding	no_gene_id	238	NA	TcYC6_Contig191	62320	63720	+	CDS	TcYC6_0161610	Mucin-associated surface protein (MASP), subgroup S009	388	TcYC6_Contig191	64807	65787	-	CDS	TcYC6_0020330	hypothetical protein, conserved	461
TcYC6_Contig191	95069	95309	TcYC6_Contig191	93213	95700	+-	non_coding	no_gene_id	240	NA	TcYC6_Contig191	92022	93212	+	CDS	TcYC6_0161440	Mucin-associated surface protein (MASP), subgroup S043	1857	TcYC6_Contig191	95701	96489	-	CDS	TcYC6_0161510	Mucin-associated surface protein (MASP), subgroup S061	392
TcYC6_Contig257	67959	68199	TcYC6_Contig257	67633	69398	+-	non_coding	no_gene_id	240	NA	TcYC6_Contig257	64846	67632	+	CDS	TcYC6_0130720	trans-sialidase, Group VI, putative	327	TcYC6_Contig257	69399	70181	-	CDS	TcYC6_0002130	hypothetical protein, conserved	1200
TcYC6_Contig38	14215	14452	TcYC6_Contig38	13953	15044	+-	non_coding	no_gene_id	237	NA	TcYC6_Contig38	11181	13952	+	CDS	TcYC6_0135110	trans-sialidase, Group V, putative	263	TcYC6_Contig38	15045	15500	-	CDS	TcYC6_0010570	hypothetical protein	593
TcYC6_Contig67	82714	82951	TcYC6_Contig67	82296	85346	+-	non_coding	no_gene_id	237	NA	TcYC6_Contig67	81249	82295	+	CDS	TcYC6_0163630	Mucin-associated surface protein (MASP), subgroup S030	419	TcYC6_Contig67	85347	85766	-	CDS	TcYC6_0027620	surface protease GP63, putative	2396
TcYC6_Contig67	55413	55653	TcYC6_Contig67	55187	58034	+-	non_coding	no_gene_id	240	NA	TcYC6_Contig67	52763	55186	+	CDS	TcYC6_0132660	trans-sialidase, Group V, putative	227	TcYC6_Contig67	58035	58469	-	CDS	TcYC6_0172320	surface protease GP63 (pseudogene), putative	2382
TcYC6_Chr1	2075131	2075371	TcYC6_Chr1	2074501	2075818	-+	non_coding	no_gene_id	240	NA	TcYC6_Chr1	2073946	2074500	-	CDS	TcYC6_0039910	hypothetical protein, conserved	631	TcYC6_Chr1	2075819	2076023	+	CDS	TcYC6_0156840	mucin (pseudogene), putative	448
TcYC6_Chr10	1194185	1194417	TcYC6_Chr10	1194015	1196034	+*	non_coding	no_gene_id	232	NA	TcYC6_Chr10	1191591	1194014	+	CDS	TcYC6_0132590	trans-sialidase, Group II, putative	171								-1194417
TcYC6_Chr17	917534	917772	TcYC6_Chr17	917362	919065	+*	non_coding	no_gene_id	238	NA	TcYC6_Chr17	915118	917361	+	CDS	TcYC6_0130100	trans-sialidase, Group II, putative	173	TcYC6_Chr18	0	1332	*-	non_coding	no_gene_id	NA	-917772
TcYC6_Chr23	769835	770068	TcYC6_Chr23	769647	771598	+*	non_coding	no_gene_id	233	NA	TcYC6_Chr23	766532	769646	+	CDS	TcYC6_0136300	trans-sialidase, Group VIII, putative	189	TcYC6_Chr24	0	4102	*-	non_coding	no_gene_id	NA	-770068
TcYC6_Contig251	2261	2473	TcYC6_Contig251	2031	2473	+*	non_coding	no_gene_id	212	NA	TcYC6_Contig251	7	2030	+	CDS	TcYC6_0170840	surface protease GP63, putative	231	TcYC6_Contig252	0	1209	*-	non_coding	no_gene_id	NA	-2473
TcYC6_Chr1	1237409	1237644	TcYC6_Chr1	1236879	1238678	++	non_coding	no_gene_id	235	NA	TcYC6_Chr1	1235139	1236878	+	CDS	TcYC6_0038270	90 kDa surface protein, pseudogene	531	TcYC6_Chr1	1238679	1238969	+	CDS	TcYC6_0038280	hypothetical protein	1035
TcYC6_Chr1	1284447	1284682	TcYC6_Chr1	1284039	1286228	++	non_coding	no_gene_id	235	NA	TcYC6_Chr1	1283070	1284038	+	CDS	TcYC6_0159180	Mucin-associated surface protein (MASP), subgroup S112	409	TcYC6_Chr1	1286229	1286534	+	CDS	TcYC6_0038350	hypothetical protein	1547
TcYC6_Chr1	1545998	1546234	TcYC6_Chr1	1545741	1549346	++	non_coding	no_gene_id	236	NA	TcYC6_Chr1	1543080	1545740	+	CDS	TcYC6_0128280	trans-sialidase, Group V, putative	258	TcYC6_Chr1	1549347	1549949	+	CDS	TcYC6_0150570	mucin TcMUCII, putative	3113
TcYC6_Chr1	1192588	1192824	TcYC6_Chr1	1192089	1195957	++	non_coding	no_gene_id	236	NA	TcYC6_Chr1	1190748	1192088	+	CDS	TcYC6_0164740	Mucin-associated surface protein (MASP), subgroup S091	500	TcYC6_Chr1	1195958	1196629	+	CDS	TcYC6_0150770	mucin TcMUCII, putative	3134
TcYC6_Chr1	1379551	1379788	TcYC6_Chr1	1379117	1380688	++	non_coding	no_gene_id	237	NA	TcYC6_Chr1	1377968	1379116	+	CDS	TcYC6_0164770	Mucin-associated surface protein (MASP), subgroup S010	435	TcYC6_Chr1	1380689	1381420	+	CDS	TcYC6_0038570	hypothetical protein, conserved	901
TcYC6_Chr1	1599179	1599416	TcYC6_Chr1	1598653	1603281	++	non_coding	no_gene_id	237	NA	TcYC6_Chr1	1597480	1598652	+	CDS	TcYC6_0039080	serine-alanine-and proline-rich protein, putative	527	TcYC6_Chr1	1603282	1604263	+	CDS	TcYC6_0171770	surface protease GP63 (pseudogene), putative	3866
TcYC6_Chr1	1789252	1789489	TcYC6_Chr1	1788756	1790181	++	non_coding	no_gene_id	237	NA	TcYC6_Chr1	1787937	1788755	+	CDS	TcYC6_0159740	Mucin-associated surface protein (MASP), subgroup S068	497	TcYC6_Chr1	1790182	1791164	+	CDS	TcYC6_0039440	hypothetical protein, pseudogene	693
TcYC6_Chr1	1066266	1066503	TcYC6_Chr1	1066030	1068945	++	non_coding	no_gene_id	237	NA	TcYC6_Chr1	1063489	1066029	+	CDS	TcYC6_0128290	trans-sialidase, Group V, putative	237	TcYC6_Chr1	1068946	1070104	+	CDS	TcYC6_0165530	Mucin-associated surface protein (MASP), subgroup S080	2443
TcYC6_Chr1	1070622	1070859	TcYC6_Chr1	1070105	1071362	++	non_coding	no_gene_id	237	NA	TcYC6_Chr1	1068946	1070104	+	CDS	TcYC6_0165530	Mucin-associated surface protein (MASP), subgroup S080	518	TcYC6_Chr1	1071363	1072037	+	CDS	TcYC6_0037940	hypothetical protein, conserved	504
TcYC6_Chr1	1232784	1233021	TcYC6_Chr1	1232581	1234254	++	non_coding	no_gene_id	237	NA	TcYC6_Chr1	1230221	1232580	+	CDS	TcYC6_0132860	trans-sialidase, Group V, putative	204	TcYC6_Chr1	1234255	1234857	+	CDS	TcYC6_0038260	hypothetical protein	1234
TcYC6_Chr1	1686017	1686254	TcYC6_Chr1	1685600	1686693	++	non_coding	no_gene_id	237	NA	TcYC6_Chr1	1684559	1685599	+	CDS	TcYC6_0158770	Mucin-associated surface protein (MASP), subgroup S030	418	TcYC6_Chr1	1686694	1687179	+	CDS	TcYC6_0039230	hypothetical protein	440
TcYC6_Chr1	2353253	2353490	TcYC6_Chr1	2353080	2355338	++	non_coding	no_gene_id	237	NA	TcYC6_Chr1	2350593	2353079	+	CDS	TcYC6_0128380	trans-sialidase, Group II, putative	174	TcYC6_Chr1	2355339	2357825	+	CDS	TcYC6_0128400	trans-sialidase, Group II, putative	1849
TcYC6_Chr1	2314797	2315034	TcYC6_Chr1	2314624	2318315	++	non_coding	no_gene_id	237	NA	TcYC6_Chr1	2312137	2314623	+	CDS	TcYC6_0128390	trans-sialidase, Group II, putative	174	TcYC6_Chr1	2318316	2320552	+	CDS	TcYC6_0143480	retrotransposon hot spot (RHS) protein, putative	3282
TcYC6_Chr1	2325159	2325396	TcYC6_Chr1	2324986	2328680	++	non_coding	no_gene_id	237	NA	TcYC6_Chr1	2322499	2324985	+	CDS	TcYC6_0132030	trans-sialidase, Group II, putative	174	TcYC6_Chr1	2328681	2330904	+	CDS	TcYC6_0143300	retrotransposon hot spot (RHS) protein, putative	3285
TcYC6_Chr1	2358000	2358237	TcYC6_Chr1	2357826	2360079	++	non_coding	no_gene_id	237	NA	TcYC6_Chr1	2355339	2357825	+	CDS	TcYC6_0128400	trans-sialidase, Group II, putative	175	TcYC6_Chr1	2360080	2360285	+	CDS	TcYC6_0137860	trans-sialidase, putative (fragment)	1843
TcYC6_Chr1	2463758	2463995	TcYC6_Chr1	2463336	2464504	++	non_coding	no_gene_id	237	NA	TcYC6_Chr1	2462190	2463335	+	CDS	TcYC6_0160050	Mucin-associated surface protein (MASP), subgroup S010	423	TcYC6_Chr1	2464505	2465026	+	CDS	TcYC6_0040820	hypothetical protein, conserved	510
TcYC6_Chr1	815597	815835	TcYC6_Chr1	815066	816388	++	non_coding	no_gene_id	238	NA	TcYC6_Chr1	814190	815065	+	CDS	TcYC6_0159860	Mucin-associated surface protein (MASP), subgroup S002	532	TcYC6_Chr1	816389	816874	+	CDS	TcYC6_0037500	hypothetical protein	554
TcYC6_Chr1	2659095	2659333	TcYC6_Chr1	2658732	2660929	++	non_coding	no_gene_id	238	NA	TcYC6_Chr1	2658048	2658731	+	CDS	TcYC6_0159700	Mucin-associated surface protein (MASP), subgroup S001	364	TcYC6_Chr1	2660930	2661688	+	CDS	TcYC6_0041060	hypothetical protein	1597
TcYC6_Chr1	1594018	1594256	TcYC6_Chr1	1593495	1595874	++	non_coding	no_gene_id	238	NA	TcYC6_Chr1	1592686	1593494	+	CDS	TcYC6_0165480	Mucin-associated surface protein (MASP), subgroup S068	524	TcYC6_Chr1	1595875	1596675	+	CDS	TcYC6_0039070	hypothetical protein	1619
TcYC6_Chr1	2664246	2664484	TcYC6_Chr1	2663700	2665321	++	non_coding	no_gene_id	238	NA	TcYC6_Chr1	2662530	2663699	+	CDS	TcYC6_0041070	serine-alanine-and proline-rich protein, putative	547	TcYC6_Chr1	2665322	2666173	+	CDS	TcYC6_0041080	hypothetical protein, pseudogene	838
TcYC6_Chr1	1159727	1159965	TcYC6_Chr1	1159225	1160461	++	non_coding	no_gene_id	238	NA	TcYC6_Chr1	1158409	1159224	+	CDS	TcYC6_0159580	Mucin-associated surface protein (MASP), subgroup S061	503	TcYC6_Chr1	1160462	1161139	+	CDS	TcYC6_0038150	hypothetical protein, conserved	497
TcYC6_Chr1	1662588	1662826	TcYC6_Chr1	1662172	1663265	++	non_coding	no_gene_id	238	NA	TcYC6_Chr1	1661131	1662171	+	CDS	TcYC6_0158760	Mucin-associated surface protein (MASP), subgroup S030	417	TcYC6_Chr1	1663266	1663751	+	CDS	TcYC6_0039190	hypothetical protein	440
TcYC6_Chr1	2887207	2887445	TcYC6_Chr1	2887006	2890727	++	non_coding	no_gene_id	238	NA	TcYC6_Chr1	2884680	2887005	+	CDS	TcYC6_0132830	trans-sialidase, Group V, putative	202	TcYC6_Chr1	2890728	2893008	+	CDS	TcYC6_0146990	retrotransposon hot spot protein (RHS, pseudogene), putative	3283
TcYC6_Chr1	1008027	1008266	TcYC6_Chr1	1007490	1008761	++	non_coding	no_gene_id	239	NA	TcYC6_Chr1	1006167	1007489	+	CDS	TcYC6_0158660	Mucin-associated surface protein (MASP), subgroup S001	538	TcYC6_Chr1	1008762	1009436	+	CDS	TcYC6_0037790	hypothetical protein, conserved	496
TcYC6_Chr1	1173011	1173250	TcYC6_Chr1	1172796	1174829	++	non_coding	no_gene_id	239	NA	TcYC6_Chr1	1170138	1172795	+	CDS	TcYC6_0128300	trans-sialidase, Group V, putative	216	TcYC6_Chr1	1174830	1175495	+	CDS	TcYC6_0038170	hypothetical protein	1580
TcYC6_Chr1	1338059	1338298	TcYC6_Chr1	1337797	1338817	++	non_coding	no_gene_id	239	NA	TcYC6_Chr1	1336327	1337796	+	CDS	TcYC6_0159140	Mucin-associated surface protein (MASP)	263	TcYC6_Chr1	1338818	1339495	+	CDS	TcYC6_0038460	hypothetical protein, conserved	520
TcYC6_Chr1	1574889	1575128	TcYC6_Chr1	1574375	1575633	++	non_coding	no_gene_id	239	NA	TcYC6_Chr1	1573529	1574374	+	CDS	TcYC6_0158790	Mucin-associated surface protein (MASP), subgroup S004	515	TcYC6_Chr1	1575634	1576086	+	CDS	TcYC6_0039010	hypothetical protein, conserved	506
TcYC6_Chr1	1289073	1289312	TcYC6_Chr1	1288546	1290347	++	non_coding	no_gene_id	239	NA	TcYC6_Chr1	1287388	1288545	+	CDS	TcYC6_0038360	serine-alanine-and proline-rich protein, putative	528	TcYC6_Chr1	1290348	1291930	+	CDS	TcYC6_0171510	surface protease GP63 (pseudogene), putative	1036
TcYC6_Chr1	2568675	2568914	TcYC6_Chr1	2568461	2570234	++	non_coding	no_gene_id	239	NA	TcYC6_Chr1	2567003	2568460	+	CDS	TcYC6_0159150	Mucin-associated surface protein (MASP)	215	TcYC6_Chr1	2570235	2570944	+	CDS	TcYC6_0156910	mucin (pseudogene), putative	1321
TcYC6_Chr1	957914	958153	TcYC6_Chr1	957509	961425	++	non_coding	no_gene_id	239	NA	TcYC6_Chr1	956318	957508	+	CDS	TcYC6_0160160	Mucin-associated surface protein (MASP), subgroup S043	406	TcYC6_Chr1	961426	963721	+	CDS	TcYC6_0146930	retrotransposon hot spot protein (RHS, pseudogene), putative	3273
TcYC6_Chr1	2026970	2027209	TcYC6_Chr1	2026717	2027717	++	non_coding	no_gene_id	239	NA	TcYC6_Chr1	2024059	2026716	+	CDS	TcYC6_0128260	trans-sialidase, Group V, putative	254	TcYC6_Chr1	2027718	2028164	+	CDS	TcYC6_0039820	hypothetical protein, conserved	509
TcYC6_Chr1	2012844	2013083	TcYC6_Chr1	2012591	2016225	++	non_coding	no_gene_id	239	NA	TcYC6_Chr1	2009930	2012590	+	CDS	TcYC6_0128240	trans-sialidase, Group V, putative	254	TcYC6_Chr1	2016226	2017062	+	CDS	TcYC6_0159130	Mucin-associated surface protein (MASP), subgroup S002	3143
TcYC6_Chr1	1719310	1719550	TcYC6_Chr1	1718948	1721141	++	non_coding	no_gene_id	240	NA	TcYC6_Chr1	1718264	1718947	+	CDS	TcYC6_0159690	Mucin-associated surface protein (MASP), subgroup S001	363	TcYC6_Chr1	1721142	1721900	+	CDS	TcYC6_0039310	hypothetical protein	1592
TcYC6_Chr1	1724454	1724694	TcYC6_Chr1	1723907	1726297	++	non_coding	no_gene_id	240	NA	TcYC6_Chr1	1722737	1723906	+	CDS	TcYC6_0039320	serine-alanine-and proline-rich protein, putative	548	TcYC6_Chr1	1726298	1727056	+	CDS	TcYC6_0039330	hypothetical protein	1604
TcYC6_Chr1	1093203	1093443	TcYC6_Chr1	1092667	1094130	++	non_coding	no_gene_id	240	NA	TcYC6_Chr1	1091506	1092666	+	CDS	TcYC6_0037990	serine-alanine-and proline-rich protein, putative	537	TcYC6_Chr1	1094131	1094625	+	CDS	TcYC6_0038000	hypothetical protein, conserved	688
TcYC6_Chr1	1489689	1489929	TcYC6_Chr1	1489163	1491159	++	non_coding	no_gene_id	240	NA	TcYC6_Chr1	1487576	1489162	+	CDS	TcYC6_0160190	Mucin-associated surface protein (MASP), subgroup S001	527	TcYC6_Chr1	1491160	1491546	+	CDS	TcYC6_0038800	hypothetical protein	1231
TcYC6_Chr1	1618480	1618720	TcYC6_Chr1	1617957	1619227	++	non_coding	no_gene_id	240	NA	TcYC6_Chr1	1617135	1617956	+	CDS	TcYC6_0159730	Mucin-associated surface protein (MASP), subgroup S074	524	TcYC6_Chr1	1619228	1619467	+	CDS	TcYC6_0039140	hypothetical protein, conserved	508
TcYC6_Chr1	920492	920732	TcYC6_Chr1	920042	922795	++	non_coding	no_gene_id	240	NA	TcYC6_Chr1	919085	920041	+	CDS	TcYC6_0158550	Mucin-associated surface protein (MASP), subgroup S117	451	TcYC6_Chr1	922796	924736	+	CDS	TcYC6_0139240	trans-sialidase (pseudogene), putative	2064
TcYC6_Chr1	1373378	1373618	TcYC6_Chr1	1372864	1374130	++	non_coding	no_gene_id	240	NA	TcYC6_Chr1	1371538	1372863	+	CDS	TcYC6_0159940	Mucin-associated surface protein (MASP), subgroup S001	515	TcYC6_Chr1	1374131	1374811	+	CDS	TcYC6_0038560	hypothetical protein, conserved	513
TcYC6_Chr1	1729610	1729850	TcYC6_Chr1	1729063	1732970	++	non_coding	no_gene_id	240	NA	TcYC6_Chr1	1727893	1729062	+	CDS	TcYC6_0039340	serine-alanine-and proline-rich protein, putative	548	TcYC6_Chr1	1732971	1733534	+	CDS	TcYC6_0150630	mucin TcMUCII, putative	3121
TcYC6_Chr1	2091469	2091709	TcYC6_Chr1	2090955	2092266	++	non_coding	no_gene_id	240	NA	TcYC6_Chr1	2089653	2090954	+	CDS	TcYC6_0159620	Mucin-associated surface protein (MASP), subgroup S077	515	TcYC6_Chr1	2092267	2093416	+	CDS	TcYC6_0039950	hypothetical protein, pseudogene	558
TcYC6_Chr1	2409361	2409601	TcYC6_Chr1	2409073	2412883	++	non_coding	no_gene_id	240	NA	TcYC6_Chr1	2406595	2409072	+	CDS	TcYC6_0128440	trans-sialidase, Group II, putative	289	TcYC6_Chr1	2412884	2415121	+	CDS	TcYC6_0142960	retrotransposon hot spot (RHS) protein, putative	3283
TcYC6_Chr1	2419821	2420061	TcYC6_Chr1	2419539	2423700	++	non_coding	no_gene_id	240	NA	TcYC6_Chr1	2417058	2419538	+	CDS	TcYC6_0128340	trans-sialidase, Group II, putative	283	TcYC6_Chr1	2423701	2424589	+	CDS	TcYC6_0165610	Mucin-associated surface protein (MASP), subgroup S047	3640
TcYC6_Chr1	547032	547272	TcYC6_Chr1	546826	548907	++	non_coding	no_gene_id	240	NA	TcYC6_Chr1	544464	546825	+	CDS	TcYC6_0132850	trans-sialidase, Group V, putative	207	TcYC6_Chr1	548908	549506	+	CDS	TcYC6_0167410	Mucin-associated surface protein (MASP), putative (fragment)	1636
TcYC6_Chr1	554042	554282	TcYC6_Chr1	553839	555879	++	non_coding	no_gene_id	240	NA	TcYC6_Chr1	551487	553838	+	CDS	TcYC6_0139300	trans-sialidase (pseudogene), putative	204	TcYC6_Chr1	555880	556638	+	CDS	TcYC6_0036950	hypothetical protein	1598
TcYC6_Chr1	951434	951674	TcYC6_Chr1	950889	951942	++	non_coding	no_gene_id	240	NA	TcYC6_Chr1	949500	950888	+	CDS	TcYC6_0166700	Mucin-associated surface protein (MASP), subgroup S001	546	TcYC6_Chr1	951943	952401	+	CDS	TcYC6_0037710	hypothetical protein, conserved	269
TcYC6_Chr1	2104990	2105230	TcYC6_Chr1	2104474	2105742	++	non_coding	no_gene_id	240	NA	TcYC6_Chr1	2103167	2104473	+	CDS	TcYC6_0165490	Mucin-associated surface protein (MASP), subgroup S077	517	TcYC6_Chr1	2105743	2106420	+	CDS	TcYC6_0039970	hypothetical protein, conserved	513
TcYC6_Chr1	2118511	2118751	TcYC6_Chr1	2117995	2119263	++	non_coding	no_gene_id	240	NA	TcYC6_Chr1	2116689	2117994	+	CDS	TcYC6_0165500	Mucin-associated surface protein (MASP), subgroup S077	517	TcYC6_Chr1	2119264	2119923	+	CDS	TcYC6_0039990	hypothetical protein, conserved	513
TcYC6_Chr1	2398898	2399138	TcYC6_Chr1	2398610	2402417	++	non_coding	no_gene_id	240	NA	TcYC6_Chr1	2396123	2398609	+	CDS	TcYC6_0128430	trans-sialidase, Group II, putative	289	TcYC6_Chr1	2402418	2404655	+	CDS	TcYC6_0142970	retrotransposon hot spot (RHS) protein, putative	3280
TcYC6_Chr1	2846232	2846472	TcYC6_Chr1	2845714	2848030	++	non_coding	no_gene_id	240	NA	TcYC6_Chr1	2844550	2845713	+	CDS	TcYC6_0041470	serine-alanine-and proline-rich protein, putative	519	TcYC6_Chr1	2848031	2848744	+	CDS	TcYC6_0041480	hypothetical protein	1559
TcYC6_Chr1	733981	734221	TcYC6_Chr1	733760	735816	++	non_coding	no_gene_id	240	NA	TcYC6_Chr1	731420	733759	+	CDS	TcYC6_0131980	trans-sialidase, Group V, putative	222	TcYC6_Chr1	735817	736326	+	CDS	TcYC6_0037370	hypothetical protein	1596
TcYC6_Chr1	1999864	2000104	TcYC6_Chr1	1999658	2001200	++	non_coding	no_gene_id	240	NA	TcYC6_Chr1	1998179	1999657	+	CDS	TcYC6_0159380	Mucin-associated surface protein (MASP)	207	TcYC6_Chr1	2001201	2002001	+	CDS	TcYC6_0039800	hypothetical protein	1097
TcYC6_Chr1	2004516	2004756	TcYC6_Chr1	2003985	2006087	++	non_coding	no_gene_id	240	NA	TcYC6_Chr1	2002806	2003984	+	CDS	TcYC6_0039810	serine-alanine-and proline-rich protein, putative	532	TcYC6_Chr1	2006088	2006722	+	CDS	TcYC6_0156850	mucin (pseudogene), putative	1332
TcYC6_Chr1	2457612	2457852	TcYC6_Chr1	2457127	2458366	++	non_coding	no_gene_id	240	NA	TcYC6_Chr1	2456335	2457126	+	CDS	TcYC6_0160010	Mucin-associated surface protein (MASP), subgroup S061	486	TcYC6_Chr1	2458367	2459044	+	CDS	TcYC6_0040810	hypothetical protein, conserved	515
TcYC6_Chr1	2625833	2626073	TcYC6_Chr1	2625324	2628142	++	non_coding	no_gene_id	240	NA	TcYC6_Chr1	2623977	2625323	+	CDS	TcYC6_0158830	Mucin-associated surface protein (MASP), subgroup S001	510	TcYC6_Chr1	2628143	2628448	+	CDS	TcYC6_0041030	hypothetical protein	2070
TcYC6_Chr1	1088646	1088886	TcYC6_Chr1	1088473	1089889	++	non_coding	no_gene_id	240	NA	TcYC6_Chr1	1085884	1088472	+	CDS	TcYC6_0128200	trans-sialidase, Group V, putative	174	TcYC6_Chr1	1089890	1090648	+	CDS	TcYC6_0037980	hypothetical protein	1004
TcYC6_Chr1	769256	769496	TcYC6_Chr1	768720	771169	++	non_coding	no_gene_id	240	NA	TcYC6_Chr1	767652	768719	+	CDS	TcYC6_0158300	Mucin-associated surface protein (MASP), subgroup S001	537	TcYC6_Chr1	771170	772685	+	CDS	TcYC6_0037430	hypothetical protein, pseudogene	1674
TcYC6_Chr1	1588106	1588347	TcYC6_Chr1	1587598	1591478	++	non_coding	no_gene_id	241	NA	TcYC6_Chr1	1586425	1587597	+	CDS	TcYC6_0039060	serine-alanine-and proline-rich protein, putative	509	TcYC6_Chr1	1591479	1592144	+	CDS	TcYC6_0150900	mucin TcMUCII, putative	3132
TcYC6_Chr1	559010	559251	TcYC6_Chr1	558490	560962	++	non_coding	no_gene_id	241	NA	TcYC6_Chr1	557476	558489	+	CDS	TcYC6_0036960	serine-alanine-and proline-rich protein, putative	521	TcYC6_Chr1	560963	561728	+	CDS	TcYC6_0136760	trans-sialidase, putative (fragment)	1712
TcYC6_Chr1	2746905	2747146	TcYC6_Chr1	2746479	2747576	++	non_coding	no_gene_id	241	NA	TcYC6_Chr1	2745435	2746478	+	CDS	TcYC6_0159550	Mucin-associated surface protein (MASP), subgroup S030	427	TcYC6_Chr1	2747577	2748470	+	CDS	TcYC6_0041200	hypothetical protein, conserved	431
TcYC6_Chr1	2827441	2827682	TcYC6_Chr1	2827238	2828211	++	non_coding	no_gene_id	241	NA	TcYC6_Chr1	2824874	2827237	+	CDS	TcYC6_0128310	trans-sialidase, Group V, putative	204	TcYC6_Chr1	2828212	2828889	+	CDS	TcYC6_0041430	hypothetical protein, conserved	530
TcYC6_Chr1	1656423	1656664	TcYC6_Chr1	1656220	1661130	++	non_coding	no_gene_id	241	NA	TcYC6_Chr1	1653855	1656219	+	CDS	TcYC6_0132900	trans-sialidase, Group V, putative	204	TcYC6_Chr1	1661131	1662171	+	CDS	TcYC6_0158760	Mucin-associated surface protein (MASP), subgroup S030	4467
TcYC6_Chr1	1679853	1680094	TcYC6_Chr1	1679650	1682117	++	non_coding	no_gene_id	241	NA	TcYC6_Chr1	1677285	1679649	+	CDS	TcYC6_0132910	trans-sialidase, Group V, putative	204	TcYC6_Chr1	1682118	1682390	+	CDS	TcYC6_0039220	hypothetical protein, conserved	2024
TcYC6_Chr1	2388773	2389014	TcYC6_Chr1	2388578	2390456	++	non_coding	no_gene_id	241	NA	TcYC6_Chr1	2386157	2388577	+	CDS	TcYC6_0128500	trans-sialidase, Group V, putative	196	TcYC6_Chr1	2390457	2390966	+	CDS	TcYC6_0040780	hypothetical protein	1443
TcYC6_Chr1	1646772	1647013	TcYC6_Chr1	1646547	1647346	++	non_coding	no_gene_id	241	NA	TcYC6_Chr1	1645074	1646546	+	CDS	TcYC6_0160210	Mucin-associated surface protein (MASP)	226	TcYC6_Chr1	1647347	1647724	+	CDS	TcYC6_0039180	hypothetical protein, conserved	334
TcYC6_Chr1	1670194	1670435	TcYC6_Chr1	1669968	1670768	++	non_coding	no_gene_id	241	NA	TcYC6_Chr1	1668495	1669967	+	CDS	TcYC6_0160220	Mucin-associated surface protein (MASP)	227	TcYC6_Chr1	1670769	1671146	+	CDS	TcYC6_0039210	hypothetical protein, conserved	334
TcYC6_Chr1	2810836	2811078	TcYC6_Chr1	2810610	2811783	++	non_coding	no_gene_id	242	NA	TcYC6_Chr1	2809133	2810609	+	CDS	TcYC6_0165620	Mucin-associated surface protein (MASP)	227	TcYC6_Chr1	2811784	2812819	+	CDS	TcYC6_0041390	hypothetical protein, pseudogene	706
TcYC6_Chr10	1179444	1179681	TcYC6_Chr10	1179186	1181934	++	non_coding	no_gene_id	237	NA	TcYC6_Chr10	1176618	1179185	+	CDS	TcYC6_0131240	trans-sialidase, Group II, putative	259	TcYC6_Chr10	1181935	1183275	+	CDS	TcYC6_0107820	hypothetical protein	2254
TcYC6_Chr10	1160338	1160580	TcYC6_Chr10	1160173	1163720	++	non_coding	no_gene_id	242	NA	TcYC6_Chr10	1157911	1160172	+	CDS	TcYC6_0131230	trans-sialidase, Group II, putative	166	TcYC6_Chr10	1163721	1163911	+	CDS	TcYC6_0146740	retrotransposon hot spot protein (RHS), putative (fragment)	3141
TcYC6_Chr13	76220	76463	TcYC6_Chr13	75976	77796	++	non_coding	no_gene_id	243	NA	TcYC6_Chr13	73579	75975	+	CDS	TcYC6_0131180	trans-sialidase, Group V, putative	245	TcYC6_Chr13	77797	78438	+	CDS	TcYC6_0155420	mucin TcMUCII, putative	1334
TcYC6_Chr14	463431	463670	TcYC6_Chr14	463194	465006	++	non_coding	no_gene_id	239	NA	TcYC6_Chr14	460554	463193	+	CDS	TcYC6_0130830	trans-sialidase, Group V, putative	238	TcYC6_Chr14	465007	465252	+	CDS	TcYC6_0085290	hypothetical protein	1337
TcYC6_Chr14	810915	811155	TcYC6_Chr14	810699	812756	++	non_coding	no_gene_id	240	NA	TcYC6_Chr14	808359	810698	+	CDS	TcYC6_0130840	trans-sialidase, Group V, putative	217	TcYC6_Chr14	812757	813200	+	CDS	TcYC6_0086430	hypothetical protein	1602
TcYC6_Chr14	276276	276518	TcYC6_Chr14	276021	278143	++	non_coding	no_gene_id	242	NA	TcYC6_Chr14	273381	276020	+	CDS	TcYC6_0130880	trans-sialidase, Group V, putative	256	TcYC6_Chr14	278144	278740	+	CDS	TcYC6_0084950	hypothetical protein	1626
TcYC6_Chr14	297837	298079	TcYC6_Chr14	297598	299714	++	non_coding	no_gene_id	242	NA	TcYC6_Chr14	294958	297597	+	CDS	TcYC6_0130820	trans-sialidase, Group V, putative	240	TcYC6_Chr14	299715	300311	+	CDS	TcYC6_0084990	hypothetical protein	1636
TcYC6_Chr14	419885	420127	TcYC6_Chr14	419646	421905	++	non_coding	no_gene_id	242	NA	TcYC6_Chr14	417006	419645	+	CDS	TcYC6_0130890	trans-sialidase, Group V, putative	240	TcYC6_Chr14	421906	422511	+	CDS	TcYC6_0085200	hypothetical protein	1779
TcYC6_Chr15	222548	222691	TcYC6_Chr15	222279	223250	++	non_coding	no_gene_id	143	NA	TcYC6_Chr15	219582	222278	+	CDS	TcYC6_0130520	trans-sialidase, Group V, putative	270	TcYC6_Chr15	223251	223928	+	CDS	TcYC6_0075870	hypothetical protein, conserved	560
TcYC6_Chr18	93760	93998	TcYC6_Chr18	93418	95269	++	non_coding	no_gene_id	238	NA	TcYC6_Chr18	91051	93417	+	CDS	TcYC6_0131960	trans-sialidase, Group II, putative	343	TcYC6_Chr18	95270	97560	+	CDS	TcYC6_0142490	trans-sialidase (pseudogene), putative	1272
TcYC6_Chr18	201113	201351	TcYC6_Chr18	200766	203900	++	non_coding	no_gene_id	238	NA	TcYC6_Chr18	198295	200765	+	CDS	TcYC6_0135590	trans-sialidase, Group II, putative	348	TcYC6_Chr18	203901	213935	+	CDS	TcYC6_0174070	dispersed gene family protein 1 (DGF-1), putative	2550
TcYC6_Chr18	83377	83615	TcYC6_Chr18	83042	86811	++	non_coding	no_gene_id	238	NA	TcYC6_Chr18	80738	83041	+	CDS	TcYC6_0131970	trans-sialidase, Group II, putative	336	TcYC6_Chr18	86812	89105	+	CDS	TcYC6_0145910	retrotransposon hot spot (RHS) protein, putative	3197
TcYC6_Chr18	75658	75896	TcYC6_Chr18	75455	77916	++	non_coding	no_gene_id	238	NA	TcYC6_Chr18	72284	75454	+	CDS	TcYC6_0131950	trans-sialidase, Group VIII, putative	204	TcYC6_Chr18	77917	79482	+	CDS	TcYC6_0165330	Mucin-associated surface protein (MASP), subgroup S123	2021
TcYC6_Chr18	229059	229298	TcYC6_Chr18	228710	231850	++	non_coding	no_gene_id	239	NA	TcYC6_Chr18	226241	228709	+	CDS	TcYC6_0131930	trans-sialidase, Group II, putative	350	TcYC6_Chr18	231851	241902	+	CDS	TcYC6_0174090	dispersed gene family protein 1 (DGF-1), putative	2553
TcYC6_Chr18	122275	122514	TcYC6_Chr18	122051	125188	++	non_coding	no_gene_id	239	NA	TcYC6_Chr18	119653	122050	+	CDS	TcYC6_0142430	trans-sialidase (pseudogene), putative	225	TcYC6_Chr18	125189	125647	+	CDS	TcYC6_0015750	hypothetical protein, conserved	2675
TcYC6_Chr18	256984	257223	TcYC6_Chr18	256635	260454	++	non_coding	no_gene_id	239	NA	TcYC6_Chr18	254196	256634	+	CDS	TcYC6_0131940	trans-sialidase, Group II, putative	350	TcYC6_Chr18	260455	260645	+	CDS	TcYC6_0146910	retrotransposon hot spot protein (RHS), putative (fragment)	3232
TcYC6_Chr18	173223	173464	TcYC6_Chr18	172887	175951	++	non_coding	no_gene_id	241	NA	TcYC6_Chr18	170580	172886	+	CDS	TcYC6_0131910	trans-sialidase, Group II, putative	337	TcYC6_Chr18	175952	186002	+	CDS	TcYC6_0174080	dispersed gene family protein 1 (DGF-1), putative	2488
TcYC6_Chr18	97732	97973	TcYC6_Chr18	97561	101118	++	non_coding	no_gene_id	241	NA	TcYC6_Chr18	95270	97560	+	CDS	TcYC6_0142490	trans-sialidase (pseudogene), putative	172	TcYC6_Chr18	101119	103393	+	CDS	TcYC6_0150390	retrotransposon hot spot protein (RHS, pseudogene), putative	3146
TcYC6_Chr20	729458	729683	TcYC6_Chr20	729207	732942	++	non_coding	no_gene_id	225	NA	TcYC6_Chr20	726816	729206	+	CDS	TcYC6_0128710	trans-sialidase, Group II, putative	252	TcYC6_Chr20	732943	735246	+	CDS	TcYC6_0143000	retrotransposon hot spot (RHS) protein, putative	3260
TcYC6_Chr20	775412	775637	TcYC6_Chr20	775162	778896	++	non_coding	no_gene_id	225	NA	TcYC6_Chr20	772771	775161	+	CDS	TcYC6_0128730	trans-sialidase, Group II, putative	251	TcYC6_Chr20	778897	781200	+	CDS	TcYC6_0143010	retrotransposon hot spot (RHS) protein, putative	3260
TcYC6_Chr20	14817	15051	TcYC6_Chr20	14584	16213	++	non_coding	no_gene_id	234	NA	TcYC6_Chr20	12073	14583	+	CDS	TcYC6_0169560	surface protease GP63, putative	234	TcYC6_Chr20	16214	16792	+	CDS	TcYC6_0025740	hypothetical protein	1163
TcYC6_Chr20	42812	43046	TcYC6_Chr20	42577	46716	++	non_coding	no_gene_id	234	NA	TcYC6_Chr20	40066	42576	+	CDS	TcYC6_0169570	surface protease GP63, putative	236	TcYC6_Chr20	46717	47556	+	CDS	TcYC6_0024360	hypothetical protein	3671
TcYC6_Chr20	810259	810495	TcYC6_Chr20	809989	812021	++	non_coding	no_gene_id	236	NA	TcYC6_Chr20	807220	809988	+	CDS	TcYC6_0128850	trans-sialidase, Group V, putative	271	TcYC6_Chr20	812022	812861	+	CDS	TcYC6_0025690	hypothetical protein, conserved	1527
TcYC6_Chr20	27556	27795	TcYC6_Chr20	27216	30946	++	non_coding	no_gene_id	239	NA	TcYC6_Chr20	24785	27215	+	CDS	TcYC6_0133300	trans-sialidase, putative	341	TcYC6_Chr20	30947	33237	+	CDS	TcYC6_0147550	retrotransposon hot spot protein (RHS, pseudogene), putative	3152
TcYC6_Chr21	552009	552158	TcYC6_Chr21	551778	552502	++	non_coding	no_gene_id	149	NA	TcYC6_Chr21	548991	551777	+	CDS	TcYC6_0130250	trans-sialidase, Group V, putative	232	TcYC6_Chr21	552503	553483	+	CDS	TcYC6_0066550	aspartate carbamoyltransferase, putative	345
TcYC6_Chr21	743358	743595	TcYC6_Chr21	742792	746086	++	non_coding	no_gene_id	237	NA	TcYC6_Chr21	740281	742791	+	CDS	TcYC6_0168960	surface protease GP63, putative	567	TcYC6_Chr21	746087	756493	+	CDS	TcYC6_0172590	dispersed gene family protein 1 (DGF-1), putative	2492
TcYC6_Chr21	771618	771859	TcYC6_Chr21	771268	773667	++	non_coding	no_gene_id	241	NA	TcYC6_Chr21	768790	771267	+	CDS	TcYC6_0130260	trans-sialidase, Group II, putative	351	TcYC6_Chr21	773668	775855	+	CDS	TcYC6_0134250	trans-sialidase, Group II, putative	1809
TcYC6_Chr22	780422	780664	TcYC6_Chr22	780226	783963	++	non_coding	no_gene_id	242	NA	TcYC6_Chr22	777097	780225	+	CDS	TcYC6_0132290	trans-sialidase, Group VIII, putative	197	TcYC6_Chr22	783964	791435	+	CDS	TcYC6_0115720	dispersed gene family protein 1 (DGF-1, pseudogene), putative	3300
TcYC6_Chr23	109734	109972	TcYC6_Chr23	109473	112028	++	non_coding	no_gene_id	238	NA	TcYC6_Chr23	107043	109472	+	CDS	TcYC6_0130680	trans-sialidase, Group V, putative	262	TcYC6_Chr23	112029	114069	+	CDS	TcYC6_0141060	trans-sialidase (pseudogene), putative	2057
TcYC6_Chr23	124614	124854	TcYC6_Chr23	124349	126452	++	non_coding	no_gene_id	240	NA	TcYC6_Chr23	121914	124348	+	CDS	TcYC6_0134600	trans-sialidase, Group V, putative	266	TcYC6_Chr23	126453	127175	+	CDS	TcYC6_0078380	hypothetical protein	1599
TcYC6_Chr23	55889	56129	TcYC6_Chr23	55636	58190	++	non_coding	no_gene_id	240	NA	TcYC6_Chr23	53196	55635	+	CDS	TcYC6_0134640	trans-sialidase, Group V, putative	254	TcYC6_Chr23	58191	59180	+	CDS	TcYC6_0141090	trans-sialidase (pseudogene), putative	2062
TcYC6_Chr23	42201	42442	TcYC6_Chr23	41942	44475	++	non_coding	no_gene_id	241	NA	TcYC6_Chr23	39068	41941	+	CDS	TcYC6_0130670	trans-sialidase, Group VI, putative	260	TcYC6_Chr23	44476	45465	+	CDS	TcYC6_0141130	trans-sialidase (pseudogene), putative	2034
TcYC6_Chr23	94856	95097	TcYC6_Chr23	94607	97142	++	non_coding	no_gene_id	241	NA	TcYC6_Chr23	92186	94606	+	CDS	TcYC6_0130650	trans-sialidase, Group V, putative	250	TcYC6_Chr23	97143	99187	+	CDS	TcYC6_0141070	trans-sialidase (pseudogene), putative	2046
TcYC6_Chr23	67366	67607	TcYC6_Chr23	67107	69661	++	non_coding	no_gene_id	241	NA	TcYC6_Chr23	66356	67106	+	CDS	TcYC6_0141080	trans-sialidase (pseudogene), putative	260	TcYC6_Chr23	69662	70651	+	CDS	TcYC6_0141140	trans-sialidase (pseudogene), putative	2055
TcYC6_Chr23	81076	81318	TcYC6_Chr23	80811	83374	++	non_coding	no_gene_id	242	NA	TcYC6_Chr23	78375	80810	+	CDS	TcYC6_0132510	trans-sialidase, Group V, putative	266	TcYC6_Chr23	83375	84364	+	CDS	TcYC6_0141110	trans-sialidase (pseudogene), putative	2057
TcYC6_Chr24	293567	293804	TcYC6_Chr24	293311	294346	++	non_coding	no_gene_id	237	NA	TcYC6_Chr24	290650	293310	+	CDS	TcYC6_0131190	trans-sialidase, Group V, putative	257	TcYC6_Chr24	294347	294571	+	CDS	TcYC6_0101950	hypothetical protein	543
TcYC6_Chr24	43545	43786	TcYC6_Chr24	43287	46209	++	non_coding	no_gene_id	241	NA	TcYC6_Chr24	40512	43286	+	CDS	TcYC6_0141450	trans-sialidase (pseudogene), putative	259	TcYC6_Chr24	46210	46671	+	CDS	TcYC6_0101100	hypothetical protein, conserved	2424
[truncated: 241 more rows]

## Sheet: TCC
chr_blast_hit	start_blast_hit	end_blast_hit	chr_annot	start_annot	end_annot	region_annot	feature_annot	gene_id	size	description	chr_left_annot	start_left_annot	end_left_annot	region_left_annot	feature_left_annot	gene_id_left_annot	description	distance to repeat	chr_rigth_annot	start_rigth_annot	end_rigth_annot	region_rigth_annot	feature_rigth_annot	gene_id_rigth_annot	description	distance to repeat
[truncated: 1,171 more rows]

[truncated: 2 more sheets: CL Brener S, CL Brener P]
